# Supplementary material for: Crystal structures and Hirshfeld surface analyses of 4,4′-{[1,3-phenyl­enebis(methyl­ene)]bis­(­oxy)}bis­(3-meth­oxy­benzaldehyde) and 4,4′-{[(1,4-phenyl­ene­bis(methyl­ene)]bis­(­oxy)}bis­(3-meth­oxy­benzalde­hyde)
Source: Acta Crystallogr E Crystallogr Commun. 2019 May 24;75(Pt 6):875–9. doi: 10.1107/S2056989019006662 (PMC6658956; doi:10.1107/S2056989019006662)
Supplement: Supplementary file 1 [file e-75-00875-sup1.cif]

##############################################################################
#                                                                            #
# This CIF contains the data in a paper accepted for publication in          #
# Acta Crystallographica Section E. It conforms to the requirements of       #
# Notes for Authors for Acta Crystallographica Section E, and has been       #
# peer reviewed under the auspices of the IUCr Commission on Journals.       #
#                                                                            #
# Full details of the Crystallographic Information File format               #
# are given in the paper "The Crystallographic Information File (CIF):       #
# a New Standard Archive File for Crystallography" by S. R. Hall, F. H.      #
# Allen and I. D. Brown [Acta Cryst. (1991), A47, 655-685].                  #
#                                                                            #
# The current version of the core CIF dictionary is obtainable from          #
# ftp://ftp.iucr.org/pub/cif_core.dic.                                       #
#                                                                            #
# Software is freely available for graphical display of the structure(s)     #
# in this CIF. For information consult the CIF software page                 #
# http://www.iucr.org/resources/cif/software.                                #
#                                                                            #
# This file may be used for bona fide research purposes within the           #
# scientific community so long as proper attribution is given to the journal # 
# article from which it was obtained.                                        #
#                                                                            #
##############################################################################
data_global
_audit_creation_method     SHELXL-2016
_journal_date_recd_electronic     2019-02-21
_journal_date_accepted     2019-05-09
_journal_name_full     'Acta Crystallographica, Section E'
_journal_year     2019
_journal_volume     75
_journal_issue      6
_journal_page_first     875
_journal_page_last     879
_journal_paper_category     GO
_journal_paper_doi     10.1107/S2056989019006662
_journal_coeditor_code     SU5484
_publ_contact_author_name     'Krishnasamy Gunasekaran'
_publ_contact_author_address
;
    Centre of Advanced Study in Crystallography and Biophysics
    University of Madras
    Guindy Campus
    Chennai 600 025
    India
;
_publ_contact_author_email     'gunaunom@gmail.com'
_publ_contact_author_fax     '044 091 2499 3057'
_publ_contact_author_phone     '044 091 24484170'
_publ_section_title
;
Crystal structures and Hirshfeld surface analyses of
4,4'-{[1,3-phenylenebis(methylene)]bis(oxy)}bis(3-methoxybenzaldehyde) and
4,4'-{[(1,4-phenylenebis(methylene)]bis(oxy)}bis(3-methoxybenzaldehyde)
;
loop_
    _publ_author_name
    _publ_author_address
    'Saleem Iqbal'
;
    Centre of Advanced Study in Crystallography and Biophysics
    University of Madras
    Guindy Campus
    Chennai 600 025
    India
;
    'Vijayan Viswanathan'
;
    Department of Biophysics
    All India Institute of Medical Sciences
    New Delhi 110 029
    India
;
    'Devadasan Velmurugan'
;
    Centre of Advanced Study in Crystallography and Biophysics
    University of Madras
    Guindy Campus
    Chennai 600 025
    India
;
    'Tamilselvan Abiraman'
;
    Department of Inorganic Chemistry
    University of Madras
    Guindy Campus
    Chennai 600 025
    India
;
    'Sengottuvelan Balasubramanian'
;
    Department of Inorganic Chemistry
    University of Madras
    Guindy Campus
    Chennai 600 025
    India
;
    'Krishnasamy Gunasekaran'
;
    Centre of Advanced Study in Crystallography and Biophysics
    University of Madras
    Guindy Campus
    Chennai 600 025
    India
;
_publ_section_synopsis
;
The title compounds,
4,4'-{[1,3-phenylenebis(methylene)]bis(oxy)}bis(3-methoxybenzaldehyde) (I) and
4,4'-{[(1,4-phenylenebis(methylene)]bis(oxy)}bis(3-methoxybenzaldehyde) (II),
each crystallize with half a molecule in the asymmetric unit. The whole
molecule of compound (I) is generated by twofold rotation symmetry, while the
whole molecule of compound (II) is generated by inversion symmetry.
;
data_I
_audit_creation_method     'SHELXL-2016/4'
_database_code_depnum_ccdc_archive     'CCDC 1571497'
_chemical_name_systematic
;
4,4'-{[1,3-Phenylenebis(methylene)]bis(oxy)}bis(3-methoxybenzaldehyde)
;
_chemical_name_common     ?
_chemical_formula_moiety     'C24 H22 O6'
_chemical_formula_sum     'C24 H22 O6'
_chemical_formula_iupac     'C24 H22 O6'
_chemical_formula_weight     406.41
_chemical_melting_point     ?
_space_group_crystal_system     monoclinic
_space_group_name_H-M_alt     'C 2/c'
_space_group_name_Hall     '-C 2yc'
loop_
    _space_group_symop_operation_xyz
    'x, y, z'
    '-x, y, -z+1/2'
    'x+1/2, y+1/2, z'
    '-x+1/2, y+1/2, -z+1/2'
    '-x, -y, -z'
    'x, -y, z-1/2'
    '-x+1/2, -y+1/2, -z'
    'x+1/2, -y+1/2, z-1/2'
_cell_length_a     11.7026(3)
_cell_length_b     14.6628(4)
_cell_length_c     12.7512(3)
_cell_angle_alpha     90
_cell_angle_beta     107.863(2)
_cell_angle_gamma     90
_cell_volume     2082.54(9)
_cell_formula_units_Z     4
_cell_measurement_reflns_used     2595
_cell_measurement_theta_min     2.296
_cell_measurement_theta_max     28.346
_cell_measurement_temperature     293(2)
_exptl_crystal_description     block
_exptl_crystal_colour     colourless
_exptl_crystal_size_max     0.260
_exptl_crystal_size_mid     0.190
_exptl_crystal_size_min     0.110
_exptl_crystal_density_diffrn     1.296
_exptl_crystal_density_meas     ?
_exptl_crystal_density_method     ?
_exptl_crystal_F_000     856
_exptl_absorpt_coefficient_mu     0.093
_exptl_absorpt_correction_type     multi-scan
_exptl_absorpt_process_details
;
(<i>SADABS</i>; Bruker, 2008)
;
_exptl_absorpt_correction_T_min     0.753
_exptl_absorpt_correction_T_max     0.842
_diffrn_ambient_temperature     293(2)
_diffrn_source     ?
_diffrn_radiation_type     MoK\a
_diffrn_radiation_wavelength     0.71073
_diffrn_measurement_device_type     'Bruker SMART APEXII area detector'
_diffrn_measurement_method     '\w and \f scans'
_diffrn_detector_area_resol_mean     ?
_diffrn_reflns_number     10081
_diffrn_reflns_av_R_equivalents     0.0242
_diffrn_reflns_av_unetI/netI     0.0235
_diffrn_reflns_theta_min     2.296
_diffrn_reflns_theta_max     28.346
_diffrn_reflns_theta_full     25.242
_diffrn_measured_fraction_theta_max     0.995
_diffrn_measured_fraction_theta_full     1.000
_diffrn_reflns_limit_h_min     -15
_diffrn_reflns_limit_h_max     15
_diffrn_reflns_limit_k_min     -13
_diffrn_reflns_limit_k_max     19
_diffrn_reflns_limit_l_min     -17
_diffrn_reflns_limit_l_max     16
_refine_special_details     ?
_reflns_number_total     2595
_reflns_number_gt     1497
_reflns_threshold_expression     'I > 2\s(I)'
_refine_ls_structure_factor_coef     Fsqd
_refine_ls_matrix_type     full
_refine_ls_R_factor_all     0.0899
_refine_ls_R_factor_gt     0.0524
_refine_ls_wR_factor_gt     0.1507
_refine_ls_wR_factor_ref     0.1779
_refine_ls_goodness_of_fit_ref     1.050
_refine_ls_restrained_S_all     1.050
_refine_ls_number_reflns     2595
_refine_ls_number_parameters     138
_refine_ls_number_restraints     0
_refine_ls_hydrogen_treatment     constr
_refine_ls_weighting_scheme     calc
_refine_ls_weighting_details
              'w=1/[\s^2^(Fo^2^)+(0.0852P)^2^+0.5811P] where P=(Fo^2^+2Fc^2^)/3'
_atom_sites_solution_hydrogens     geom
_atom_sites_solution_primary     direct
_atom_sites_solution_secondary     difmap
_refine_ls_shift/su_max     0.000
_refine_ls_shift/su_mean     0.000
_refine_diff_density_max     0.354
_refine_diff_density_min     -0.218
_refine_ls_extinction_method     none
_refine_ls_extinction_coef     .
loop_
    _atom_type_symbol
    _atom_type_description
    _atom_type_scat_dispersion_real
    _atom_type_scat_dispersion_imag
    _atom_type_scat_source
    'C' 'C' 0.0033 0.0016
                         'International Tables Vol C Tables 4.2.6.8 and 6.1.1.4'
    'H' 'H' 0.0000 0.0000
                         'International Tables Vol C Tables 4.2.6.8 and 6.1.1.4'
    'O' 'O' 0.0106 0.0060
                         'International Tables Vol C Tables 4.2.6.8 and 6.1.1.4'
_computing_data_collection
;
APEX2 (Bruker, 2008)
;
_computing_cell_refinement
;
SAINT (Bruker, 2008)
;
_computing_data_reduction
;
SAINT (Bruker, 2008)
;
_computing_structure_solution
;
SHELXS97 (Sheldrick, 2008)
;
_computing_structure_refinement
;
<i>SHELXL2016/4</i> (Sheldrick, 2015)
;
_computing_molecular_graphics
;
ORTEP-3 for Windows (Farrugia, 2012) and PLATON (Spek, 2009)
;
_computing_publication_material
;
<i>SHELXL2016/4</i> (Sheldrick, 2015) and PLATON (Spek, 2009)
;
loop_
    _atom_site_type_symbol
    _atom_site_label
    _atom_site_fract_x
    _atom_site_fract_y
    _atom_site_fract_z
    _atom_site_U_iso_or_equiv
    _atom_site_adp_type
    _atom_site_calc_flag
    _atom_site_occupancy
    _atom_site_disorder_assembly
    _atom_site_disorder_group
    O O3 0.93872(11) 0.15775(9) 0.04447(9) 0.0615(4) Uani d 1 . .
    C C10 0.94216(16) 0.02577(13) 0.15339(13) 0.0541(5) Uani d 1 . .
    C C9 0.87534(17) 0.07592(13) 0.05044(14) 0.0605(5) Uani d 1 . .
    H H9A 0.869121 0.038180 -0.013554 0.073 Uiso calc 1 . .
    H H9B 0.794849 0.090322 0.051631 0.073 Uiso calc 1 . .
    C C2 0.81181(18) 0.33726(15) -0.21384(14) 0.0668(6) Uani d 1 . .
    C C5 0.89059(16) 0.21460(13) -0.04217(12) 0.0550(5) Uani d 1 . .
    C C4 0.78416(17) 0.19835(14) -0.12530(14) 0.0632(5) Uani d 1 . .
    H H4 0.739281 0.146221 -0.124167 0.076 Uiso calc 1 . .
    C C11 1.000000 0.07241(18) 0.250000 0.0563(6) Uani d 1 . .
    H H11 1.000000 0.135837 0.250002 0.068 Uiso calc 1 . .
    O O2 1.05928(15) 0.30383(11) 0.04307(12) 0.0928(6) Uani d 1 . .
    C C3 0.74587(18) 0.26096(15) -0.20991(14) 0.0683(6) Uani d 1 . .
    H H3 0.673846 0.251044 -0.265279 0.082 Uiso calc 1 . .
    C C6 0.95715(17) 0.29375(14) -0.04386(14) 0.0648(5) Uani d 1 . .
    C C12 0.94372(17) -0.06856(13) 0.15437(15) 0.0621(5) Uani d 1 . .
    H H12 0.906532 -0.100685 0.090051 0.075 Uiso calc 1 . .
    C C13 1.000000 -0.1151(2) 0.250000 0.0713(8) Uani d 1 . .
    H H13 1.000002 -0.178546 0.249999 0.086 Uiso calc 1 . .
    O O1 0.81947(19) 0.47012(15) -0.31880(14) 0.1063(7) Uani d 1 . .
    C C7 0.91931(18) 0.35402(15) -0.12987(15) 0.0691(6) Uani d 1 . .
    H H7 0.964657 0.405581 -0.132429 0.083 Uiso calc 1 . .
    C C1 0.7698(2) 0.4010(2) -0.30609(17) 0.0851(7) Uani d 1 . .
    H H1 0.698090 0.386782 -0.359846 0.102 Uiso calc 1 . .
    C C8 1.1085(3) 0.3927(2) 0.0642(3) 0.1509(18) Uani d 1 . .
    H H8A 1.137086 0.411446 0.004552 0.226 Uiso calc 1 . .
    H H8B 1.173946 0.392483 0.131560 0.226 Uiso calc 1 . .
    H H8C 1.047747 0.434366 0.070672 0.226 Uiso calc 1 . .
loop_
    _atom_site_aniso_label
    _atom_site_aniso_U_11
    _atom_site_aniso_U_22
    _atom_site_aniso_U_33
    _atom_site_aniso_U_12
    _atom_site_aniso_U_13
    _atom_site_aniso_U_23
    O3 0.0645(8) 0.0617(8) 0.0401(6) -0.0032(6) -0.0109(5) 0.0053(5)
    C10 0.0556(10) 0.0551(11) 0.0448(8) -0.0004(8) 0.0052(7) -0.0028(7)
    C9 0.0664(11) 0.0584(12) 0.0413(8) -0.0049(9) -0.0060(7) -0.0057(8)
    C2 0.0714(12) 0.0714(14) 0.0412(9) 0.0141(10) -0.0072(8) 0.0046(8)
    C5 0.0586(10) 0.0587(11) 0.0342(7) 0.0051(9) -0.0057(7) -0.0016(7)
    C4 0.0626(11) 0.0659(13) 0.0444(9) 0.0019(9) -0.0082(8) -0.0051(8)
    C11 0.0637(15) 0.0482(15) 0.0437(12) 0.000 -0.0031(10) 0.000
    O2 0.0826(10) 0.0899(12) 0.0666(9) -0.0222(8) -0.0352(7) 0.0219(7)
    C3 0.0660(12) 0.0761(14) 0.0416(9) 0.0075(11) -0.0145(8) -0.0031(8)
    C6 0.0623(11) 0.0712(14) 0.0420(9) -0.0009(9) -0.0119(8) 0.0034(8)
    C12 0.0711(12) 0.0556(12) 0.0541(10) -0.0039(9) 0.0110(9) -0.0113(8)
    C13 0.090(2) 0.0497(17) 0.0703(17) 0.000 0.0194(15) 0.000
    O1 0.1169(15) 0.0983(14) 0.0792(11) 0.0096(11) -0.0061(10) 0.0360(10)
    C7 0.0709(12) 0.0692(13) 0.0496(9) -0.0004(10) -0.0076(8) 0.0088(9)
    C1 0.0874(16) 0.0919(18) 0.0544(11) 0.0155(14) -0.0100(10) 0.0169(11)
    C8 0.156(3) 0.125(3) 0.102(2) -0.072(2) -0.063(2) 0.0382(19)
_geom_special_details
;
 All esds (except the esd in the dihedral angle between two l.s. planes)
 are estimated using the full covariance matrix.  The cell esds are taken
 into account individually in the estimation of esds in distances, angles
 and torsion angles; correlations between esds in cell parameters are only
 used when they are defined by crystal symmetry.  An approximate (isotropic)
 treatment of cell esds is used for estimating esds involving l.s. planes.
;
loop_
    _geom_bond_atom_site_label_1
    _geom_bond_atom_site_label_2
    _geom_bond_site_symmetry_2
    _geom_bond_distance
    _geom_bond_publ_flag
    O3 C5 . 1.360(2) ?
    O3 C9 . 1.425(2) ?
    C10 C12 . 1.383(3) ?
    C10 C11 . 1.390(2) ?
    C10 C9 . 1.499(2) ?
    C9 H9A . 0.9700 ?
    C9 H9B . 0.9700 ?
    C2 C3 . 1.369(3) ?
    C2 C7 . 1.401(3) ?
    C2 C1 . 1.464(3) ?
    C5 C4 . 1.386(2) ?
    C5 C6 . 1.402(3) ?
    C4 C3 . 1.382(3) ?
    C4 H4 . 0.9300 ?
    C11 C10 2_755 1.390(2) ?
    C11 H11 . 0.9300 ?
    O2 C6 . 1.366(2) ?
    O2 C8 . 1.416(3) ?
    C3 H3 . 0.9300 ?
    C6 C7 . 1.372(3) ?
    C12 C13 . 1.376(2) ?
    C12 H12 . 0.9300 ?
    C13 C12 2_755 1.376(2) ?
    C13 H13 . 0.9300 ?
    O1 C1 . 1.204(3) ?
    C7 H7 . 0.9300 ?
    C1 H1 . 0.9300 ?
    C8 H8A . 0.9600 ?
    C8 H8B . 0.9600 ?
    C8 H8C . 0.9600 ?
loop_
    _geom_angle_atom_site_label_1
    _geom_angle_atom_site_label_2
    _geom_angle_atom_site_label_3
    _geom_angle_site_symmetry_1
    _geom_angle_site_symmetry_3
    _geom_angle
    _geom_angle_publ_flag
    C5 O3 C9 . . 117.82(13) ?
    C12 C10 C11 . . 118.85(17) ?
    C12 C10 C9 . . 120.03(15) ?
    C11 C10 C9 . . 121.09(17) ?
    O3 C9 C10 . . 108.65(13) ?
    O3 C9 H9A . . 110.0 ?
    C10 C9 H9A . . 110.0 ?
    O3 C9 H9B . . 110.0 ?
    C10 C9 H9B . . 110.0 ?
    H9A C9 H9B . . 108.3 ?
    C3 C2 C7 . . 119.97(17) ?
    C3 C2 C1 . . 119.81(18) ?
    C7 C2 C1 . . 120.2(2) ?
    O3 C5 C4 . . 124.52(18) ?
    O3 C5 C6 . . 115.23(14) ?
    C4 C5 C6 . . 120.25(16) ?
    C3 C4 C5 . . 118.9(2) ?
    C3 C4 H4 . . 120.6 ?
    C5 C4 H4 . . 120.6 ?
    C10 C11 C10 . 2_755 121.0(2) ?
    C10 C11 H11 . . 119.5 ?
    C10 C11 H11 2_755 . 119.5 ?
    C6 O2 C8 . . 117.20(18) ?
    C2 C3 C4 . . 121.33(16) ?
    C2 C3 H3 . . 119.3 ?
    C4 C3 H3 . . 119.3 ?
    O2 C6 C7 . . 124.50(19) ?
    O2 C6 C5 . . 115.42(16) ?
    C7 C6 C5 . . 120.07(16) ?
    C13 C12 C10 . . 120.36(18) ?
    C13 C12 H12 . . 119.8 ?
    C10 C12 H12 . . 119.8 ?
    C12 C13 C12 . 2_755 120.5(3) ?
    C12 C13 H13 . . 119.7 ?
    C12 C13 H13 2_755 . 119.7 ?
    C6 C7 C2 . . 119.5(2) ?
    C6 C7 H7 . . 120.3 ?
    C2 C7 H7 . . 120.3 ?
    O1 C1 C2 . . 126.1(2) ?
    O1 C1 H1 . . 117.0 ?
    C2 C1 H1 . . 117.0 ?
    O2 C8 H8A . . 109.5 ?
    O2 C8 H8B . . 109.5 ?
    H8A C8 H8B . . 109.5 ?
    O2 C8 H8C . . 109.5 ?
    H8A C8 H8C . . 109.5 ?
    H8B C8 H8C . . 109.5 ?
loop_
    _geom_torsion_atom_site_label_1
    _geom_torsion_atom_site_label_2
    _geom_torsion_atom_site_label_3
    _geom_torsion_atom_site_label_4
    _geom_torsion_site_symmetry_1
    _geom_torsion_site_symmetry_2
    _geom_torsion_site_symmetry_3
    _geom_torsion_site_symmetry_4
    _geom_torsion
    _geom_torsion_publ_flag
    C5 O3 C9 C10 . . . . -178.26(15) ?
    C12 C10 C9 O3 . . . . -145.60(18) ?
    C11 C10 C9 O3 . . . . 36.5(2) ?
    C9 O3 C5 C4 . . . . -0.1(3) ?
    C9 O3 C5 C6 . . . . -179.75(17) ?
    O3 C5 C4 C3 . . . . -178.96(17) ?
    C6 C5 C4 C3 . . . . 0.6(3) ?
    C12 C10 C11 C10 . . . 2_755 -0.52(13) ?
    C9 C10 C11 C10 . . . 2_755 177.38(19) ?
    C7 C2 C3 C4 . . . . -1.2(3) ?
    C1 C2 C3 C4 . . . . 178.6(2) ?
    C5 C4 C3 C2 . . . . 1.1(3) ?
    C8 O2 C6 C7 . . . . 20.4(4) ?
    C8 O2 C6 C5 . . . . -160.7(3) ?
    O3 C5 C6 O2 . . . . -1.6(3) ?
    C4 C5 C6 O2 . . . . 178.78(19) ?
    O3 C5 C6 C7 . . . . 177.39(17) ?
    C4 C5 C6 C7 . . . . -2.2(3) ?
    C11 C10 C12 C13 . . . . 1.1(3) ?
    C9 C10 C12 C13 . . . . -176.87(16) ?
    C10 C12 C13 C12 . . . 2_755 -0.54(13) ?
    O2 C6 C7 C2 . . . . -179.0(2) ?
    C5 C6 C7 C2 . . . . 2.1(3) ?
    C3 C2 C7 C6 . . . . -0.4(3) ?
    C1 C2 C7 C6 . . . . 179.8(2) ?
    C3 C2 C1 O1 . . . . 180.0(3) ?
    C7 C2 C1 O1 . . . . -0.2(4) ?
loop_
    _geom_hbond_atom_site_label_D
    _geom_hbond_atom_site_label_H
    _geom_hbond_atom_site_label_A
    _geom_hbond_site_symmetry_A
    _geom_hbond_distance_DH
    _geom_hbond_distance_HA
    _geom_hbond_distance_DA
    _geom_hbond_angle_DHA
    C3 H3 O2 8_455.01 0.93 2.53 3.37230(10)
                                          151
    C9 H9B Cg1 7_655.01 0.97 2.81 3.78080(10)
                                            144
_shelx_space_group_comment
;
The symmetry employed for this shelxl refinement is uniquely defined
by the following loop, which should always be used as a source of
symmetry information in preference to the above space-group names.
They are only intended as comments.
;
_shelx_estimated_absorpt_T_min     0.976
_shelx_estimated_absorpt_T_max     0.990
_shelx_hkl_file
;
   2   0   0   77.07    1.55
  -2   0   0   79.29    1.49
  -2   0   0   76.86    1.55
   2   0   0   79.67    1.49
  -4   0   0   15.06    0.35
   4   0   0   15.26    0.38
   4   0   0   15.21    0.37
  -4   0   0   15.14    0.36
  -4   0   0   15.59    0.35
   6   0   0   61.29    1.28
  -6   0   0   58.98    1.27
  -6   0   0   61.23    1.19
  -6   0   0   61.30    1.22
  -8   0   0   16.93    0.45
   8   0   0   17.62    0.52
  -8   0   0   17.50    0.47
 -10   0   0    1.85    0.16
  10   0   0    1.73    0.18
  12   0   0    0.21    0.11
  14   0   0   -0.13    0.11
   1  -1   0   65.20    1.30
   1  -1   0   65.38    1.24
  -1  -1   0   66.92    1.19
  -1   1   0   65.21    1.25
  -1   1   0   64.83    1.31
   1   1   0   65.90    1.24
  -1   1   0   63.74    1.20
   3  -1   0  138.98    2.70
  -3  -1   0  141.84    2.48
   3  -1   0  135.52    2.58
  -3  -1   0  140.15    2.58
  -3   1   0  135.72    2.70
  -3   1   0  136.93    2.58
   3   1   0  138.29    2.69
   3   1   0  137.83    2.58
  -3   1   0  125.70    2.45
  -5  -1   0   12.71    0.30
  -5  -1   0   12.35    0.33
   5  -1   0   12.32    0.35
  -5   1   0   12.56    0.32
   5   1   0   12.45    0.35
  -5   1   0   13.14    0.34
  -7  -1   0    0.28    0.05
   7  -1   0    0.28    0.07
  -7  -1   0    0.49    0.09
  -7   1   0    0.29    0.07
   7   1   0    0.41    0.08
  -7   1   0    0.30    0.06
   9  -1   0    0.05    0.07
  -9  -1   0    0.01    0.07
  -9   1   0   -0.01    0.05
  -9   1   0   -0.04    0.06
  -9   1   0    0.02    0.03
   9   1   0    0.00    0.06
  11  -1   0    0.76    0.14
 -11  -1   0    1.06    0.14
  11   1   0    0.97    0.15
  13  -1   0   -0.06    0.08
  13   1   0    0.12    0.11
   0   2   0   50.74    0.96
   0   2   0   49.39    1.06
  -2  -2   0    6.31    0.18
   2  -2   0    6.24    0.17
   2  -2   0    6.51    0.19
  -2   2   0    6.73    0.19
  -2   2   0    6.58    0.18
   2   2   0    6.49    0.17
  -2   2   0    6.60    0.15
  -4  -2   0   15.53    0.32
   4  -2   0   15.57    0.39
   4  -2   0   15.37    0.40
  -4  -2   0   16.11    0.38
  -4   2   0   15.42    0.38
  -4   2   0   15.48    0.40
  -4   2   0   15.77    0.34
   4   2   0   15.85    0.38
   6  -2   0   25.94    0.65
  -6  -2   0   27.63    0.56
  -6  -2   0   27.19    0.62
  -6   2   0   26.60    0.64
  -6   2   0   26.86    0.58
  -6   2   0   27.02    0.63
   6   2   0   27.24    0.65
  -8  -2   0   -0.06    0.06
  -8  -2   0   -0.01    0.03
   8  -2   0    0.02    0.06
  -8   2   0   -0.03    0.05
  -8   2   0   -0.02    0.05
   8   2   0    0.01    0.06
  -8   2   0    0.01    0.06
 -10  -2   0    0.03    0.08
  10  -2   0    0.04    0.08
 -10   2   0    0.05    0.07
  10   2   0    0.07    0.07
 -10   2   0   -0.02    0.07
 -10   2   0    0.17    0.08
  12  -2   0    0.00    0.09
  12   2   0   -0.04    0.09
  14  -2   0    0.12    0.12
  14   2   0    0.02    0.11
   1  -3   0   72.13    1.33
   1   3   0   69.88    1.34
   1   3   0   69.50    1.33
  -1   3   0   68.66    1.36
   3  -3   0   18.21    0.43
   3  -3   0   18.64    0.45
  -3  -3   0   18.25    0.42
  -3   3   0   18.09    0.44
  -3   3   0   18.73    0.38
  -3   3   0   17.74    0.43
   3   3   0   18.69    0.41
  -5  -3   0    6.72    0.15
  -5  -3   0    6.30    0.23
   5  -3   0    6.64    0.24
  -5   3   0    6.63    0.19
   5   3   0    6.59    0.22
  -5   3   0    6.59    0.23
  -5   3   0    6.58    0.23
  -7  -3   0    2.28    0.15
  -7  -3   0    2.58    0.09
   7  -3   0    2.00    0.15
  -7   3   0    2.58    0.16
   7   3   0    2.67    0.16
  -7   3   0    2.70    0.14
  -7   3   0    2.42    0.15
  -9  -3   0    4.48    0.25
   9  -3   0    4.42    0.25
   9   3   0    4.41    0.24
  -9   3   0    4.09    0.22
  -9   3   0    3.78    0.19
  -9   3   0    4.24    0.22
  11  -3   0    0.07    0.08
  11   3   0   -0.11    0.06
 -11   3   0    0.04    0.07
 -11   3   0    0.03    0.08
  13  -3   0    0.10    0.11
  13   3   0   -0.01    0.10
   0  -4   0   33.28    0.65
   0   4   0   32.11    0.64
   0   4   0   32.95    0.67
   2   4   0   24.34    0.49
  -2   4   0   23.80    0.54
   2   4   0   24.40    0.49
   4  -4   0    0.44    0.07
   4  -4   0    0.42    0.06
  -4   4   0    0.54    0.07
  -4   4   0    0.36    0.06
   4   4   0    0.46    0.06
  -4   4   0    0.60    0.05
   6  -4   0    0.08    0.05
   6   4   0    0.06    0.04
  -6   4   0    0.15    0.05
  -6   4   0    0.12    0.05
  -6   4   0    0.13    0.06
   8  -4   0    0.02    0.06
  -8   4   0    0.02    0.06
  -8   4   0    0.03    0.07
  -8   4   0   -0.10    0.05
   8   4   0    0.06    0.05
  10  -4   0    0.41    0.12
 -10   4   0    0.54    0.11
  10   4   0    0.65    0.13
 -10   4   0    0.88    0.13
  12  -4   0    0.02    0.11
  12   4   0    0.03    0.10
  14  -4   0    0.14    0.14
  14   4   0    0.19    0.13
   1  -5   0   31.51    0.62
  -1   5   0   30.71    0.67
   1   5   0   30.33    0.64
   1   5   0   31.39    0.61
   3  -5   0   21.21    0.48
   3   5   0   20.57    0.45
  -3   5   0   20.22    0.51
  -3   5   0   20.23    0.52
   3   5   0   21.19    0.42
   5  -5   0    7.30    0.26
  -5   5   0    7.47    0.27
   5   5   0    7.18    0.23
  -5   5   0    7.42    0.27
  -5   5   0    7.49    0.21
   7  -5   0    3.08    0.19
  -7   5   0    2.42    0.17
  -7   5   0    2.64    0.14
  -7   5   0    2.73    0.18
   7   5   0    3.12    0.17
   9  -5   0    4.99    0.28
  -9   5   0    5.33    0.26
  -9   5   0    5.26    0.27
   9   5   0    4.69    0.25
  11  -5   0    0.09    0.10
 -11   5   0    0.06    0.09
 -11   5   0   -0.05    0.08
  11   5   0   -0.06    0.08
  13  -5   0    0.05    0.12
  13   5   0    0.11    0.12
   0  -6   0    0.00    0.01
   0   6   0    0.01    0.04
   2  -6   0    7.24    0.20
  -2   6   0    6.97    0.24
   2   6   0    7.33    0.20
   2   6   0    7.34    0.17
   4  -6   0    0.72    0.08
   4   6   0    0.80    0.07
  -4   6   0    0.79    0.10
   4   6   0    0.72    0.05
  -4   6   0    0.60    0.09
   6  -6   0    0.22    0.08
   6   6   0    0.19    0.06
  -6   6   0    0.25    0.06
  -6   6   0    0.25    0.08
  -6   6   0    0.19    0.07
   8  -6   0   23.97    0.67
  -8   6   0   24.48    0.68
  -8   6   0   24.21    0.68
   8   6   0   23.83    0.63
  10  -6   0    0.03    0.09
 -10   6   0    0.17    0.10
 -10   6   0    0.20    0.09
  10   6   0    0.07    0.09
  12  -6   0   -0.05    0.09
 -12   6   0   -0.04    0.08
  12   6   0    0.09    0.11
  14  -6   0    0.10    0.13
  14   6   0    0.04    0.13
   1  -7   0    1.65    0.07
  -1   7   0    1.45    0.11
   1   7   0    1.68    0.10
   3  -7   0   50.71    1.03
  -3   7   0   50.50    1.11
   3   7   0   51.41    0.99
   3   7   0   50.50    1.01
   5  -7   0    0.31    0.07
  -5   7   0    0.15    0.07
   5   7   0    0.14    0.05
  -5   7   0    0.22    0.05
  -5   7   0    0.06    0.07
   7  -7   0    3.00    0.19
  -7   7   0    2.80    0.20
   7   7   0    2.84    0.17
  -7   7   0    2.91    0.20
  -7   7   0    2.85    0.14
   9  -7   0    6.00    0.31
  -9   7   0    5.92    0.31
   9   7   0    5.88    0.27
  -9   7   0    5.47    0.30
  11  -7   0    0.59    0.15
 -11   7   0    0.39    0.12
  11   7   0    0.42    0.12
  13  -7   0    0.00    0.11
  13   7   0   -0.04    0.10
   0   8   0   27.73    0.65
   2  -8   0   17.30    0.39
  -2   8   0   17.24    0.48
   2   8   0   16.87    0.42
   2   8   0   17.12    0.35
   4  -8   0   -0.01    0.03
   4   8   0    0.04    0.03
  -4   8   0    0.03    0.06
   4   8   0    0.00    0.04
  -4   8   0    0.10    0.07
   6  -8   0    0.01    0.06
  -6   8   0    0.00    0.07
  -6   8   0    0.19    0.08
   6   8   0   -0.02    0.05
  -6   8   0   -0.04    0.05
   8  -8   0    1.70    0.18
  -8   8   0    2.41    0.21
  -8   8   0    1.93    0.18
   8   8   0    1.90    0.16
  10  -8   0   -0.12    0.07
  10   8   0   -0.20    0.07
 -10   8   0    0.06    0.10
 -10   8   0    0.11    0.10
  12  -8   0    1.32    0.21
 -12   8   0    1.29    0.20
  12   8   0    1.13    0.18
   1  -9   0    7.64    0.19
   1   9   0    7.36    0.26
  -1   9   0    7.68    0.28
   3  -9   0    6.47    0.21
   3   9   0    6.88    0.17
   3   9   0    6.34    0.21
  -3   9   0    6.48    0.28
   5  -9   0    2.78    0.16
   5   9   0    2.84    0.14
  -5   9   0    2.85    0.20
  -5   9   0    2.66    0.20
   7  -9   0    0.82    0.13
  -7   9   0    0.46    0.12
   7   9   0    0.48    0.09
  -7   9   0    0.40    0.12
   9  -9   0    0.64    0.14
  -9   9   0    0.84    0.15
  -9   9   0    0.60    0.15
  11  -9   0    0.66    0.16
 -11   9   0    0.56    0.15
  13  -9   0   -0.29    0.10
 -13   9   0   -0.01    0.11
   0  10   0    1.00    0.11
   2 -10   0    0.02    0.04
   2  10   0    0.02    0.05
  -2  10   0    0.01    0.07
   4 -10   0    0.47    0.08
   4  10   0    0.51    0.07
  -4  10   0    0.16    0.09
  -4  10   0    0.20    0.09
   6 -10   0    0.04    0.07
  -6  10   0    0.02    0.09
  -6  10   0    0.04    0.08
   8 -10   0    1.12    0.15
  -8  10   0    0.88    0.16
  -8  10   0    1.23    0.16
  10 -10   0    0.28    0.12
 -10  10   0    0.07    0.11
  12 -10   0    0.26    0.15
 -12  10   0    0.51    0.17
   1  11   0    0.37    0.08
  -1  11   0    0.32    0.09
  -3  11   0    0.65    0.12
   3  11   0    0.71    0.09
   5 -11   0    0.10    0.07
  -5  11   0   -0.07    0.07
  -5  11   0    0.01    0.08
   7 -11   0    0.23    0.10
  -7  11   0    0.02    0.09
  -7  11   0    0.12    0.10
   9 -11   0   -0.01    0.09
  -9  11   0    0.06    0.10
  -9  11   0    0.05    0.11
  11 -11   0   -0.09    0.08
 -11  11   0    0.00    0.12
   0  12   0   -0.02    0.06
  -2  12   0    0.22    0.09
   2  12   0    0.31    0.08
  -4  12   0    0.17    0.09
  -4  12   0    0.07    0.08
  -6  12   0    0.01    0.09
  -6  12   0    0.05    0.09
  -8  12   0    0.00    0.09
  -8  12   0    0.11    0.11
  10 -12   0    0.03    0.11
 -10  12   0    0.00    0.11
   1  13   0    4.48    0.24
  -1  13   0    4.46    0.25
  -3  13   0    0.43    0.12
  -5  13   0    0.74    0.15
  -5  13   0    0.65    0.15
  -7  13   0    0.24    0.11
  -7  13   0   -0.02    0.08
  -9  13   0    0.13    0.12
 -11  13   0    0.08    0.14
   0  14   0    1.37    0.17
  -2  14   0    2.69    0.22
   2  14   0    2.49    0.19
  -4  14   0    1.50    0.19
  -6  14   0    0.09    0.10
  -6  14   0    0.18    0.12
  -8  14   0    0.04    0.12
 -10  14   0   -0.17    0.11
  -1  15   0    0.02    0.10
   1  15   0   -0.04    0.08
  -3  15   0    1.96    0.22
  -5  15   0    0.43    0.14
  -7  15   0    0.05    0.12
  -9  15   0    0.71    0.20
   0  16   0    0.91    0.16
  -2  16   0   -0.08    0.09
  -4  16   0    0.20    0.12
  -6  16   0   -0.14    0.10
  -8  16   0    0.08    0.14
  -1  17   0    0.13    0.10
  -3  17   0    0.00    0.10
  -5  17   0   -0.13    0.10
  -7  17   0   -0.01    0.12
  -2  18   0    0.04    0.11
  -4  18   0   -0.06    0.12
  -1  19   0   -0.14    0.11
  -3  19   0   -0.07    0.12
  14   0  -1    0.04    0.11
 -12   0   1    0.02    0.09
  12   0  -1   -0.09    0.08
  10   0  -1    0.05    0.07
 -10   0   1   -0.03    0.07
  -8   0   1    0.01    0.07
  -8   0   1    0.05    0.06
   8   0  -1    0.00    0.06
  -8   0   1    0.01    0.04
  -6   0   1   -0.08    0.03
  -6   0   1   -0.03    0.05
   6   0  -1   -0.05    0.03
  -6   0   1    0.01    0.04
  -4   0   1    0.01    0.04
  -4   0   1   -0.01    0.02
  -4   0   1   -0.02    0.03
   4   0  -1    0.02    0.03
   4   0  -1   -0.01    0.03
  -2   0   1    0.12    0.03
  -2   0   1    0.08    0.02
  -2   0   1    0.04    0.02
   2   0  -1    0.09    0.02
   2   0  -1    0.11    0.02
   0   0  -1    0.01    0.01
   0   0  -1    0.03    0.01
   2   0   1    0.10    0.02
  -2   0  -1    0.08    0.03
  -2   0  -1    0.02    0.02
   2   0   1    0.06    0.02
  -4   0  -1    0.03    0.03
   4   0   1    0.01    0.03
  -4   0  -1   -0.02    0.02
  -4   0  -1    0.00    0.02
  -6   0  -1    0.03    0.04
  -6   0  -1    0.05    0.04
   6   0   1   -0.03    0.03
  -8   0  -1    0.02    0.04
   8   0   1   -0.01    0.06
  -8   0  -1    0.06    0.05
  10   0   1    0.12    0.08
  12   0   1   -0.08    0.09
  14   0   1   -0.11    0.10
  15  -1  -1   -0.17    0.10
  15   1  -1   -0.06    0.11
  13  -1  -1   -0.05    0.10
  13   1  -1   -0.04    0.08
  11  -1  -1    0.16    0.09
 -11  -1   1    0.10    0.09
 -11   1   1    0.08    0.08
 -11   1   1    0.11    0.07
  11   1  -1    0.17    0.10
   9  -1  -1    0.19    0.08
  -9  -1   1    0.38    0.10
  -9   1   1    0.46    0.08
   9   1  -1    0.25    0.08
  -9   1   1    0.32    0.10
  -9   1   1    0.17    0.07
   7  -1  -1    1.03    0.11
  -7  -1   1    1.17    0.11
  -7  -1   1    1.10    0.08
  -7   1   1    1.17    0.11
   7   1  -1    1.10    0.11
  -7   1   1    1.05    0.09
  -7   1   1    0.93    0.10
  -5  -1   1    0.04    0.04
  -5  -1   1    0.10    0.05
   5  -1  -1    0.13    0.05
  -5  -1   1    0.04    0.03
  -5   1   1    0.07    0.04
  -5   1   1    0.10    0.04
  -5   1   1    0.12    0.05
   5   1  -1    0.00    0.03
  -3  -1   1   66.50    1.22
  -3  -1   1   64.47    1.23
   3  -1  -1   63.80    1.26
  -3  -1   1   63.90    1.31
   3  -1  -1   63.50    1.31
  -3   1   1   65.26    1.20
  -3   1   1   64.45    1.25
   3   1  -1   64.72    1.26
  -3   1   1   63.89    1.31
   3   1  -1   64.20    1.31
   1  -1  -1   18.34    0.37
  -1  -1   1   18.42    0.36
  -1   1   1   18.17    0.39
  -1   1   1   18.16    0.38
   1   1  -1   17.93    0.37
   1   1  -1   18.77    0.37
  -1  -1  -1  181.30    3.35
   1  -1   1  172.73    3.51
  -1  -1  -1  177.00    3.31
  -1   1  -1  177.03    3.55
   1   1   1  179.74    3.32
  -1   1  -1  176.00    3.33
  -1   1  -1  180.41    3.31
   3  -1   1    0.27    0.05
   3  -1   1    0.31    0.04
  -3  -1  -1    0.33    0.03
  -3   1  -1    0.47    0.04
   3   1   1    0.27    0.04
  -3   1  -1    0.30    0.04
   3   1   1    0.26    0.04
  -3   1  -1    0.32    0.05
   5  -1   1   35.98    0.82
  -5  -1  -1   36.97    0.76
  -5  -1  -1   37.74    0.77
  -5   1  -1   36.68    0.74
  -5   1  -1   37.62    0.79
  -5   1  -1   36.59    0.79
   5   1   1   36.77    0.82
  -7  -1  -1    7.42    0.24
  -7  -1  -1    7.58    0.26
   7  -1   1    7.95    0.30
  -7   1  -1    7.26    0.24
  -7   1  -1    8.12    0.27
   7   1   1    7.62    0.29
  -7   1  -1    7.86    0.25
   9  -1   1    0.57    0.12
   9   1   1    0.44    0.10
  -9   1  -1    0.56    0.09
  -9   1  -1    0.50    0.10
  11  -1   1    0.70    0.14
  11   1   1    0.76    0.15
  13  -1   1    0.17    0.12
  13   1   1    0.01    0.09
  14  -2  -1    0.05    0.12
  14   2  -1    0.07    0.11
 -12  -2   1   -0.10    0.09
  12  -2  -1    0.22    0.11
  12   2  -1   -0.04    0.08
 -12   2   1   -0.05    0.07
  10  -2  -1    0.70    0.13
 -10  -2   1    0.50    0.12
 -10   2   1    0.60    0.10
 -10   2   1    0.61    0.11
 -10   2   1    0.44    0.10
  10   2  -1    0.56    0.12
  -8  -2   1    3.84    0.21
  -8  -2   1    3.53    0.14
   8  -2  -1    3.73    0.21
  -8   2   1    3.93    0.19
  -8   2   1    3.87    0.20
   8   2  -1    3.58    0.20
  -8   2   1    3.75    0.18
  -6  -2   1   -0.03    0.05
  -6  -2   1    0.05    0.03
   6  -2  -1    0.03    0.05
  -6   2   1    0.04    0.05
   6   2  -1   -0.02    0.04
  -6   2   1    0.11    0.05
  -6   2   1    0.01    0.04
   4  -2  -1    6.84    0.22
  -4  -2   1    6.94    0.15
   4  -2  -1    6.77    0.23
  -4  -2   1    7.35    0.22
  -4   2   1    6.87    0.23
   4   2  -1    7.09    0.22
   4   2  -1    7.09    0.21
  -4   2   1    6.74    0.19
  -4   2   1    6.85    0.21
   2  -2  -1   49.95    1.01
   2  -2  -1   49.08    0.96
  -2  -2   1   50.57    0.94
  -2   2   1   48.67    1.01
  -2   2   1   47.76    0.97
   2   2  -1   48.96    0.95
   2   2  -1   49.23    0.97
   0  -2  -1  125.61    2.40
   0  -2   1  123.46    2.22
   0   2   1  118.89    2.32
   0   2  -1  123.51    2.32
   0   2  -1  125.16    2.32
   2  -2   1  355.35    7.02
   2  -2   1  357.89    6.60
  -2  -2  -1  356.46    6.75
  -2   2  -1  359.37    6.60
  -2   2  -1  354.60    7.10
  -2   2  -1  357.73    6.63
  -2   2  -1  353.06    6.54
   2   2   1  361.48    6.73
   4  -2   1    1.08    0.09
  -4  -2  -1    1.18    0.06
  -4   2  -1    1.14    0.08
  -4   2  -1    1.04    0.06
  -4   2  -1    1.48    0.09
   4   2   1    1.20    0.09
  -6  -2  -1   -0.01    0.02
   6  -2   1    0.04    0.05
  -6   2  -1    0.00    0.04
  -6   2  -1    0.00    0.04
   6   2   1    0.01    0.04
  -6   2  -1   -0.01    0.04
  -8  -2  -1   -0.01    0.04
   8  -2   1    0.09    0.06
  -8   2  -1    0.01    0.05
  -8   2  -1   -0.03    0.06
  -8   2  -1   -0.06    0.05
   8   2   1    0.01    0.05
  10  -2   1    0.13    0.08
 -10   2  -1    0.25    0.09
  10   2   1    0.25    0.10
 -10   2  -1    0.22    0.07
  12  -2   1    0.74    0.16
  12   2   1    0.64    0.15
  14  -2   1    0.09    0.13
  14   2   1    0.02    0.11
  13  -3  -1    0.52    0.15
  13   3  -1    0.47    0.14
 -11  -3   1    0.31    0.11
  11  -3  -1    0.06    0.08
 -11   3   1    0.05    0.08
  11   3  -1    0.08    0.08
 -11   3   1    0.18    0.09
  -9  -3   1    0.43    0.11
   9  -3  -1    0.33    0.10
   9   3  -1    0.38    0.09
  -9   3   1    0.50    0.09
  -9   3   1    0.39    0.09
  -9   3   1    0.42    0.10
  -7  -3   1    3.28    0.19
  -7  -3   1    3.90    0.11
   7  -3  -1    3.74    0.20
   7   3  -1    3.76    0.19
  -7   3   1    4.12    0.19
  -7   3   1    3.77    0.20
   5  -3  -1    9.15    0.28
  -5  -3   1    8.88    0.28
   5   3  -1    8.86    0.27
  -5   3   1    9.31    0.29
  -5   3   1    8.91    0.28
   3  -3  -1   12.24    0.30
  -3  -3   1   11.80    0.31
   3  -3  -1   12.75    0.33
  -3   3   1   12.46    0.33
  -3   3   1   12.23    0.32
   3   3  -1   12.13    0.29
  -3   3   1   11.81    0.28
  -1  -3   1   45.39    0.84
   1  -3  -1   43.16    0.84
   1   3  -1   43.86    0.86
   1   3  -1   43.93    0.85
  -1  -3  -1   23.46    0.47
  -1   3  -1   23.37    0.49
   1   3   1   23.15    0.48
   1   3   1   23.95    0.47
   3  -3   1    0.28    0.05
  -3  -3  -1    0.33    0.03
   3  -3   1    0.22    0.05
  -3   3  -1    0.22    0.05
  -3   3  -1    0.25    0.05
   3   3   1    0.33    0.04
  -3   3  -1    0.32    0.03
   5  -3   1    0.44    0.07
  -5  -3  -1    0.54    0.04
  -5   3  -1    0.59    0.08
  -5   3  -1    0.60    0.06
   5   3   1    0.49    0.07
  -5   3  -1    0.49    0.07
  -7  -3  -1    1.49    0.09
   7  -3   1    1.45    0.14
  -7   3  -1    1.84    0.14
   7   3   1    1.37    0.13
  -7   3  -1    1.34    0.11
  -7   3  -1    1.50    0.11
   9  -3   1    1.18    0.16
  -9   3  -1    1.04    0.11
  -9   3  -1    1.16    0.13
   9   3   1    1.40    0.15
  11  -3   1    0.53    0.13
 -11   3  -1    0.57    0.10
  11   3   1    0.65    0.13
 -11   3  -1    0.70    0.13
  13  -3   1    0.02    0.10
  13   3   1    0.14    0.11
  14  -4  -1    0.06    0.12
  14   4  -1    0.09    0.11
  12  -4  -1    0.03    0.09
  12   4  -1   -0.02    0.07
 -10  -4   1    1.49    0.17
  10  -4  -1    1.14    0.16
 -10   4   1    1.66    0.15
 -10   4   1    1.24    0.15
  10   4  -1    1.20    0.15
 -10   4   1    1.45    0.15
  -8  -4   1    5.05    0.26
   8  -4  -1    4.95    0.25
  -8   4   1    5.21    0.24
  -8   4   1    5.05    0.25
  -8   4   1    5.00    0.21
   8   4  -1    5.31    0.24
  -6  -4   1    2.27    0.15
   6  -4  -1    2.38    0.15
  -6   4   1    2.25    0.12
  -6   4   1    2.63    0.15
  -6   4   1    2.33    0.15
   6   4  -1    2.41    0.14
   4  -4  -1    9.55    0.28
   4  -4  -1   10.23    0.31
  -4   4   1    9.53    0.30
  -4   4   1    9.80    0.29
   4   4  -1    9.86    0.27
  -2  -4   1   24.60    0.54
   2  -4  -1   25.78    0.52
  -2   4   1   24.55    0.55
   2   4  -1   24.78    0.51
   2   4  -1   25.13    0.51
   0   4  -1   13.85    0.33
   0   4  -1   13.94    0.30
   0   4   1   14.13    0.33
   2  -4   1   10.01    0.26
   2   4   1   10.34    0.23
   2   4   1    9.90    0.23
  -2   4  -1   10.02    0.26
   4  -4   1   38.60    0.86
   4   4   1   39.70    0.77
  -4   4  -1   40.18    0.75
  -4   4  -1   38.10    0.86
   4   4   1   40.36    0.83
  -4   4  -1   39.27    0.88
  -6  -4  -1   15.09    0.33
   6  -4   1   14.60    0.44
  -6   4  -1   15.15    0.44
  -6   4  -1   15.52    0.44
   6   4   1   14.70    0.42
  -6   4  -1   15.27    0.35
   8  -4   1    0.11    0.07
  -8   4  -1    0.21    0.08
  -8   4  -1    0.12    0.07
   8   4   1    0.18    0.08
  10  -4   1   -0.04    0.08
 -10   4  -1   -0.13    0.06
 -10   4  -1    0.01    0.07
  10   4   1   -0.04    0.07
  12  -4   1    0.62    0.15
  12   4   1    0.75    0.15
  14  -4   1    0.14    0.14
  14   4   1   -0.08    0.10
  13  -5  -1   -0.03    0.11
  13   5  -1    0.10    0.11
  11  -5  -1    2.24    0.22
 -11   5   1    2.32    0.20
 -11   5   1    2.06    0.20
  11   5  -1    1.61    0.18
   9  -5  -1    5.88    0.29
  -9  -5   1    6.11    0.30
   9   5  -1    6.33    0.29
  -9   5   1    5.98    0.29
  -9   5   1    6.29    0.30
  -9   5   1    5.81    0.24
   7  -5  -1    2.07    0.16
  -7  -5   1    2.13    0.16
  -7   5   1    2.70    0.15
  -7   5   1    2.43    0.17
   7   5  -1    2.53    0.15
  -7   5   1    2.66    0.17
  -5  -5   1    9.95    0.33
   5  -5  -1    9.94    0.31
  -5   5   1   10.17    0.33
  -5   5   1   10.14    0.28
   5   5  -1   10.53    0.30
  -5   5   1   10.25    0.34
   3   5  -1    2.54    0.09
  -3   5   1    2.35    0.13
   3   5  -1    2.64    0.10
  -3   5   1    2.33    0.13
   1  -5  -1    1.55    0.06
   1   5  -1    1.69    0.09
  -1   5   1    1.51    0.10
   1   5  -1    1.63    0.07
   1  -5   1   10.07    0.25
  -1   5  -1    9.84    0.24
   1   5   1   10.04    0.25
  -1   5  -1    9.65    0.28
   3  -5   1    9.28    0.27
  -3   5  -1    9.04    0.29
   3   5   1    9.09    0.22
   3   5   1    9.02    0.24
  -3   5  -1    9.54    0.29
   5  -5   1   12.52    0.38
   5   5   1   12.68    0.27
  -5   5  -1   12.83    0.38
  -5   5  -1   12.72    0.39
  -5   5  -1   12.66    0.29
   5   5   1   12.93    0.35
   7  -5   1    4.11    0.23
   7   5   1    4.25    0.21
  -7   5  -1    3.93    0.15
  -7   5  -1    3.86    0.21
  -7   5  -1    4.26    0.23
   9  -5   1    0.76    0.14
  -9   5  -1    0.85    0.13
   9   5   1    1.03    0.14
  -9   5  -1    0.98    0.13
  11  -5   1    0.11    0.10
 -11   5  -1    0.06    0.09
  11   5   1    0.04    0.08
 -11   5  -1    0.20    0.09
  13  -5   1   -0.04    0.10
  13   5   1   -0.06    0.08
  14  -6  -1   -0.14    0.13
  14   6  -1   -0.15    0.10
  12  -6  -1    0.06    0.11
 -12   6   1   -0.06    0.09
  12   6  -1    0.00    0.07
  10  -6  -1    0.14    0.11
 -10   6   1    0.33    0.11
  10   6  -1    0.24    0.10
 -10   6   1    0.11    0.11
   8  -6  -1    1.72    0.17
   8   6  -1    2.17    0.16
  -8   6   1    2.02    0.14
  -8   6   1    2.11    0.18
  -8   6   1    1.86    0.17
   6  -6  -1    4.13    0.20
  -6   6   1    3.84    0.21
  -6   6   1    3.73    0.20
   6   6  -1    4.14    0.19
  -6   6   1    3.83    0.16
   4  -6  -1    0.27    0.06
   4   6  -1    0.21    0.03
  -4   6   1    0.20    0.07
   4   6  -1    0.28    0.05
  -4   6   1    0.26    0.07
   2  -6  -1   47.35    0.92
   2   6  -1   46.22    0.93
  -2   6   1   45.75    0.99
   2   6  -1   46.78    0.91
   0   6  -1    1.81    0.08
   0   6  -1    1.86    0.10
   0   6   1    1.82    0.10
   2  -6   1   19.70    0.47
  -2   6  -1   20.43    0.52
  -2   6  -1   21.07    0.47
   2   6   1   21.31    0.46
   2   6   1   21.26    0.42
   4  -6   1    0.62    0.08
  -4   6  -1    0.69    0.06
   4   6   1    0.59    0.05
  -4   6  -1    0.46    0.08
   4   6   1    0.63    0.06
  -4   6  -1    0.48    0.08
   6  -6   1    6.28    0.27
   6   6   1    6.20    0.23
  -6   6  -1    5.87    0.18
  -6   6  -1    5.99    0.27
  -6   6  -1    5.81    0.26
   8  -6   1    4.61    0.26
  -8   6  -1    4.92    0.27
   8   6   1    4.70    0.24
  -8   6  -1    4.78    0.25
  10  -6   1    0.03    0.09
 -10   6  -1   -0.02    0.08
 -10   6  -1    0.06    0.08
  10   6   1    0.01    0.07
  12  -6   1   -0.09    0.11
 -12   6  -1   -0.12    0.08
  12   6   1    0.00    0.09
  13  -7  -1   -0.11    0.12
 -13   7   1   -0.12    0.09
  13   7  -1   -0.11    0.09
  11  -7  -1    0.22    0.12
 -11   7   1    0.17    0.11
 -11   7   1    0.22    0.12
  11   7  -1   -0.06    0.09
   9  -7  -1    0.58    0.13
  -9   7   1    0.56    0.13
  -9   7   1    0.36    0.12
   9   7  -1    0.29    0.10
   7  -7  -1    0.10    0.07
  -7   7   1    0.17    0.07
   7   7  -1    0.26    0.08
  -7   7   1    0.27    0.09
  -7   7   1    0.13    0.07
   5  -7  -1    0.29    0.07
   5   7  -1    0.19    0.06
  -5   7   1    0.14    0.07
  -5   7   1    0.30    0.06
  -5   7   1    0.31    0.08
   3  -7  -1   75.26    1.47
   3   7  -1   75.07    1.46
  -3   7   1   75.19    1.55
   3   7  -1   75.05    1.45
   1  -7  -1    9.05    0.20
   1   7  -1    9.24    0.27
   1   7  -1    9.03    0.21
  -1   7   1    9.38    0.29
   1  -7   1    2.25    0.10
  -1   7  -1    2.09    0.13
   1   7   1    2.26    0.12
  -1   7  -1    2.08    0.10
  -3   7  -1   14.80    0.44
   3   7   1   15.76    0.35
   3   7   1   15.86    0.36
   5  -7   1   10.91    0.35
  -5   7  -1   10.80    0.27
  -5   7  -1   10.95    0.37
  -5   7  -1    9.50    0.35
   5   7   1   10.58    0.24
   5   7   1   10.45    0.30
   7  -7   1    0.29    0.09
  -7   7  -1    0.25    0.10
  -7   7  -1    0.07    0.09
   7   7   1    0.27    0.08
   9  -7   1   -0.05    0.08
  -9   7  -1   -0.04    0.08
   9   7   1    0.16    0.09
  -9   7  -1   -0.07    0.08
  11  -7   1    0.55    0.15
 -11   7  -1    0.24    0.12
  11   7   1    0.30    0.11
  13  -7   1    0.13    0.13
  13   7   1    0.38    0.14
  12  -8  -1    0.75    0.17
 -12   8   1    0.64    0.15
  12   8  -1    0.19    0.11
  10  -8  -1    0.07    0.10
 -10   8   1    0.19    0.11
 -10   8   1    0.06    0.10
  10   8  -1    0.16    0.09
   8  -8  -1    0.10    0.08
  -8   8   1    0.34    0.11
   8   8  -1    0.09    0.07
  -8   8   1    0.22    0.11
   6  -8  -1   12.28    0.38
  -6   8   1   11.92    0.42
  -6   8   1   10.96    0.41
   6   8  -1   12.29    0.35
  -6   8   1   11.99    0.34
   4  -8  -1   -0.02    0.04
  -4   8   1    0.06    0.06
   4   8  -1    0.05    0.03
  -4   8   1   -0.01    0.06
   4   8  -1   -0.03    0.03
   2  -8  -1    0.31    0.04
  -2   8   1    0.22    0.07
   2   8  -1    0.41    0.06
   2   8  -1    0.34    0.04
   0  -8   1   46.73    0.92
   0   8  -1   47.98    0.92
   0   8  -1   47.60    1.02
   0   8   1   46.27    1.00
   2  -8   1   11.63    0.31
   2   8   1   11.54    0.31
  -2   8  -1   11.28    0.36
   4  -8   1   19.23    0.50
   4   8   1   19.62    0.44
  -4   8  -1   18.61    0.55
   4   8   1   19.29    0.43
  -4   8  -1   19.47    0.55
   6  -8   1    8.38    0.32
   6   8   1    8.39    0.28
  -6   8  -1    8.58    0.35
  -6   8  -1    8.12    0.33
   8  -8   1   25.38    0.71
   8   8   1   25.26    0.65
  -8   8  -1   24.52    0.73
  -8   8  -1   24.39    0.72
  10  -8   1    1.10    0.18
  10   8   1    1.15    0.15
 -10   8  -1    1.04    0.16
 -10   8  -1    1.03    0.18
  12  -8   1    0.32    0.15
 -12   8  -1    0.27    0.12
  13  -9  -1    0.00    0.13
 -13   9   1   -0.06    0.13
  11  -9  -1    6.40    0.36
 -11   9   1    6.59    0.37
   9  -9  -1    0.95    0.15
  -9   9   1    0.98    0.16
   9   9  -1    0.63    0.12
  -9   9   1    1.07    0.16
   7  -9  -1    1.37    0.14
  -7   9   1    1.37    0.16
  -7   9   1    1.25    0.12
  -7   9   1    1.31    0.16
   7   9  -1    1.44    0.13
  -5   9   1   15.13    0.49
   5   9  -1   15.30    0.39
  -5   9   1   14.61    0.49
   3  -9  -1   17.49    0.42
   3   9  -1   18.65    0.40
  -3   9   1   17.37    0.51
   3   9  -1   18.00    0.44
  -1   9   1    0.30    0.08
   1   9  -1    0.30    0.07
   1   9  -1    0.34    0.04
   1  -9   1    0.37    0.05
   1   9   1    0.19    0.06
  -1   9  -1    0.41    0.08
   3  -9   1    4.17    0.17
  -3   9  -1    3.88    0.22
   3   9   1    3.93    0.16
   5  -9   1   10.76    0.35
   5   9   1   11.01    0.30
  -5   9  -1   10.77    0.40
  -5   9  -1   10.64    0.40
   7  -9   1    6.35    0.29
  -7   9  -1    5.90    0.31
  -7   9  -1    5.71    0.30
   9  -9   1    0.52    0.14
  -9   9  -1    0.56    0.14
  -9   9  -1    0.55    0.13
  11  -9   1   -0.09    0.09
 -11   9  -1   -0.02    0.11
  12 -10  -1    0.07    0.12
 -12  10   1    0.14    0.13
  10 -10  -1    2.27    0.22
 -10  10   1    2.31    0.23
 -10  10   1    2.57    0.24
   8 -10  -1    2.51    0.20
  -8  10   1    2.53    0.22
  -8  10   1    2.12    0.21
  -6  10   1    2.16    0.15
  -6  10   1    2.19    0.20
  -6  10   1    2.09    0.19
   4 -10  -1    0.00    0.05
  -4  10   1    0.09    0.08
  -4  10   1    0.09    0.08
   4  10  -1   -0.03    0.04
   2 -10  -1   -0.02    0.03
  -2  10   1    0.02    0.07
   2  10  -1   -0.01    0.05
   0 -10   1    2.65    0.10
   0  10  -1    2.62    0.17
   0  10   1    2.71    0.17
   2 -10   1    0.19    0.05
   2  10   1    0.13    0.06
  -2  10  -1    0.27    0.08
   4 -10   1    0.56    0.09
  -4  10  -1    0.46    0.11
  -4  10  -1    0.62    0.12
   4  10   1    0.58    0.07
   6 -10   1    1.95    0.17
  -6  10  -1    2.00    0.19
  -6  10  -1    2.15    0.20
   8 -10   1    1.00    0.15
  -8  10  -1    0.62    0.15
  -8  10  -1    0.73    0.14
  10 -10   1    1.10    0.18
 -10  10  -1    1.22    0.20
  12 -10   1   -0.05    0.12
 -12  10  -1   -0.10    0.10
  11 -11  -1    0.00    0.11
 -11  11   1    0.10    0.12
   9 -11  -1    1.30    0.17
  -9  11   1    1.33    0.19
  -9  11   1    1.44    0.20
   7 -11  -1    0.47    0.11
  -7  11   1    0.40    0.12
  -7  11   1    0.72    0.15
   5 -11  -1    1.73    0.14
  -5  11   1    1.56    0.17
  -5  11   1    1.49    0.18
   3  11  -1    0.74    0.09
  -3  11   1    0.93    0.13
   1  11  -1    1.41    0.13
  -1  11   1    1.71    0.15
  -1  11  -1    0.99    0.12
   1  11   1    1.04    0.11
   3 -11   1    1.34    0.11
  -3  11  -1    1.56    0.16
   3  11   1    1.47    0.12
   5 -11   1    3.22    0.19
  -5  11  -1    3.41    0.23
  -5  11  -1    2.76    0.22
   7 -11   1    2.60    0.20
  -7  11  -1    2.05    0.21
  -7  11  -1    2.42    0.22
   9 -11   1    2.97    0.24
  -9  11  -1    2.70    0.26
  11 -11   1    0.13    0.12
 -11  11  -1    0.15    0.11
 -10  12   1    0.38    0.14
  -8  12   1    0.63    0.15
  -8  12   1    0.83    0.17
  -6  12   1    0.62    0.14
  -6  12   1    0.73    0.15
  -4  12   1    0.04    0.08
  -4  12   1   -0.12    0.07
  -2  12   1    0.40    0.11
   2  12  -1    0.27    0.08
   0  12  -1    0.23    0.09
   0  12   1    0.42    0.10
   2  12   1    1.63    0.14
  -2  12  -1    1.41    0.16
  -4  12  -1    0.26    0.10
  -4  12  -1    0.56    0.12
  -6  12  -1    1.49    0.19
  -6  12  -1    1.84    0.20
   8 -12   1    0.33    0.12
  -8  12  -1    0.08    0.11
  -8  12  -1    0.27    0.13
  10 -12   1    0.06    0.12
 -10  12  -1    0.09    0.14
 -11  13   1    0.40    0.18
  -9  13   1    0.18    0.13
  -7  13   1    0.17    0.11
  -7  13   1   -0.06    0.09
  -5  13   1    0.34    0.12
  -5  13   1    0.23    0.12
  -3  13   1    0.11    0.09
   1  13  -1    0.24    0.09
  -1  13   1   -0.04    0.06
   1  13   1    2.96    0.20
  -1  13  -1    2.95    0.22
  -3  13  -1    1.40    0.18
  -5  13  -1    1.86    0.20
  -5  13  -1    1.70    0.20
  -7  13  -1    1.47    0.22
  -7  13  -1    0.99    0.17
  -9  13  -1   -0.10    0.11
 -10  14   1    0.03    0.15
  -8  14   1   -0.15    0.09
  -8  14   1    0.05    0.12
  -6  14   1   -0.03    0.09
  -4  14   1    3.55    0.26
  -2  14   1    0.00    0.08
   2  14  -1   -0.08    0.07
   0  14   1    7.93    0.34
   0  14  -1    7.63    0.34
   2  14   1    1.16    0.14
  -2  14  -1    1.32    0.17
  -4  14  -1    0.08    0.09
  -4  14  -1    0.11    0.11
  -6  14  -1    0.09    0.12
  -6  14  -1    0.04    0.10
  -8  14  -1    0.32    0.15
 -10  14  -1   -0.08    0.12
  -9  15   1   -0.03    0.13
  -7  15   1   -0.05    0.10
  -5  15   1    0.29    0.12
  -3  15   1    6.29    0.35
   1  15  -1    1.22    0.16
  -1  15   1    1.31    0.18
  -1  15  -1    0.65    0.14
   1  15   1    0.60    0.13
  -3  15  -1    0.69    0.16
  -5  15  -1   -0.24    0.07
  -5  15  -1   -0.03    0.10
  -7  15  -1    0.17    0.14
  -9  15  -1    0.03    0.13
  -8  16   1    0.01    0.13
  -6  16   1   -0.08    0.10
  -4  16   1    0.68    0.17
  -2  16   1    1.92    0.21
   0  16   1    0.00    0.09
   0  16  -1   -0.04    0.08
  -2  16  -1    0.85    0.17
  -4  16  -1   -0.08    0.09
  -6  16  -1    0.23    0.14
  -8  16  -1   -0.01    0.13
  -7  17   1   -0.11    0.13
  -5  17   1   -0.02    0.12
  -3  17   1    0.45    0.16
  -1  17   1    0.04    0.09
  -1  17  -1   -0.06    0.08
  -3  17  -1    0.07    0.11
  -5  17  -1    0.45    0.16
  -7  17  -1    0.36    0.18
  -6  18   1   -0.15    0.11
  -4  18   1   -0.19    0.10
  -2  18   1    0.05    0.11
  -2  18  -1   -0.03    0.12
  -4  18  -1    0.01    0.12
  -3  19   1    0.06    0.14
  -1  19  -1   -0.20    0.10
  -3  19  -1    0.08    0.12
  14   0  -2    0.14    0.12
  12   0  -2    0.10    0.09
 -12   0   2    0.15    0.10
  10   0  -2    0.10    0.09
 -10   0   2    0.13    0.09
 -10   0   2    0.08    0.08
   8   0  -2   10.09    0.35
  -8   0   2    9.81    0.34
  -8   0   2   10.08    0.29
  -8   0   2   10.15    0.34
  -6   0   2   51.68    1.15
   6   0  -2   53.67    1.12
  -6   0   2   51.73    1.07
  -6   0   2   53.98    1.06
  -4   0   2  214.26    4.31
   4   0  -2  216.17    4.12
   4   0  -2  219.34    4.31
  -4   0   2  224.44    4.11
  -4   0   2  225.79    3.96
   2   0  -2  337.86    6.48
  -2   0   2  336.47    6.72
  -2   0   2  358.86    6.54
   2   0  -2  346.13    6.84
  -2   0   2  348.46    6.24
   0   0  -2    9.75    0.23
   0   0  -2   10.23    0.24
   0   0   2    9.75    0.22
  -2   0  -2  240.28    4.53
  -2   0  -2  240.56    4.51
   2   0   2  240.63    4.85
   2   0   2  247.99    4.52
  -4   0  -2  151.41    2.87
   4   0   2  149.77    2.90
  -4   0  -2  151.57    2.90
  -6   0  -2   21.38    0.52
   6   0   2   20.57    0.56
  -8   0  -2    0.19    0.06
   8   0   2    0.12    0.07
  10   0   2    1.87    0.20
  12   0   2    5.63    0.34
  14   0   2    0.17    0.13
  15  -1  -2    0.06    0.12
  15   1  -2    0.05    0.12
  13  -1  -2    0.11    0.11
 -13  -1   2    0.22    0.12
  13   1  -2    0.12    0.11
  11  -1  -2    0.76    0.15
 -11  -1   2    0.82    0.14
 -11   1   2    0.61    0.12
 -11   1   2    0.43    0.11
  11   1  -2    0.40    0.11
   9  -1  -2    0.21    0.08
  -9  -1   2    0.26    0.06
  -9  -1   2    0.26    0.10
   9   1  -2    0.28    0.09
  -9   1   2    0.18    0.09
  -9   1   2    0.19    0.07
  -9   1   2    0.26    0.10
  -7  -1   2    4.21    0.20
   7  -1  -2    4.21    0.20
  -7  -1   2    4.35    0.15
  -7  -1   2    3.90    0.19
  -7   1   2    4.17    0.17
  -7   1   2    4.40    0.20
  -7   1   2    4.04    0.19
   7   1  -2    4.10    0.20
  -5  -1   2   40.35    0.83
  -5  -1   2   40.43    0.80
   5  -1  -2   40.06    0.89
  -5  -1   2   39.84    0.89
  -5   1   2   39.59    0.83
  -5   1   2   40.14    0.82
  -5   1   2   40.19    0.89
   5   1  -2   39.93    0.86
   3  -1  -2  946.15   18.00
   3  -1  -2  994.64   18.87
  -3  -1   2 1000.00   17.36
  -3  -1   2  954.91   18.99
  -3  -1   2  955.10   18.09
  -3   1   2  980.03   17.36
  -3   1   2  955.35   18.09
  -3   1   2  947.93   18.97
   3   1  -2  946.47   17.97
   3   1  -2  991.21   18.86
  -1  -1   2   19.47    0.38
   1  -1  -2   19.61    0.41
   1  -1  -2   18.87    0.40
   1  -1  -2   18.69    0.40
  -1  -1   2   19.37    0.42
   1   1  -2   19.21    0.40
   1   1  -2   19.24    0.42
   1   1  -2   19.11    0.41
  -1   1   2   18.95    0.41
   1  -1   2    0.44    0.03
  -1  -1  -2    0.36    0.04
  -1  -1  -2    0.46    0.05
  -1   1  -2    0.42    0.03
  -1   1  -2    0.43    0.05
  -1   1  -2    0.34    0.04
  -3  -1  -2   30.36    0.64
   3  -1   2   30.78    0.65
   3  -1   2   31.22    0.68
  -3  -1  -2   30.05    0.66
  -3   1  -2   30.40    0.66
  -3   1  -2   30.35    0.67
  -3   1  -2   29.74    0.63
   3   1   2   30.83    0.67
  -5  -1  -2   36.88    0.78
   5  -1   2   36.87    0.85
  -5   1  -2   36.89    0.81
   5   1   2   37.61    0.84
  -5   1  -2   36.55    0.77
   7  -1   2    0.09    0.06
  -7  -1  -2    0.08    0.04
  -7   1  -2    0.05    0.05
   7   1   2    0.01    0.04
   9  -1   2   -0.04    0.06
   9   1   2   -0.03    0.06
  -9   1  -2   -0.07    0.05
  11  -1   2    0.73    0.16
  11   1   2    0.62    0.14
  13  -1   2    0.51    0.15
  13   1   2    0.65    0.16
  14  -2  -2    0.09    0.11
 -14  -2   2    0.00    0.11
  14   2  -2    0.01    0.10
  12  -2  -2    0.52    0.14
 -12  -2   2    0.50    0.14
  12   2  -2    0.48    0.13
 -12   2   2    0.43    0.12
 -12   2   2    0.59    0.12
  10  -2  -2    0.23    0.09
 -10  -2   2    0.27    0.10
 -10   2   2    0.30    0.10
 -10   2   2    0.06    0.09
 -10   2   2    0.15    0.07
  10   2  -2    0.09    0.08
  -8  -2   2    9.87    0.35
   8  -2  -2   10.24    0.36
  -8  -2   2   10.56    0.27
  -8   2   2   10.31    0.36
  -8   2   2   10.61    0.33
   8   2  -2   10.33    0.36
  -8   2   2   10.58    0.34
   6  -2  -2   16.45    0.44
  -6  -2   2   17.12    0.44
  -6  -2   2   16.48    0.35
  -6   2   2   15.86    0.41
  -6   2   2   16.06    0.45
   6   2  -2   16.51    0.44
  -6   2   2   15.56    0.41
  -4  -2   2    3.31    0.10
   4  -2  -2    3.30    0.15
   4  -2  -2    3.16    0.14
  -4  -2   2    3.40    0.15
   4   2  -2    3.23    0.14
   4   2  -2    3.18    0.15
  -4   2   2    3.23    0.15
  -4   2   2    3.33    0.14
  -4   2   2    3.21    0.13
   2  -2  -2  714.90   14.08
  -2  -2   2  755.12   13.50
   2  -2  -2  757.68   14.87
   2   2  -2  772.74   14.67
   2   2  -2  772.65   14.18
  -2   2   2  750.70   14.27
   2   2  -2  748.97   14.14
  -2   2   2  770.06   14.84
   0  -2   2  162.43    2.92
   0  -2  -2  162.86    3.04
   0   2  -2  164.55    3.04
   0   2  -2  159.48    3.05
  -2  -2  -2    4.15    0.13
   2  -2   2    3.78    0.15
  -2  -2  -2    3.97    0.14
   2  -2   2    3.81    0.14
   2   2   2    4.22    0.14
  -2   2  -2    3.66    0.14
  -2   2  -2    3.98    0.13
  -2   2  -2    4.08    0.15
  -4  -2  -2    3.51    0.13
   4  -2   2    3.55    0.17
   4   2   2    3.52    0.16
  -4   2  -2    3.55    0.16
  -4   2  -2    3.57    0.13
  -4   2  -2    3.32    0.16
  -4   2  -2    3.57    0.11
  -6  -2  -2   25.92    0.58
   6  -2   2   25.33    0.66
  -6   2  -2   25.66    0.59
   6   2   2   25.32    0.64
  -6   2  -2   25.65    0.63
  -6   2  -2   27.08    0.55
   8  -2   2    6.87    0.31
  -8  -2  -2    6.60    0.23
  -8   2  -2    6.48    0.22
  -8   2  -2    7.03    0.28
   8   2   2    6.43    0.29
  10  -2   2    0.06    0.09
  10   2   2    0.16    0.09
 -10   2  -2    0.13    0.08
  12  -2   2    0.06    0.10
  12   2   2   -0.04    0.10
  14  -2   2    0.28    0.15
  14   2   2    0.35    0.16
  15  -3  -2    0.02    0.12
  15   3  -2   -0.11    0.12
  13  -3  -2    0.21    0.12
 -13  -3   2    0.42    0.14
  13   3  -2    0.26    0.12
 -11  -3   2    0.85    0.14
  11  -3  -2    0.67    0.15
  11   3  -2    0.85    0.14
 -11   3   2    0.74    0.13
 -11   3   2    0.73    0.13
 -11   3   2    0.74    0.12
   9  -3  -2    0.89    0.14
  -9  -3   2    0.81    0.13
  -9   3   2    0.77    0.12
   9   3  -2    0.70    0.12
  -9   3   2    0.75    0.11
  -9   3   2    0.68    0.12
  -7  -3   2   15.52    0.33
  -7  -3   2   14.67    0.44
   7  -3  -2   15.85    0.45
  -7   3   2   15.30    0.46
   7   3  -2   15.59    0.44
  -7   3   2   15.71    0.43
  -7   3   2   15.33    0.41
   5  -3  -2    2.53    0.14
  -5  -3   2    2.15    0.13
  -5  -3   2    2.23    0.07
   5  -3  -2    2.50    0.15
  -5   3   2    2.59    0.13
  -5   3   2    2.40    0.13
   5   3  -2    2.44    0.13
  -5   3   2    2.41    0.14
  -3  -3   2   57.56    1.13
   3  -3  -2   56.96    1.14
   3  -3  -2   59.50    1.22
  -3   3   2   59.58    1.11
  -3   3   2   59.24    1.22
   3   3  -2   57.65    1.15
  -3   3   2   57.47    1.17
   3   3  -2   57.25    1.12
   1  -3  -2   15.65    0.34
  -1  -3   2   16.26    0.35
   1   3  -2   16.25    0.36
  -1   3   2   15.64    0.37
   1   3  -2   16.08    0.36
  -1  -3  -2    5.99    0.16
   1   3   2    5.83    0.17
  -1   3  -2    5.57    0.18
  -1   3  -2    5.86    0.18
  -3  -3  -2   22.38    0.48
   3  -3   2   22.09    0.53
  -3   3  -2   22.25    0.53
   3   3   2   22.30    0.50
  -3   3  -2   22.86    0.52
  -3   3  -2   22.13    0.53
  -5  -3  -2    0.99    0.07
   5  -3   2    0.74    0.10
  -5   3  -2    0.84    0.06
   5   3   2    1.01    0.10
  -5   3  -2    0.99    0.08
  -5   3  -2    0.84    0.09
  -7  -3  -2    0.00    0.04
   7  -3   2    0.08    0.06
  -7   3  -2    0.02    0.05
   7   3   2    0.07    0.05
  -7   3  -2    0.01    0.05
  -7   3  -2    0.09    0.06
   9  -3   2    0.28    0.10
  -9   3  -2    0.52    0.08
  -9   3  -2    0.66    0.12
   9   3   2    0.51    0.12
  11  -3   2   -0.16    0.07
  11   3   2   -0.04    0.08
  13  -3   2   -0.16    0.10
  13   3   2    0.14    0.12
  14  -4  -2   -0.04    0.12
  14   4  -2    0.02    0.11
 -12  -4   2   -0.04    0.10
  12  -4  -2    0.02    0.11
  12   4  -2   -0.05    0.07
 -12   4   2    0.10    0.10
 -10  -4   2    5.55    0.29
  10  -4  -2    5.56    0.29
 -10   4   2    4.39    0.23
 -10   4   2    5.45    0.27
 -10   4   2    6.09    0.30
  10   4  -2    5.36    0.28
   8  -4  -2    0.12    0.08
  -8  -4   2    0.06    0.09
  -8   4   2    0.16    0.07
   8   4  -2    0.16    0.07
  -8   4   2    0.15    0.07
  -8   4   2    0.15    0.08
  -6  -4   2    2.11    0.14
   6  -4  -2    1.95    0.14
  -6   4   2    1.94    0.13
  -6   4   2    2.06    0.15
   6   4  -2    2.13    0.14
  -6   4   2    2.12    0.14
  -4  -4   2    3.97    0.18
   4  -4  -2    4.49    0.19
   4  -4  -2    4.67    0.17
  -4   4   2    4.38    0.18
  -4   4   2    4.38    0.16
   4   4  -2    4.21    0.11
   4   4  -2    4.06    0.16
  -2  -4   2    0.09    0.05
   2   4  -2    0.15    0.03
   2   4  -2    0.10    0.04
  -2   4   2    0.04    0.04
   0  -4  -2    5.95    0.14
   0   4   2    5.61    0.18
   0   4  -2    6.02    0.17
   0   4  -2    5.60    0.18
  -2  -4  -2   50.70    0.98
   2  -4   2   50.21    1.03
  -2   4  -2   49.91    1.02
  -2   4  -2   49.72    1.05
   2   4   2   51.25    0.99
  -2   4  -2   48.70    1.06
   2   4   2   50.46    0.99
   4  -4   2    1.43    0.11
  -4  -4  -2    1.53    0.08
  -4   4  -2    1.53    0.12
  -4   4  -2    1.37    0.12
  -4   4  -2    1.67    0.06
   4   4   2    1.62    0.10
  -4   4  -2    1.65    0.11
  -6  -4  -2    2.26    0.10
   6  -4   2    2.28    0.16
  -6   4  -2    2.43    0.10
  -6   4  -2    2.24    0.15
   6   4   2    2.35    0.15
  -6   4  -2    2.33    0.14
   8  -4   2    0.26    0.09
  -8   4  -2    0.19    0.07
   8   4   2    0.20    0.08
  -8   4  -2    0.23    0.08
  10  -4   2    0.04    0.08
  10   4   2    0.01    0.07
 -10   4  -2    0.06    0.08
 -10   4  -2    0.00    0.06
  12  -4   2    0.02    0.10
  12   4   2   -0.01    0.09
  13  -5  -2   -0.06    0.11
  13   5  -2   -0.17    0.09
  11  -5  -2    5.75    0.32
 -11  -5   2    5.13    0.30
 -11   5   2    5.88    0.30
 -11   5   2    4.96    0.30
  11   5  -2    4.86    0.28
   9  -5  -2    0.83    0.14
  -9  -5   2    0.74    0.14
   9   5  -2    0.58    0.12
  -9   5   2    0.64    0.12
  -9   5   2    1.02    0.15
   7  -5  -2    0.14    0.07
  -7  -5   2    0.22    0.08
  -7   5   2    0.09    0.07
  -7   5   2    0.12    0.06
   7   5  -2    0.18    0.07
  -7   5   2    0.15    0.07
  -5  -5   2   13.21    0.39
   5  -5  -2   13.84    0.38
   5   5  -2   14.40    0.37
  -5   5   2   13.86    0.40
  -5   5   2   13.57    0.36
  -5   5   2   13.60    0.41
  -3  -5   2    5.77    0.21
  -3   5   2    6.01    0.22
   3   5  -2    5.84    0.18
  -3   5   2    5.71    0.21
   3   5  -2    6.01    0.16
   1  -5  -2   15.87    0.33
  -1   5   2   15.33    0.39
   1   5  -2   15.69    0.35
   1   5  -2   15.27    0.37
  -1  -5  -2   16.43    0.34
   1   5   2   16.44    0.39
  -1   5  -2   16.11    0.39
  -1   5  -2   16.47    0.42
   1   5   2   16.92    0.34
   3  -5   2    7.31    0.25
   3   5   2    7.42    0.20
  -3   5  -2    7.11    0.26
  -3   5  -2    6.95    0.24
  -3   5  -2    7.14    0.25
   3   5   2    7.41    0.21
   5  -5   2   19.63    0.53
  -5   5  -2   19.00    0.51
   5   5   2   18.36    0.47
  -5   5  -2   19.06    0.38
  -5   5  -2   18.78    0.53
   5   5   2   19.02    0.42
   7  -5   2   12.49    0.43
  -7   5  -2   11.55    0.37
  -7   5  -2   11.84    0.41
   7   5   2   11.28    0.38
   9  -5   2    3.93    0.26
  -9   5  -2    3.84    0.20
  -9   5  -2    3.99    0.25
   9   5   2    3.91    0.23
  11  -5   2    0.26    0.12
 -11   5  -2    0.12    0.08
 -11   5  -2    0.05    0.09
  11   5   2    0.11    0.09
  13  -5   2    0.08    0.12
  13   5   2    0.05    0.10
  14  -6  -2   -0.02    0.12
  14   6  -2    0.11    0.12
  12  -6  -2    0.04    0.10
  12   6  -2    0.18    0.11
 -12   6   2    0.08    0.11
 -10  -6   2    0.64    0.15
  10  -6  -2    0.72    0.14
  10   6  -2    0.46    0.12
 -10   6   2    0.56    0.13
 -10   6   2    0.30    0.11
   8  -6  -2    0.65    0.11
  -8  -6   2    0.58    0.12
   8   6  -2    0.73    0.11
  -8   6   2    0.72    0.13
  -8   6   2    0.68    0.12
   6  -6  -2    2.54    0.16
  -6  -6   2    2.38    0.17
  -6   6   2    2.08    0.16
   6   6  -2    2.30    0.14
  -6   6   2    2.52    0.17
  -6   6   2    2.58    0.14
  -4  -6   2   27.67    0.63
   4  -6  -2   23.48    0.58
  -4   6   2   26.30    0.65
   4   6  -2   27.48    0.54
  -4   6   2   26.26    0.66
   4   6  -2   27.65    0.59
   2  -6  -2   29.08    0.59
  -2   6   2   28.30    0.67
   2   6  -2   29.49    0.63
   2   6  -2   29.52    0.61
   0   6   2   10.01    0.28
   0   6  -2    9.93    0.25
   0   6  -2    9.60    0.29
   2  -6   2    2.53    0.13
   2   6   2    2.49    0.09
  -2   6  -2    2.44    0.15
  -2   6  -2    2.26    0.12
   2   6   2    2.47    0.11
   4  -6   2   50.53    1.08
  -4   6  -2   49.72    1.11
  -4   6  -2   48.30    1.11
   4   6   2   50.33    1.02
  -4   6  -2   50.46    0.92
   4   6   2   49.54    0.99
   6  -6   2    7.96    0.31
  -6   6  -2    6.86    0.30
   6   6   2    7.04    0.26
  -6   6  -2    6.93    0.28
   8  -6   2    0.62    0.13
   8   6   2    0.51    0.11
  -8   6  -2    0.49    0.10
  -8   6  -2    0.49    0.12
  10  -6   2    4.35    0.29
 -10   6  -2    4.16    0.26
  10   6   2    3.68    0.24
 -10   6  -2    3.96    0.23
  12  -6   2    0.30    0.14
  12   6   2    0.16    0.12
 -12   6  -2    0.29    0.13
  13  -7  -2    0.08    0.13
 -13   7   2   -0.03    0.10
  13   7  -2    0.09    0.11
  11  -7  -2   -0.08    0.09
 -11   7   2   -0.13    0.09
 -11   7   2    0.02    0.10
  11   7  -2    0.01    0.09
   9  -7  -2    0.67    0.13
  -9   7   2    0.96    0.12
  -9   7   2    1.03    0.15
   9   7  -2    1.10    0.14
  -9   7   2    1.18    0.16
   7  -7  -2    2.02    0.16
  -7   7   2    2.17    0.18
   7   7  -2    2.36    0.16
  -7   7   2    2.42    0.18
   5  -7  -2    5.36    0.21
   5   7  -2    5.32    0.20
   5   7  -2    5.24    0.14
  -5   7   2    5.23    0.25
  -5   7   2    5.54    0.25
   3  -7  -2   22.72    0.50
  -3   7   2   22.89    0.58
   3   7  -2   23.22    0.51
   3   7  -2   23.27    0.51
   1  -7  -2   11.05    0.23
   1   7  -2   10.72    0.31
  -1   7   2   10.31    0.32
   1   7  -2   10.77    0.27
   1   7   2   40.31    0.85
  -1   7  -2   39.39    0.90
  -1   7  -2   40.97    0.84
   3  -7   2   11.17    0.33
   3   7   2   11.11    0.29
   3   7   2   11.10    0.27
  -3   7  -2   11.03    0.33
  -3   7  -2   10.75    0.36
  -3   7  -2   10.63    0.35
   5  -7   2    2.97    0.18
   5   7   2    2.95    0.12
  -5   7  -2    2.82    0.18
   5   7   2    3.01    0.15
  -5   7  -2    3.10    0.20
   7  -7   2    8.07    0.34
   7   7   2    6.90    0.28
  -7   7  -2    7.74    0.32
  -7   7  -2    8.06    0.35
   9  -7   2   13.51    0.50
  -9   7  -2   14.26    0.47
   9   7   2   12.86    0.45
  -9   7  -2   12.45    0.49
  11  -7   2    0.07    0.10
  11   7   2    0.09    0.10
 -11   7  -2    0.22    0.11
  13  -7   2   -0.04    0.12
  13   7   2    0.11    0.13
  14  -8  -2   -0.03    0.14
  12  -8  -2    0.18    0.13
 -12   8   2   -0.09    0.10
  12   8  -2    0.01    0.10
  10  -8  -2    0.08    0.09
 -10   8   2   -0.06    0.09
 -10   8   2   -0.03    0.09
  10   8  -2    0.07    0.09
   8  -8  -2   -0.02    0.06
  -8   8   2   -0.02    0.08
  -8   8   2    0.05    0.09
  -8   8   2    0.04    0.07
   8   8  -2   -0.05    0.06
   6  -8  -2    0.10    0.06
  -6   8   2    0.07    0.06
   6   8  -2    0.17    0.07
  -6   8   2    0.18    0.09
  -6   8   2    0.20    0.09
   4  -8  -2    0.43    0.07
   4   8  -2    0.55    0.07
   4   8  -2    0.41    0.05
  -4   8   2    0.32    0.09
  -4   8   2    0.42    0.09
   2  -8  -2    0.24    0.04
  -2   8   2    0.39    0.08
   2   8  -2    0.28    0.06
   2   8  -2    0.32    0.05
   0   8  -2   27.81    0.67
   0   8   2   27.13    0.64
   0   8  -2   27.79    0.59
   2  -8   2    1.94    0.12
  -2   8  -2    1.85    0.12
   2   8   2    2.02    0.07
   2   8   2    1.99    0.12
  -2   8  -2    1.75    0.14
   4  -8   2    2.51    0.16
   4   8   2    2.75    0.12
  -4   8  -2    2.54    0.17
  -4   8  -2    2.31    0.17
   4   8   2    2.47    0.12
   6  -8   2    9.11    0.35
   6   8   2    8.91    0.29
  -6   8  -2    9.70    0.38
  -6   8  -2    8.25    0.34
   8  -8   2    0.41    0.11
  -8   8  -2    0.24    0.10
  -8   8  -2    0.33    0.12
   8   8   2    0.13    0.08
  10  -8   2    2.21    0.23
  10   8   2    1.76    0.18
 -10   8  -2    1.84    0.21
  12  -8   2    0.11    0.12
 -12   8  -2    0.00    0.12
  13  -9  -2   -0.12    0.10
 -13   9   2   -0.11    0.11
  11  -9  -2    0.02    0.10
 -11   9   2   -0.10    0.11
  11   9  -2   -0.24    0.08
   9  -9  -2    0.14    0.09
  -9   9   2    0.21    0.11
   9   9  -2    0.08    0.09
  -9   9   2    0.10    0.10
   7  -9  -2    0.54    0.10
  -7   9   2    0.98    0.15
  -7   9   2    0.76    0.13
  -7   9   2    0.41    0.09
   7   9  -2    0.62    0.10
   5  -9  -2    0.57    0.09
  -5   9   2    0.55    0.12
   5   9  -2    0.71    0.09
  -5   9   2    0.55    0.12
   3  -9  -2    1.86    0.10
   3   9  -2    2.04    0.11
   3   9  -2    2.11    0.12
  -3   9   2    1.99    0.16
  -1   9   2    0.55    0.09
   1   9  -2    0.37    0.07
   1   9  -2    0.58    0.06
   1  -9   2   20.26    0.48
   1   9   2   20.01    0.51
  -1   9  -2   20.61    0.48
  -1   9  -2   21.03    0.56
   3  -9   2    1.52    0.12
   3   9   2    2.32    0.13
  -3   9  -2    2.60    0.18
   5  -9   2    1.72    0.15
  -5   9  -2    1.66    0.16
  -5   9  -2    1.73    0.18
   7  -9   2    0.52    0.12
  -7   9  -2    0.65    0.13
  -7   9  -2    0.77    0.15
   9  -9   2    1.86    0.20
  -9   9  -2    1.49    0.18
  -9   9  -2    1.78    0.20
  11  -9   2    0.11    0.11
 -11   9  -2    0.06    0.10
  12 -10  -2    0.27    0.15
 -12  10   2    0.04    0.11
  10 -10  -2    0.13    0.11
 -10  10   2    0.19    0.13
 -10  10   2    0.27    0.13
   8 -10  -2   -0.06    0.07
  -8  10   2   -0.12    0.09
  -8  10   2    0.03    0.08
   6 -10  -2    1.20    0.12
  -6  10   2    1.61    0.17
  -6  10   2    1.51    0.17
   4 -10  -2    0.25    0.06
  -4  10   2    0.29    0.10
  -4  10   2    0.40    0.10
   4  10  -2    0.30    0.06
   2  10  -2    4.20    0.20
  -2  10   2    3.99    0.22
   2  10  -2    3.87    0.14
   0 -10   2    7.04    0.22
   0  10  -2    7.28    0.29
   0  10   2    7.80    0.28
   0  10  -2    7.51    0.22
   2 -10   2    4.08    0.17
  -2  10  -2    3.74    0.22
   2  10   2    3.76    0.18
  -2  10  -2    3.92    0.17
  -4  10  -2    2.48    0.20
  -4  10  -2    2.14    0.18
   6 -10   2    2.59    0.19
  -6  10  -2    2.80    0.23
  -6  10  -2    3.31    0.23
   8 -10   2   -0.08    0.08
  -8  10  -2   -0.09    0.08
  -8  10  -2   -0.02    0.10
  10 -10   2    0.16    0.11
 -10  10  -2    0.14    0.11
  12 -10   2   -0.13    0.09
 -12  10  -2    0.06    0.12
  11 -11  -2    0.25    0.12
 -11  11   2    0.36    0.15
   9 -11  -2    0.00    0.09
  -9  11   2   -0.10    0.10
  -9  11   2   -0.08    0.09
   7 -11  -2   -0.05    0.05
  -7  11   2   -0.03    0.08
  -7  11   2    0.05    0.07
  -7  11   2    0.19    0.11
  -5  11   2    1.59    0.17
  -5  11   2    1.35    0.16
  -3  11   2    1.73    0.17
   3  11  -2    1.83    0.14
  -1  11   2    0.69    0.11
   1  11  -2    0.70    0.11
   1  11   2    1.07    0.12
  -1  11  -2    1.28    0.15
   3 -11   2    0.05    0.06
  -3  11  -2    0.01    0.08
   3  11   2    0.01    0.06
   5 -11   2    0.04    0.07
  -5  11  -2   -0.01    0.08
  -5  11  -2    0.13    0.08
   7 -11   2    0.24    0.10
  -7  11  -2    0.08    0.10
  -7  11  -2    0.08    0.10
   9 -11   2    0.22    0.11
  -9  11  -2    0.08    0.10
  11 -11   2    0.08    0.13
 -11  11  -2    0.07    0.13
 -12  12   2    0.13    0.15
 -10  12   2    0.42    0.16
  -8  12   2   -0.07    0.09
  -8  12   2   -0.03    0.09
  -6  12   2   -0.07    0.08
  -6  12   2   -0.05    0.09
  -4  12   2    1.68    0.18
   2  12  -2    0.72    0.11
  -2  12   2    0.74    0.13
   0  12   2    2.12    0.17
   0  12  -2    2.05    0.18
  -2  12  -2    3.03    0.22
   2  12   2    3.08    0.19
  -4  12  -2    0.04    0.09
  -4  12  -2    0.11    0.09
   6 -12   2    0.19    0.09
  -6  12  -2    0.17    0.11
  -6  12  -2    0.09    0.10
   8 -12   2    0.10    0.10
  -8  12  -2    0.07    0.11
  10 -12   2    0.20    0.13
 -10  12  -2    0.03    0.11
 -11  13   2    0.01    0.14
  -9  13   2    0.15    0.12
  -9  13   2    0.14    0.12
  -7  13   2   -0.09    0.08
  -7  13   2   -0.03    0.11
  -5  13   2    0.84    0.16
  -3  13   2   -0.07    0.07
   3  13  -2    0.00    0.07
  -1  13   2    0.16    0.10
   1  13  -2    0.04    0.08
   1  13   2   15.12    0.48
  -1  13  -2   15.25    0.52
  -3  13  -2   -0.11    0.07
  -5  13  -2   -0.10    0.08
  -5  13  -2   -0.05    0.09
  -7  13  -2    0.31    0.14
  -9  13  -2    0.14    0.12
 -10  14   2    0.13    0.14
  -8  14   2    0.06    0.12
  -6  14   2    0.14    0.12
  -4  14   2    0.04    0.09
  -2  14   2   -0.05    0.08
   2  14  -2   -0.13    0.06
   0  14   2    3.05    0.22
   0  14  -2    2.71    0.22
   2  14   2    0.52    0.12
  -2  14  -2    0.56    0.13
  -4  14  -2    0.00    0.10
  -4  14  -2    0.13    0.10
  -6  14  -2    0.53    0.15
  -6  14  -2    0.80    0.17
  -8  14  -2    0.34    0.15
  -9  15   2    0.08    0.14
  -7  15   2    0.02    0.10
  -5  15   2    0.54    0.15
  -3  15   2    0.85    0.16
  -1  15   2    0.52    0.13
   1  15  -2    0.54    0.13
   1  15   2    1.63    0.17
  -1  15  -2    1.41    0.18
  -3  15  -2   -0.07    0.08
  -5  15  -2    0.99    0.19
  -5  15  -2    0.61    0.15
  -7  15  -2    0.19    0.13
  -8  16   2   -0.19    0.11
  -6  16   2    0.24    0.13
  -4  16   2    0.11    0.12
  -2  16   2    0.72    0.16
   0  16  -2    0.20    0.12
   0  16   2    0.21    0.10
  -2  16  -2    0.35    0.13
  -4  16  -2    0.07    0.11
  -6  16  -2    0.06    0.13
  -7  17   2    0.17    0.15
  -5  17   2   -0.07    0.11
  -3  17   2    0.82    0.18
  -1  17   2   -0.04    0.09
  -1  17  -2   -0.10    0.09
  -3  17  -2    0.22    0.14
  -5  17  -2    0.18    0.15
  -6  18   2    0.04    0.12
  -4  18   2    0.17    0.12
  -2  18   2   -0.10    0.10
   0  18  -2   -0.04    0.10
  -2  18  -2   -0.02    0.10
  -4  18  -2    0.14    0.13
  -3  19   2   -0.02    0.13
  -1  19  -2   -0.09    0.12
  14   0  -3   -0.07    0.10
 -14   0   3    0.03    0.11
 -12   0   3   -0.12    0.08
  12   0  -3   -0.07    0.07
 -10   0   3   -0.04    0.08
  10   0  -3    0.03    0.07
 -10   0   3    0.01    0.07
   8   0  -3   -0.06    0.05
  -8   0   3    0.02    0.07
  -8   0   3    0.00    0.06
  -8   0   3   -0.07    0.05
  -6   0   3    0.02    0.05
  -6   0   3   -0.08    0.04
  -6   0   3   -0.06    0.04
   6   0  -3   -0.08    0.04
  -4   0   3    0.00    0.04
   4   0  -3   -0.06    0.04
   4   0  -3    0.00    0.04
  -4   0   3   -0.01    0.04
  -4   0   3    0.07    0.04
   2   0  -3    0.04    0.03
   2   0  -3   -0.03    0.03
  -2   0   3    0.03    0.03
  -2   0   3    0.07    0.03
   2   0  -3   -0.03    0.02
   0   0  -3    0.00    0.02
   0   0   3   -0.02    0.02
   0   0  -3    0.03    0.03
  -2   0  -3    0.00    0.03
  -2   0  -3    0.02    0.03
  -4   0  -3    0.03    0.04
   4   0   3    0.00    0.03
  -4   0  -3    0.06    0.05
   6   0   3   -0.01    0.04
  -6   0  -3    0.06    0.04
   8   0   3    0.04    0.07
  -8   0  -3   -0.03    0.04
  10   0   3   -0.05    0.07
  12   0   3   -0.04    0.09
  15  -1  -3    0.00    0.12
  15   1  -3    0.03    0.13
 -13  -1   3    0.11    0.11
  13  -1  -3   -0.10    0.08
 -13   1   3   -0.05    0.10
  13   1  -3    0.15    0.11
 -11  -1   3    0.41    0.12
  11  -1  -3    0.29    0.10
 -11   1   3    0.26    0.10
 -11   1   3    0.40    0.12
  11   1  -3    0.44    0.11
   9  -1  -3    0.45    0.10
  -9  -1   3    0.37    0.10
  -9  -1   3    0.58    0.07
  -9  -1   3    0.55    0.12
   9   1  -3    0.48    0.11
  -9   1   3    0.63    0.09
  -9   1   3    0.49    0.11
  -9   1   3    0.60    0.11
  -7  -1   3   -0.06    0.03
   7  -1  -3    0.02    0.05
  -7  -1   3   -0.10    0.05
  -7  -1   3   -0.01    0.05
  -7   1   3    0.01    0.05
  -7   1   3   -0.04    0.05
   7   1  -3    0.06    0.05
  -7   1   3    0.01    0.04
  -5  -1   3    0.60    0.08
   5  -1  -3    0.58    0.08
  -5  -1   3    0.56    0.06
   5  -1  -3    0.51    0.08
  -5  -1   3    0.65    0.08
  -5   1   3    0.62    0.07
   5   1  -3    0.43    0.07
  -5   1   3    0.49    0.07
  -5   1   3    0.46    0.07
   5   1  -3    0.55    0.08
  -3  -1   3   28.88    0.59
  -3  -1   3   28.10    0.63
   3  -1  -3   27.18    0.60
  -3   1   3   27.35    0.60
   3   1  -3   27.79    0.60
  -3   1   3   28.17    0.59
   3   1  -3   28.54    0.63
  -3   1   3   27.20    0.63
   3   1  -3   28.37    0.58
  -1  -1   3    0.65    0.05
   1  -1  -3    0.48    0.05
   1  -1  -3    0.68    0.06
  -1  -1   3    0.56    0.05
   1   1  -3    0.59    0.05
   1   1  -3    0.58    0.05
  -1   1   3    0.67    0.05
   1   1  -3    0.53    0.06
  -1  -1  -3   42.71    0.87
  -1  -1  -3   43.21    0.87
  -1   1  -3   42.36    0.88
  -1   1  -3   42.90    0.88
  -3  -1  -3   21.48    0.50
  -3  -1  -3   21.47    0.52
   3  -1   3   21.83    0.53
  -3   1  -3   21.98    0.53
  -3   1  -3   21.95    0.52
   3   1   3   22.36    0.53
  -5  -1  -3    0.95    0.09
   5  -1   3    1.03    0.11
   5   1   3    1.18    0.11
  -5   1  -3    1.11    0.12
  -5   1  -3    1.17    0.10
  -7  -1  -3    1.54    0.12
   7  -1   3    1.69    0.16
  -7   1  -3    1.57    0.13
   7   1   3    1.37    0.14
   9  -1   3    5.65    0.30
  -9   1  -3    6.02    0.28
   9   1   3    6.23    0.32
  11  -1   3    0.18    0.10
  11   1   3    0.31    0.12
  13  -1   3   -0.08    0.10
  13   1   3   -0.11    0.11
  14  -2  -3    0.00    0.11
 -14  -2   3   -0.07    0.10
  14   2  -3    0.08    0.11
 -12  -2   3   -0.01    0.09
  12  -2  -3   -0.09    0.07
 -12   2   3   -0.09    0.08
 -12   2   3    0.07    0.10
  12   2  -3    0.12    0.11
 -10  -2   3    3.55    0.22
  10  -2  -3    3.78    0.24
 -10   2   3    3.57    0.20
 -10   2   3    3.22    0.21
 -10   2   3    3.50    0.23
  10   2  -3    3.04    0.22
  -8  -2   3    0.22    0.09
  -8  -2   3    0.21    0.05
   8  -2  -3    0.17    0.08
  -8   2   3    0.07    0.06
  -8   2   3    0.21    0.09
   8   2  -3    0.13    0.07
  -8   2   3    0.23    0.08
  -6  -2   3    0.75    0.10
   6  -2  -3    0.80    0.10
   6  -2  -3    0.59    0.09
  -6  -2   3    0.87    0.07
   6   2  -3    0.92    0.10
  -6   2   3    1.02    0.11
  -6   2   3    1.00    0.10
  -6   2   3    0.76    0.09
   4  -2  -3   44.95    0.96
  -4  -2   3   43.10    0.95
  -4  -2   3   42.23    0.89
   4  -2  -3   44.15    0.91
  -4   2   3   44.78    0.91
   4   2  -3   43.48    0.95
   4   2  -3   44.02    0.86
   4   2  -3   42.42    0.91
  -4   2   3   43.81    0.88
  -4   2   3   44.58    0.96
   2  -2  -3  364.09    7.11
  -2  -2   3  373.77    6.47
   2  -2  -3  356.22    6.73
   2   2  -3  374.55    6.80
  -2   2   3  360.32    6.83
  -2   2   3  364.68    7.10
   2   2  -3  363.60    7.06
   2   2  -3  358.00    6.73
   0  -2  -3   19.38    0.42
   0  -2  -3   18.53    0.42
   0  -2   3   18.78    0.38
   0   2  -3   18.85    0.43
   0   2  -3   18.62    0.43
  -2  -2  -3    7.03    0.21
  -2  -2  -3    6.71    0.20
  -2   2  -3    6.87    0.18
  -2   2  -3    6.77    0.23
  -2   2  -3    6.82    0.22
  -4  -2  -3   71.97    1.43
   4  -2   3   72.16    1.49
  -4  -2  -3   69.59    1.46
   4   2   3   72.97    1.47
  -4   2  -3   71.76    1.48
  -4   2  -3   72.17    1.44
  -4   2  -3   72.62    1.47
   6  -2   3    0.00    0.05
  -6  -2  -3    0.02    0.04
  -6   2  -3    0.05    0.05
  -6   2  -3   -0.01    0.03
   6   2   3    0.11    0.06
   8  -2   3    0.29    0.09
  -8  -2  -3    0.60    0.09
  -8   2  -3    0.42    0.09
   8   2   3    0.62    0.11
  10  -2   3    0.03    0.09
 -10   2  -3    0.06    0.07
  10   2   3    0.20    0.10
  12  -2   3    0.07    0.10
  12   2   3    0.05    0.11
 -15  -3   3    0.12    0.13
  15  -3  -3    0.16    0.13
  15   3  -3   -0.05    0.12
 -13  -3   3    0.36    0.13
  13  -3  -3    0.43    0.14
  13   3  -3    0.42    0.15
 -11  -3   3    1.40    0.18
  11  -3  -3    1.38    0.18
  11   3  -3    1.42    0.17
 -11   3   3    1.53    0.15
 -11   3   3    1.58    0.18
 -11   3   3    1.44    0.16
   9  -3  -3    2.97    0.20
  -9  -3   3    3.23    0.22
  -9   3   3    2.74    0.19
  -9   3   3    3.00    0.18
   9   3  -3    2.64    0.19
  -9   3   3    2.81    0.21
  -7  -3   3    0.00    0.03
   7  -3  -3    0.00    0.05
  -7  -3   3   -0.01    0.07
   7   3  -3   -0.03    0.05
  -7   3   3    0.08    0.06
  -7   3   3    0.04    0.06
  -7   3   3    0.08    0.06
   5  -3  -3    6.37    0.23
  -5  -3   3    6.52    0.17
  -5  -3   3    6.22    0.24
   5  -3  -3    6.42    0.24
   5   3  -3    6.28    0.23
  -5   3   3    6.28    0.22
  -5   3   3    6.44    0.24
  -5   3   3    6.14    0.22
   3  -3  -3  137.99    2.71
   3  -3  -3  131.10    2.58
  -3  -3   3  137.07    2.51
  -3   3   3  136.08    2.72
  -3   3   3  135.97    2.62
   3   3  -3  139.77    2.58
   3   3  -3  136.74    2.59
   3   3  -3  137.73    2.73
  -1  -3   3  264.93    4.62
   1   3  -3  257.56    4.85
   1   3  -3  260.11    4.83
  -1   3   3  255.74    4.86
   1  -3   3   18.35    0.35
  -1  -3  -3   18.42    0.42
  -1   3  -3   18.00    0.44
  -1   3  -3   18.52    0.45
   3  -3   3    0.43    0.07
  -3  -3  -3    0.37    0.06
  -3  -3  -3    0.42    0.05
   3   3   3    0.24    0.05
  -3   3  -3    0.43    0.05
  -3   3  -3    0.48    0.07
  -3   3  -3    0.43    0.07
  -5  -3  -3    9.69    0.28
   5  -3   3    9.83    0.34
  -5   3  -3    9.93    0.34
  -5   3  -3    9.66    0.27
  -5   3  -3    9.25    0.32
   5   3   3    8.82    0.31
  -7  -3  -3   -0.03    0.04
   7  -3   3   -0.03    0.05
   7   3   3   -0.01    0.05
  -7   3  -3    0.09    0.05
  -7   3  -3   -0.06    0.05
   9  -3   3    1.09    0.16
  -9   3  -3    1.22    0.15
   9   3   3    1.15    0.15
  11  -3   3    0.02    0.10
  11   3   3    0.03    0.10
  13  -3   3    0.20    0.13
  13   3   3    0.04    0.12
 -14  -4   3   -0.03    0.11
  14  -4  -3    0.03    0.13
  14   4  -3   -0.12    0.11
 -12  -4   3    0.21    0.12
  12  -4  -3    0.40    0.13
 -12   4   3    0.30    0.12
  12   4  -3    0.28    0.12
 -12   4   3    0.23    0.10
 -10  -4   3    4.11    0.25
  10  -4  -3    4.10    0.25
  10   4  -3    4.26    0.26
 -10   4   3    4.06    0.24
 -10   4   3    4.32    0.24
 -10   4   3    4.07    0.26
  -8  -4   3    1.91    0.17
   8  -4  -3    1.80    0.16
   8   4  -3    1.77    0.15
  -8   4   3    1.67    0.16
  -8   4   3    1.78    0.15
  -8   4   3    2.06    0.16
   6  -4  -3    1.76    0.15
   6  -4  -3    1.56    0.12
  -6  -4   3    1.75    0.14
  -6  -4   3    1.48    0.06
  -6   4   3    1.46    0.13
   6   4  -3    1.25    0.11
  -6   4   3    1.68    0.13
  -6   4   3    1.59    0.12
   4  -4  -3    6.56    0.23
   4  -4  -3    6.23    0.21
  -4  -4   3    6.26    0.23
   4   4  -3    6.14    0.21
   4   4  -3    5.97    0.17
  -4   4   3    6.38    0.23
   4   4  -3    6.37    0.24
  -4   4   3    6.00    0.22
  -4   4   3    6.33    0.21
  -2  -4   3  138.04    2.51
   2  -4  -3  134.72    2.58
   2   4  -3  138.44    2.60
  -2   4   3  134.77    2.63
   2   4  -3  137.99    2.61
  -2   4   3  138.88    2.72
   0  -4   3    6.29    0.16
   0  -4  -3    6.03    0.17
   0   4   3    5.64    0.19
   0   4  -3    5.85    0.19
   0   4  -3    5.77    0.20
  -2  -4  -3    1.62    0.09
  -2  -4  -3    1.75    0.09
  -2   4  -3    1.79    0.12
   2   4   3    1.83    0.09
  -2   4  -3    1.76    0.11
  -2   4  -3    1.60    0.10
   4  -4   3    1.53    0.13
  -4  -4  -3    1.55    0.09
   4   4   3    1.51    0.11
  -4   4  -3    1.50    0.13
  -4   4  -3    1.47    0.10
  -4   4  -3    1.55    0.13
  -6  -4  -3    2.28    0.12
   6  -4   3    1.87    0.17
   6   4   3    2.16    0.14
  -6   4  -3    2.04    0.16
  -6   4  -3    2.23    0.13
   8  -4   3   -0.13    0.06
  -8   4  -3   -0.11    0.06
   8   4   3    0.09    0.07
  -8   4  -3   -0.01    0.05
  10  -4   3    0.94    0.17
 -10   4  -3    1.01    0.15
  10   4   3    0.78    0.15
  12  -4   3    0.24    0.13
  12   4   3    0.35    0.14
 -13  -5   3    0.16    0.11
  13  -5  -3    0.05    0.11
  13   5  -3    0.02    0.11
  11  -5  -3    0.32    0.12
 -11  -5   3    0.44    0.13
 -11   5   3    0.43    0.12
 -11   5   3    0.68    0.13
  11   5  -3    0.37    0.12
 -11   5   3    0.59    0.14
  -9  -5   3    0.18    0.10
   9  -5  -3    0.00    0.09
  -9   5   3    0.19    0.09
   9   5  -3    0.00    0.08
  -9   5   3    0.01    0.09
  -9   5   3    0.15    0.09
  -7  -5   3    1.89    0.16
   7  -5  -3    1.76    0.14
  -7   5   3    1.58    0.14
  -7   5   3    1.90    0.16
  -7   5   3    1.46    0.13
   7   5  -3    1.35    0.13
   5  -5  -3   42.81    0.92
  -5  -5   3   42.05    0.93
   5   5  -3   43.01    0.84
  -5   5   3   43.23    1.00
   5   5  -3   43.71    0.93
  -5   5   3   42.62    0.96
  -5   5   3   43.74    0.90
  -3  -5   3    0.12    0.05
   3  -5  -3    0.06    0.03
  -3   5   3    0.08    0.05
   3   5  -3    0.06    0.04
  -3   5   3    0.10    0.04
   3   5  -3    0.11    0.04
  -1  -5   3    0.04    0.04
   1  -5  -3    0.09    0.03
   1   5  -3    0.04    0.03
  -1   5   3    0.28    0.06
   1   5  -3    0.07    0.04
  -1  -5  -3   87.72    1.64
   1   5   3   85.90    1.69
  -1   5  -3   84.62    1.73
  -1   5  -3   86.25    1.69
  -3  -5  -3    7.93    0.24
   3  -5   3    7.46    0.27
   3   5   3    7.78    0.23
  -3   5  -3    7.99    0.27
  -3   5  -3    7.64    0.28
  -3   5  -3    7.49    0.25
   3   5   3    7.18    0.23
   5  -5   3    1.44    0.14
  -5  -5  -3    1.70    0.10
  -5   5  -3    1.28    0.13
   5   5   3    1.84    0.12
  -5   5  -3    1.58    0.14
  -5   5  -3    1.49    0.12
   7  -5   3    0.15    0.09
  -7   5  -3    0.19    0.09
  -7   5  -3    0.13    0.07
   7   5   3    0.11    0.07
   9  -5   3    2.04    0.21
   9   5   3    1.88    0.18
  -9   5  -3    1.74    0.18
  -9   5  -3    2.08    0.15
  11  -5   3    0.87    0.17
 -11   5  -3    1.04    0.16
  11   5   3    0.46    0.13
  13  -5   3    0.07    0.12
  13   5   3    0.05    0.12
  14  -6  -3   -0.11    0.11
  14   6  -3   -0.09    0.11
 -12  -6   3    0.31    0.15
  12  -6  -3   -0.10    0.08
 -12   6   3    0.05    0.10
  12   6  -3    0.02    0.10
  10  -6  -3    0.03    0.09
 -10  -6   3    0.02    0.09
 -10   6   3    0.07    0.09
 -10   6   3    0.02    0.09
  10   6  -3    0.08    0.09
 -10   6   3    0.04    0.09
   8  -6  -3    0.23    0.09
  -8  -6   3    0.20    0.10
  -8   6   3    0.34    0.10
  -8   6   3    0.17    0.09
  -8   6   3    0.22    0.09
   8   6  -3    0.17    0.08
   6  -6  -3    4.29    0.19
  -6  -6   3    3.58    0.21
  -6   6   3    4.25    0.22
  -6   6   3    3.63    0.18
  -6   6   3    3.75    0.21
   6   6  -3    3.81    0.19
  -4  -6   3    0.17    0.07
   4   6  -3    0.22    0.04
  -4   6   3    0.16    0.07
  -4   6   3    0.13    0.07
   4   6  -3    0.23    0.06
  -2  -6   3   11.68    0.33
   2  -6  -3   12.37    0.29
   2   6  -3   12.19    0.32
   2   6  -3   12.28    0.31
  -2   6   3   11.59    0.35
   0  -6  -3   33.89    0.66
   0   6   3   33.76    0.74
   0   6  -3   32.99    0.72
   0   6  -3   32.56    0.75
  -2  -6  -3    2.40    0.10
   2  -6   3    2.29    0.13
   2   6   3    2.24    0.12
   2   6   3    2.37    0.10
  -2   6  -3    2.31    0.13
  -2   6  -3    2.36    0.15
   4  -6   3    7.48    0.29
   4   6   3    8.16    0.25
  -4   6  -3    7.88    0.29
  -4   6  -3    8.26    0.31
   4   6   3    7.66    0.23
  -4   6  -3    7.81    0.28
   6  -6   3   12.82    0.45
  -6   6  -3   13.40    0.45
   6   6   3   13.81    0.40
  -6   6  -3   12.76    0.40
   8  -6   3    0.72    0.14
   8   6   3    0.83    0.13
  -8   6  -3    0.65    0.10
  -8   6  -3    0.63    0.14
  10  -6   3    0.64    0.16
 -10   6  -3    0.84    0.11
  10   6   3    0.93    0.15
 -10   6  -3    0.60    0.14
  12  -6   3    0.36    0.16
 -12   6  -3    0.32    0.13
  12   6   3    0.12    0.11
  13  -7  -3    0.17    0.13
  13   7  -3    0.14    0.12
 -13   7   3    0.00    0.11
 -11  -7   3    0.07    0.12
  11  -7  -3   -0.03    0.09
 -11   7   3   -0.12    0.09
 -11   7   3   -0.07    0.10
  11   7  -3    0.07    0.08
  -9  -7   3    1.01    0.16
   9  -7  -3    1.06    0.14
   9   7  -3    1.23    0.15
  -9   7   3    1.43    0.16
  -9   7   3    1.33    0.17
  -9   7   3    1.42    0.14
  -7  -7   3    1.83    0.18
   7  -7  -3    2.20    0.16
   7   7  -3    2.27    0.16
  -7   7   3    2.22    0.19
  -7   7   3    2.14    0.15
  -7   7   3    2.05    0.17
   5  -7  -3    3.12    0.16
  -5  -7   3    2.77    0.18
  -5   7   3    3.12    0.19
  -5   7   3    2.84    0.18
   5   7  -3    2.89    0.15
   5   7  -3    2.93    0.11
   3  -7  -3    0.20    0.04
  -3  -7   3    0.16    0.06
   3   7  -3    0.10    0.04
   3   7  -3    0.23    0.05
  -3   7   3    0.13    0.07
   1  -7  -3    1.30    0.07
  -1   7   3    1.31    0.11
   1   7  -3    1.23    0.09
   1   7  -3    1.36    0.10
  -1  -7  -3    3.39    0.10
  -1   7  -3    3.33    0.15
  -1   7  -3    3.27    0.17
   1   7   3    3.23    0.10
   1   7   3    3.38    0.16
   3  -7   3    0.29    0.07
   3   7   3    0.29    0.06
  -3   7  -3    0.30    0.07
  -3   7  -3    0.32    0.08
  -3   7  -3    0.37    0.07
   3   7   3    0.28    0.05
   5  -7   3    2.50    0.18
  -5   7  -3    2.52    0.17
  -5   7  -3    2.32    0.19
   5   7   3    2.69    0.13
   5   7   3    2.59    0.15
   7  -7   3    0.94    0.14
   7   7   3    0.61    0.10
  -7   7  -3    1.07    0.15
  -7   7  -3    0.98    0.12
   9  -7   3    2.83    0.24
  -9   7  -3    2.96    0.20
  -9   7  -3    3.27    0.25
   9   7   3    2.99    0.22
  11  -7   3    0.03    0.11
 -11   7  -3    0.10    0.10
  11   7   3    0.03    0.09
  14  -8  -3    0.25    0.15
  14   8  -3    0.03    0.13
  12  -8  -3    0.06    0.11
 -12   8   3    0.02    0.12
  12   8  -3   -0.03    0.09
  10  -8  -3   -0.03    0.08
 -10   8   3   -0.10    0.08
 -10   8   3   -0.13    0.08
  10   8  -3   -0.10    0.07
   8  -8  -3    0.27    0.09
  -8  -8   3    0.36    0.13
  -8   8   3    0.36    0.09
   8   8  -3    0.42    0.10
  -8   8   3    0.34    0.12
  -8   8   3    0.25    0.10
  -6  -8   3    5.33    0.27
   6  -8  -3    5.42    0.23
  -6   8   3    5.73    0.28
  -6   8   3    5.43    0.27
  -6   8   3    5.25    0.23
   6   8  -3    5.27    0.23
   4  -8  -3    0.58    0.07
  -4   8   3    0.41    0.09
   4   8  -3    0.51    0.06
   4   8  -3    0.67    0.08
  -4   8   3    0.54    0.10
   2  -8  -3    0.25    0.04
  -2   8   3    0.21    0.07
   2   8  -3    0.21    0.06
   2   8  -3    0.27    0.05
   0   8   3   16.72    0.45
   0   8  -3   17.25    0.42
   0   8  -3   16.81    0.47
   2  -8   3    8.81    0.29
   2   8   3    8.75    0.28
  -2   8  -3    9.04    0.33
  -2   8  -3    9.02    0.29
   2   8   3    8.89    0.22
   4  -8   3    0.03    0.05
   4   8   3   -0.03    0.03
  -4   8  -3    0.05    0.06
  -4   8  -3    0.03    0.06
   4   8   3   -0.03    0.05
  -4   8  -3    0.08    0.07
   6  -8   3   25.54    0.70
  -6   8  -3   25.15    0.73
  -6   8  -3   24.81    0.69
   6   8   3   25.52    0.62
   8  -8   3    0.03    0.08
   8   8   3    0.06    0.08
  -8   8  -3   -0.08    0.08
  -8   8  -3    0.04    0.08
  10  -8   3    0.04    0.10
 -10   8  -3    0.06    0.10
  12  -8   3    0.31    0.15
 -12   8  -3    0.45    0.16
  13  -9  -3   -0.04    0.12
 -13   9   3   -0.03    0.10
  11  -9  -3    0.01    0.10
 -11   9   3    0.10    0.11
 -11   9   3   -0.01    0.11
  11   9  -3    0.10    0.11
   9  -9  -3    0.41    0.11
  -9   9   3    0.61    0.15
  -9   9   3    0.35    0.10
  -9   9   3    0.55    0.13
   9   9  -3    0.40    0.11
   7  -9  -3    0.73    0.11
  -7   9   3    0.94    0.15
  -7   9   3    0.78    0.14
  -7   9   3    1.00    0.12
   7   9  -3    0.77    0.11
   5  -9  -3    0.00    0.05
  -5   9   3    0.15    0.08
   5   9  -3    0.03    0.05
  -5   9   3    0.08    0.08
   3  -9  -3    2.46    0.12
  -3   9   3    2.44    0.18
   3   9  -3    2.44    0.13
   3   9  -3    2.69    0.15
   1   9  -3    0.19    0.05
  -1   9   3    0.19    0.08
   1   9  -3    0.13    0.06
  -1   9  -3    1.02    0.12
  -1   9  -3    1.03    0.10
   1   9   3    1.17    0.11
   3  -9   3    6.18    0.25
  -3   9  -3    5.91    0.24
   3   9   3    5.52    0.22
  -3   9  -3    5.87    0.28
   5  -9   3   10.63    0.39
  -5   9  -3   10.16    0.39
  -5   9  -3   10.55    0.42
   7  -9   3    0.50    0.12
  -7   9  -3    0.50    0.12
  -7   9  -3    0.35    0.11
   9  -9   3    0.30    0.11
  -9   9  -3    0.40    0.13
  11  -9   3    0.06    0.13
 -11   9  -3    0.14    0.10
  12 -10  -3    0.47    0.16
 -12  10   3    0.40    0.14
  10 -10  -3    0.34    0.12
 -10  10   3    0.23    0.13
 -10  10   3    0.43    0.15
   8 -10  -3    2.73    0.20
  -8  10   3    2.30    0.17
  -8  10   3    2.46    0.23
  -8  10   3    2.57    0.23
   6 -10  -3    0.64    0.10
  -6  10   3    0.75    0.14
  -6  10   3    0.78    0.14
   6  10  -3    1.00    0.11
   4 -10  -3    1.47    0.11
  -4  10   3    1.45    0.15
  -4  10   3    1.61    0.16
   4  10  -3    1.47    0.11
   4  10  -3    1.37    0.11
   2  10  -3    1.21    0.09
   2  10  -3    1.17    0.12
  -2  10   3    1.00    0.13
   0  10  -3    0.15    0.07
   0  10  -3    0.17    0.06
   0  10   3    0.13    0.07
   2 -10   3   17.01    0.47
   2  10   3   18.08    0.48
  -2  10  -3   17.71    0.54
  -2  10  -3   17.64    0.47
   4 -10   3   11.52    0.39
  -4  10  -3   11.46    0.44
  -4  10  -3   10.86    0.41
   6 -10   3    9.04    0.37
  -6  10  -3    8.92    0.38
  -6  10  -3    9.59    0.42
   8 -10   3   -0.15    0.07
  -8  10  -3    0.08    0.09
  -8  10  -3   -0.06    0.08
  10 -10   3   -0.03    0.09
 -10  10  -3   -0.05    0.10
  11 -11  -3    0.41    0.15
 -11  11   3    0.50    0.16
   9 -11  -3    0.16    0.09
  -9  11   3    0.24    0.11
  -9  11   3   -0.08    0.10
   7 -11  -3    0.03    0.07
  -7  11   3   -0.05    0.06
  -7  11   3   -0.05    0.09
  -7  11   3   -0.03    0.09
  -5  11   3    1.51    0.17
  -5  11   3    1.62    0.18
  -3  11   3    1.16    0.15
   3  11  -3    1.29    0.12
   1  11  -3    0.30    0.09
  -1  11   3    0.26    0.09
   1 -11   3    0.61    0.08
  -1  11  -3    0.37    0.08
  -1  11  -3    0.41    0.11
   1  11   3    0.61    0.10
   3 -11   3   15.53    0.45
  -3  11  -3   14.73    0.52
  -3  11  -3   15.83    0.46
   3  11   3   15.19    0.43
   5 -11   3    4.36    0.24
  -5  11  -3    4.51    0.27
  -5  11  -3    4.24    0.28
   7 -11   3    1.26    0.17
  -7  11  -3    1.28    0.17
  -7  11  -3    1.54    0.20
   9 -11   3   -0.07    0.08
  -9  11  -3    0.05    0.11
  11 -11   3   -0.16    0.12
 -11  11  -3   -0.06    0.12
 -12  12   3    0.24    0.15
 -10  12   3    0.01    0.11
 -10  12   3    0.01    0.12
  -8  12   3    0.46    0.14
  -8  12   3    0.32    0.13
  -6  12   3   -0.03    0.09
  -4  12   3   -0.03    0.07
   2  12  -3    5.78    0.27
  -2  12   3    6.15    0.30
   0  12   3    1.76    0.16
   0  12  -3    1.48    0.17
  -2  12  -3    7.43    0.35
   2  12   3    7.35    0.29
   4 -12   3    3.76    0.22
  -4  12  -3    3.77    0.25
  -4  12  -3    3.41    0.26
   6 -12   3    3.75    0.24
  -6  12  -3    4.28    0.28
  -6  12  -3    4.47    0.30
   8 -12   3    0.13    0.11
  -8  12  -3   -0.18    0.09
  10 -12   3    0.06    0.12
 -10  12  -3    0.09    0.13
 -11  13   3   -0.05    0.13
  -9  13   3    0.05    0.12
  -7  13   3    0.61    0.16
  -5  13   3    0.32    0.12
  -3  13   3    1.54    0.18
   3  13  -3    1.35    0.15
   1  13  -3    3.23    0.23
  -1  13   3    3.88    0.24
   1  13   3    4.13    0.23
  -1  13  -3    4.07    0.26
  -3  13  -3    1.02    0.17
  -5  13  -3    0.25    0.12
  -5  13  -3    0.23    0.12
  -7  13  -3    0.00    0.12
  -9  13  -3    0.15    0.12
 -10  14   3    0.09    0.13
  -8  14   3    0.16    0.12
  -6  14   3    0.26    0.12
  -4  14   3    0.45    0.13
  -2  14   3    0.67    0.14
   2  14  -3    0.81    0.14
   0  14   3    0.02    0.08
   0  14  -3    0.04    0.09
  -2  14  -3    0.18    0.10
  -4  14  -3    0.11    0.10
  -4  14  -3    0.03    0.09
  -6  14  -3    0.45    0.15
  -8  14  -3   -0.02    0.11
  -9  15   3    0.08    0.14
  -7  15   3    0.23    0.12
  -5  15   3   -0.11    0.09
  -3  15   3   -0.03    0.09
  -1  15   3    0.12    0.10
   1  15  -3    0.08    0.08
   1  15   3    0.50    0.13
  -1  15  -3    1.05    0.17
  -3  15  -3    1.03    0.18
  -5  15  -3   -0.01    0.10
  -7  15  -3   -0.07    0.10
  -8  16   3   -0.16    0.10
  -6  16   3    0.57    0.16
  -4  16   3   -0.11    0.09
  -2  16   3    0.03    0.10
   0  16  -3    0.13    0.10
   0  16   3    0.07    0.09
  -2  16  -3    0.45    0.14
  -4  16  -3    0.53    0.16
  -6  16  -3   -0.11    0.10
  -7  17   3    0.05    0.13
  -5  17   3    0.78    0.19
  -3  17   3    0.25    0.14
  -1  17   3    0.30    0.12
  -1  17  -3   -0.09    0.08
  -3  17  -3    0.27    0.12
  -5  17  -3   -0.01    0.11
  -6  18   3   -0.14    0.11
  -4  18   3    0.19    0.14
  -2  18   3   -0.05    0.12
   0  18  -3   -0.03    0.11
  -2  18  -3   -0.06    0.12
  -4  18  -3    0.31    0.16
  -3  19   3   -0.07    0.13
  -1  19  -3   -0.15    0.10
  14   0  -4    0.05    0.12
 -14   0   4    0.10    0.12
 -12   0   4    0.03    0.11
 -12   0   4   -0.01    0.08
  12   0  -4   -0.03    0.07
 -10   0   4    0.55    0.12
 -10   0   4    0.91    0.14
  10   0  -4    0.84    0.14
  -8   0   4    8.06    0.32
   8   0  -4    8.90    0.33
  -8   0   4    9.14    0.28
  -8   0   4    8.38    0.33
  -6   0   4   47.17    1.09
   6   0  -4   47.34    1.05
  -6   0   4   48.29    1.02
   6   0  -4   48.65    1.09
  -6   0   4   49.80    1.00
  -4   0   4   28.50    0.63
  -4   0   4   28.77    0.67
   4   0  -4   28.36    0.67
  -4   0   4   29.59    0.64
   4   0  -4   29.23    0.65
   2   0  -4  122.14    2.39
   2   0  -4  123.65    2.32
  -2   0   4  121.19    2.22
   2   0  -4  119.03    2.31
  -2   0   4  119.19    2.40
   0   0   4   18.43    0.39
   0   0  -4   17.89    0.43
  -2   0  -4   26.28    0.60
  -4   0  -4    9.87    0.33
  -4   0  -4    9.92    0.31
   4   0   4    9.84    0.33
   6   0   4    1.17    0.13
  -6   0  -4    1.39    0.12
   8   0   4    3.94    0.25
  -8   0  -4    4.35    0.23
  10   0   4    0.25    0.11
  12   0   4    0.20    0.13
 -15  -1   4   -0.11    0.12
  15  -1  -4   -0.14    0.11
  15   1  -4   -0.15    0.10
  13  -1  -4    0.11    0.11
 -13  -1   4    0.11    0.12
 -13   1   4   -0.05    0.11
  13   1  -4    0.03    0.10
 -11  -1   4    0.28    0.12
  11  -1  -4    0.43    0.12
 -11   1   4    0.38    0.12
  11   1  -4    0.63    0.13
 -11   1   4    0.40    0.12
  -9  -1   4    1.22    0.14
   9  -1  -4    1.40    0.15
  -9  -1   4    1.53    0.16
  -9  -1   4    1.53    0.11
  -9   1   4    1.69    0.13
  -9   1   4    1.43    0.16
  -9   1   4    1.31    0.15
   9   1  -4    1.65    0.16
  -7  -1   4   10.90    0.36
  -7  -1   4   11.41    0.30
   7  -1  -4   11.66    0.37
  -7  -1   4   11.27    0.37
  -7   1   4   11.32    0.36
  -7   1   4   10.47    0.37
   7   1  -4   11.25    0.37
  -7   1   4   11.44    0.33
   5  -1  -4    1.07    0.10
  -5  -1   4    1.01    0.10
  -5  -1   4    1.05    0.10
   5  -1  -4    1.03    0.10
  -5  -1   4    0.93    0.07
  -5   1   4    1.07    0.09
   5   1  -4    1.17    0.10
  -5   1   4    1.23    0.10
   5   1  -4    0.96    0.10
  -5   1   4    0.96    0.10
   3  -1  -4    0.88    0.08
   3  -1  -4    0.94    0.07
  -3  -1   4    0.86    0.08
  -3  -1   4    0.83    0.08
  -3   1   4    0.97    0.08
   3   1  -4    0.88    0.08
   3   1  -4    0.78    0.07
   3   1  -4    0.82    0.07
  -3   1   4    0.95    0.08
  -3   1   4    0.97    0.08
  -1  -1   4   65.44    1.22
  -1  -1   4   66.16    1.32
   1  -1  -4   64.63    1.30
   1  -1  -4   65.17    1.29
   1   1  -4   62.87    1.31
   1   1  -4   66.13    1.30
  -1   1   4   66.00    1.31
   1   1  -4   65.40    1.30
  -1  -1  -4  115.14    2.21
  -1  -1  -4  115.41    2.22
  -1   1  -4  115.81    2.22
  -1   1  -4  112.62    2.23
   3  -1   4    4.40    0.20
  -3  -1  -4    4.25    0.18
  -3  -1  -4    4.56    0.19
  -3   1  -4    4.46    0.19
   3   1   4    4.24    0.19
  -3   1  -4    4.41    0.20
   5  -1   4    0.76    0.11
  -5  -1  -4    0.76    0.09
  -5  -1  -4    0.78    0.11
   5   1   4    0.86    0.11
  -5   1  -4    0.84    0.10
  -5   1  -4    0.77    0.11
  -7  -1  -4    2.20    0.16
   7  -1   4    2.18    0.19
   7   1   4    2.15    0.19
  -7   1  -4    2.23    0.16
   9  -1   4    2.45    0.22
   9   1   4    2.75    0.22
  -9   1  -4    3.01    0.21
  11  -1   4    0.84    0.17
  11   1   4    1.05    0.19
  13  -1   4   -0.07    0.10
  13   1   4   -0.01    0.12
 -14  -2   4   -0.01    0.12
  14  -2  -4    0.09    0.12
  14   2  -4   -0.14    0.09
 -12  -2   4    0.12    0.11
  12  -2  -4    0.24    0.11
 -12   2   4    0.02    0.10
 -12   2   4    0.05    0.10
  12   2  -4    0.04    0.09
 -10  -2   4    0.03    0.09
  10  -2  -4   -0.04    0.07
 -10   2   4   -0.15    0.08
 -10   2   4    0.05    0.07
 -10   2   4   -0.14    0.08
  10   2  -4    0.01    0.08
  -8  -2   4    6.71    0.21
   8  -2  -4    6.69    0.29
  -8  -2   4    7.11    0.30
  -8   2   4    6.92    0.26
  -8   2   4    6.28    0.27
   8   2  -4    6.52    0.29
  -8   2   4    6.47    0.29
  -6  -2   4   28.85    0.73
  -6  -2   4   29.59    0.70
   6  -2  -4   29.16    0.73
   6  -2  -4   29.75    0.71
  -6  -2   4   31.69    0.64
  -6   2   4   29.49    0.69
   6   2  -4   30.83    0.71
  -6   2   4   30.03    0.69
  -6   2   4   30.09    0.74
   4  -2  -4   12.18    0.33
   4  -2  -4   12.29    0.34
  -4  -2   4   11.65    0.33
  -4  -2   4   11.85    0.35
  -4   2   4   11.78    0.33
   4   2  -4   10.93    0.33
  -4   2   4   12.26    0.34
   4   2  -4   11.75    0.30
  -4   2   4   11.47    0.32
   4   2  -4   11.73    0.34
  -2  -2   4   14.87    0.36
   2  -2  -4   15.23    0.37
   2   2  -4   15.10    0.38
  -2   2   4   15.34    0.38
  -2   2   4   15.46    0.36
   2   2  -4   15.14    0.37
   2   2  -4   15.02    0.38
   0  -2   4   72.08    1.32
   0  -2  -4   70.76    1.42
   0  -2  -4   73.81    1.41
   0   2  -4   70.67    1.43
   0   2  -4   69.82    1.43
   0   2  -4   72.44    1.43
   2  -2   4   23.50    0.44
  -2  -2  -4   23.23    0.54
  -2  -2  -4   23.10    0.54
  -2   2  -4   23.84    0.49
  -2   2  -4   22.84    0.56
  -2   2  -4   23.05    0.56
  -2   2  -4   23.14    0.49
  -4  -2  -4   19.40    0.51
  -4  -2  -4   18.66    0.48
   4  -2   4   19.50    0.53
  -4   2  -4   19.20    0.51
  -4   2  -4   19.26    0.52
   4   2   4   19.51    0.51
  -6  -2  -4    0.02    0.04
   6  -2   4    0.07    0.06
  -6   2  -4    0.07    0.07
  -6   2  -4    0.07    0.06
   6   2   4   -0.04    0.04
   8  -2   4    3.12    0.23
  -8   2  -4    3.01    0.21
   8   2   4    2.80    0.21
  10  -2   4    7.71    0.39
 -10   2  -4    8.35    0.36
  10   2   4    7.26    0.37
  12  -2   4    0.12    0.10
  12   2   4    0.06    0.11
  15  -3  -4    0.11    0.13
 -15  -3   4    0.14    0.15
  15   3  -4    0.00    0.13
  13  -3  -4    1.26    0.20
 -13  -3   4    1.06    0.19
 -13   3   4    1.31    0.18
  13   3  -4    1.05    0.19
 -11  -3   4    1.84    0.20
  11  -3  -4    2.15    0.21
 -11   3   4    1.92    0.17
 -11   3   4    1.92    0.19
 -11   3   4    1.71    0.19
  11   3  -4    1.65    0.18
  -9  -3   4    2.39    0.20
   9  -3  -4    2.01    0.18
   9   3  -4    2.10    0.18
  -9   3   4    1.97    0.17
  -9   3   4    2.23    0.17
  -9   3   4    1.86    0.18
  -7  -3   4    4.45    0.23
  -7  -3   4    4.86    0.16
   7  -3  -4    4.79    0.23
   7   3  -4    4.49    0.22
  -7   3   4    5.21    0.22
  -7   3   4    4.49    0.23
  -7   3   4    4.31    0.21
  -5  -3   4  180.43    3.37
   5  -3  -4  193.75    3.50
   5  -3  -4  182.99    3.65
  -5   3   4  175.15    3.36
   5   3  -4  186.06    3.44
  -5   3   4  180.78    3.50
   5   3  -4  182.92    3.66
   5   3  -4  182.93    3.49
   3  -3  -4   15.29    0.38
   3  -3  -4   15.43    0.38
  -3  -3   4   16.06    0.39
  -3   3   4   14.71    0.40
   3   3  -4   15.67    0.37
   3   3  -4   15.94    0.41
  -3   3   4   15.37    0.39
   3   3  -4   15.33    0.39
  -1  -3   4   40.99    0.79
   1  -3  -4   41.71    0.83
   1   3  -4   39.66    0.85
  -1   3   4   40.30    0.86
   1   3  -4   39.11    0.85
   1   3  -4   40.56    0.87
   1  -3   4    7.17    0.16
  -1  -3  -4    7.61    0.22
  -1  -3  -4    7.05    0.22
  -1   3  -4    7.28    0.24
  -1   3  -4    6.50    0.24
   3  -3   4  164.15    3.17
  -3  -3  -4  165.38    3.13
  -3  -3  -4  160.90    3.12
   3   3   4  166.00    3.14
  -3   3  -4  158.01    3.17
  -3   3  -4  166.62    3.22
  -3   3  -4  165.40    3.17
  -5  -3  -4   13.57    0.38
  -5  -3  -4   13.69    0.42
   5  -3   4   14.22    0.45
  -5   3  -4   14.34    0.44
   5   3   4   13.80    0.42
  -5   3  -4   13.92    0.32
  -5   3  -4   13.30    0.42
  -7  -3  -4    1.11    0.11
   7  -3   4    0.94    0.14
  -7   3  -4    1.00    0.13
   7   3   4    1.09    0.13
   9  -3   4   -0.03    0.07
  -9   3  -4    0.03    0.07
   9   3   4    0.02    0.07
  11  -3   4    0.90    0.18
  11   3   4    1.07    0.19
  13  -3   4    0.39    0.17
  13   3   4    0.60    0.17
  14  -4  -4    0.23    0.14
 -14  -4   4    0.12    0.14
  14   4  -4    0.29    0.15
  12  -4  -4    0.00    0.11
 -12  -4   4    0.22    0.13
 -12   4   4   -0.04    0.11
  12   4  -4    0.10    0.11
 -12   4   4    0.10    0.10
 -12   4   4    0.09    0.09
 -10  -4   4    0.44    0.13
  10  -4  -4    0.27    0.11
 -10   4   4    0.40    0.11
 -10   4   4    0.46    0.12
  10   4  -4    0.47    0.12
 -10   4   4    0.57    0.13
  -8  -4   4    1.19    0.15
   8  -4  -4    1.10    0.14
  -8   4   4    0.85    0.12
  -8   4   4    0.79    0.11
   8   4  -4    1.04    0.13
  -8   4   4    0.70    0.12
   6  -4  -4    0.19    0.07
   6  -4  -4    0.14    0.07
  -6  -4   4    0.26    0.09
  -6  -4   4    0.16    0.04
  -6   4   4   -0.03    0.06
  -6   4   4    0.07    0.06
   6   4  -4    0.18    0.07
  -6   4   4    0.06    0.06
  -4  -4   4    0.05    0.06
   4  -4  -4   -0.01    0.04
   4   4  -4    0.00    0.03
  -4   4   4   -0.02    0.04
   4   4  -4   -0.07    0.05
  -4   4   4   -0.01    0.05
   4   4  -4    0.02    0.05
  -4   4   4   -0.04    0.04
  -2  -4   4   33.12    0.69
  -2   4   4   33.01    0.74
  -2   4   4   33.53    0.73
   2   4  -4   33.56    0.73
   2   4  -4   33.54    0.72
   0  -4  -4    0.44    0.06
   0  -4   4    0.38    0.05
   0   4  -4    0.50    0.07
   0   4   4    0.50    0.07
   0   4  -4    0.30    0.06
  -2  -4  -4   64.37    1.40
  -2  -4  -4   73.04    1.41
  -2   4  -4   69.97    1.46
  -2   4  -4   73.74    1.45
  -2   4  -4   71.86    1.46
  -4  -4  -4   11.92    0.35
  -4  -4  -4   11.86    0.33
   4  -4   4   11.93    0.39
  -4   4  -4   11.53    0.38
  -4   4  -4   11.98    0.32
   4   4   4   11.94    0.36
  -4   4  -4   11.72    0.38
   6  -4   4   19.74    0.60
  -6  -4  -4   20.43    0.50
  -6   4  -4   21.23    0.60
  -6   4  -4   20.36    0.61
   6   4   4   20.41    0.57
  -6   4  -4   20.46    0.49
   8  -4   4   -0.04    0.07
  -8   4  -4    0.05    0.08
   8   4   4    0.05    0.07
  10  -4   4    0.81    0.16
  10   4   4    0.45    0.12
 -10   4  -4    0.54    0.13
  12  -4   4    0.25    0.15
  12   4   4    0.35    0.13
 -15  -5   4    0.29    0.16
  15  -5  -4    0.07    0.13
  15   5  -4    0.01    0.13
  13  -5  -4    0.20    0.12
 -13  -5   4   -0.07    0.11
  13   5  -4   -0.04    0.10
  11  -5  -4    0.96    0.16
 -11  -5   4    0.90    0.17
 -11   5   4    0.92    0.16
 -11   5   4    0.92    0.15
  11   5  -4    0.74    0.15
 -11   5   4    1.11    0.16
  -9  -5   4   -0.04    0.08
   9  -5  -4   -0.06    0.08
   9   5  -4   -0.03    0.07
  -9   5   4   -0.04    0.08
  -9   5   4    0.09    0.09
  -9   5   4    0.06    0.09
   7  -5  -4   10.02    0.35
  -7  -5   4    9.63    0.36
   7  -5  -4   10.51    0.38
   7   5  -4   10.36    0.35
  -7   5   4    9.70    0.37
  -7   5   4   10.25    0.34
  -7   5   4   10.54    0.36
   5  -5  -4   31.58    0.73
  -5  -5   4   31.66    0.75
   5   5  -4   31.81    0.67
  -5   5   4   32.19    0.73
   5   5  -4   33.76    0.75
  -5   5   4   32.28    0.77
  -5   5   4   33.06    0.79
  -3  -5   4   15.49    0.41
  -3   5   4   15.22    0.43
  -3   5   4   15.97    0.42
   3   5  -4   16.07    0.39
   3   5  -4   16.52    0.41
   1  -5  -4    2.17    0.10
  -1  -5   4    2.24    0.11
   1   5  -4    1.90    0.12
  -1   5   4    1.75    0.12
   1   5  -4    1.97    0.12
  -1  -5  -4   85.03    1.62
  -1   5  -4   82.89    1.70
   1   5   4   82.09    1.65
  -1   5  -4   82.99    1.67
  -3  -5  -4    1.08    0.09
   3  -5   4    0.99    0.11
  -3   5  -4    1.03    0.11
  -3   5  -4    1.41    0.10
  -3   5  -4    0.83    0.11
   3   5   4    1.27    0.09
   5  -5   4   -0.03    0.05
  -5  -5  -4    0.00    0.03
   5   5   4   -0.01    0.04
  -5   5  -4   -0.07    0.06
  -5   5  -4   -0.03    0.04
  -5   5  -4   -0.02    0.05
   7  -5   4   31.21    0.85
  -7   5  -4   31.16    0.71
   7   5   4   29.74    0.78
  -7   5  -4   30.68    0.83
   9  -5   4    0.09    0.09
   9   5   4    0.11    0.09
  -9   5  -4    0.11    0.10
  -9   5  -4    0.07    0.05
  11  -5   4    0.18    0.11
  11   5   4    0.37    0.13
 -11   5  -4    0.21    0.11
 -14  -6   4    0.30    0.16
  14  -6  -4   -0.01    0.12
  14   6  -4   -0.15    0.11
 -12  -6   4    0.00    0.09
  12  -6  -4   -0.04    0.10
 -12   6   4   -0.09    0.09
 -12   6   4    0.00    0.10
  12   6  -4   -0.13    0.08
  10  -6  -4    0.01    0.07
 -10  -6   4    0.02    0.09
 -10   6   4    0.05    0.08
  10   6  -4   -0.07    0.08
 -10   6   4    0.02    0.10
 -10   6   4    0.11    0.10
   8  -6  -4    0.69    0.11
  -8  -6   4    0.78    0.14
  -8   6   4    0.56    0.12
   8   6  -4    0.65    0.12
  -8   6   4    0.90    0.12
  -8   6   4    0.69    0.12
   6  -6  -4    2.63    0.16
  -6  -6   4    2.46    0.18
   6   6  -4    2.61    0.16
  -6   6   4    2.95    0.19
   6   6  -4    2.69    0.10
  -6   6   4    2.63    0.18
  -6   6   4    2.84    0.17
  -4  -6   4    6.85    0.26
   4   6  -4    6.71    0.24
  -4   6   4    6.73    0.26
  -4   6   4    6.46    0.25
   4   6  -4    6.74    0.21
   2  -6  -4    0.02    0.03
  -2  -6   4    0.08    0.05
  -2   6   4   -0.08    0.04
   2   6  -4    0.07    0.04
   2   6  -4    0.04    0.04
   0  -6  -4    2.52    0.11
   0   6  -4    2.16    0.13
   0   6  -4    2.42    0.15
   0   6   4    2.41    0.14
  -2  -6  -4    5.07    0.18
   2   6   4    5.24    0.20
   2   6   4    5.30    0.18
  -2   6  -4    5.11    0.23
  -2   6  -4    4.83    0.21
   4  -6   4    0.17    0.07
  -4   6  -4    0.07    0.06
  -4   6  -4    0.20    0.06
   4   6   4    0.15    0.05
   4   6   4    0.06    0.04
  -4   6  -4    0.07    0.05
   6  -6   4    8.04    0.34
  -6   6  -4    8.04    0.35
   6   6   4    8.17    0.31
  -6   6  -4    8.28    0.29
   8  -6   4   10.14    0.43
  -8   6  -4    9.85    0.32
  -8   6  -4    9.43    0.41
   8   6   4   10.07    0.38
  10  -6   4    0.56    0.15
  10   6   4    0.75    0.15
 -10   6  -4    0.76    0.16
 -10   6  -4    0.88    0.09
  12  -6   4    0.21    0.14
  12   6   4    0.06    0.11
 -13  -7   4   -0.07    0.11
  13  -7  -4    0.05    0.12
  13   7  -4   -0.12    0.10
 -13   7   4    0.03    0.11
  11  -7  -4    0.01    0.09
 -11  -7   4    0.07    0.11
  11   7  -4    0.05    0.09
 -11   7   4    0.03    0.09
 -11   7   4    0.04    0.10
 -11   7   4    0.10    0.10
  -9  -7   4    0.74    0.15
   9  -7  -4    0.53    0.12
  -9   7   4    0.43    0.12
   9   7  -4    0.60    0.12
  -9   7   4    0.75    0.14
  -9   7   4    0.80    0.13
   7  -7  -4    4.68    0.23
  -7  -7   4    4.52    0.26
   7   7  -4    4.71    0.23
  -7   7   4    4.39    0.22
  -7   7   4    4.47    0.25
  -7   7   4    4.94    0.26
  -5  -7   4    1.02    0.13
   5  -7  -4    0.95    0.10
   5   7  -4    0.99    0.08
  -5   7   4    0.77    0.11
  -5   7   4    0.96    0.12
   5   7  -4    1.06    0.11
   3  -7  -4    2.62    0.13
  -3  -7   4    2.49    0.15
   3   7  -4    2.86    0.14
  -3   7   4    2.88    0.16
   3   7  -4    2.97    0.14
  -3   7   4    2.70    0.17
   1  -7  -4   10.42    0.26
   1   7  -4   10.22    0.31
  -1   7   4   10.62    0.33
   1   7  -4   10.20    0.33
  -1  -7  -4    5.27    0.16
  -1   7  -4    5.13    0.21
   1   7   4    5.34    0.21
  -1   7  -4    4.81    0.23
   3  -7   4    1.87    0.14
  -3   7  -4    2.17    0.16
  -3   7  -4    1.96    0.14
   3   7   4    2.02    0.13
   3   7   4    1.84    0.11
  -3   7  -4    2.13    0.15
   5  -7   4    0.14    0.08
   5   7   4    0.12    0.06
   5   7   4    0.26    0.07
  -5   7  -4    0.14    0.08
  -5   7  -4    0.16    0.07
  -5   7  -4    0.17    0.07
   7  -7   4   14.09    0.50
  -7   7  -4   13.84    0.51
  -7   7  -4   13.62    0.43
   7   7   4   13.91    0.44
   9  -7   4    0.74    0.15
  -9   7  -4    0.98    0.12
  -9   7  -4    0.91    0.17
   9   7   4    0.96    0.15
  11  -7   4    0.82    0.19
 -11   7  -4    0.80    0.17
  11   7   4    0.56    0.14
  14  -8  -4   -0.14    0.12
  14   8  -4   -0.15    0.11
  12  -8  -4   -0.11    0.09
 -12  -8   4   -0.09    0.10
  12   8  -4    0.04    0.09
 -12   8   4   -0.01    0.10
 -10  -8   4   -0.03    0.09
  10  -8  -4    0.01    0.09
 -10   8   4   -0.02    0.09
 -10   8   4    0.07    0.11
 -10   8   4    0.22    0.11
  10   8  -4   -0.01    0.08
   8  -8  -4    0.44    0.10
  -8  -8   4    0.25    0.11
   8   8  -4    0.38    0.10
  -8   8   4    0.29    0.11
  -8   8   4    0.49    0.12
  -8   8   4    0.34    0.09
   6  -8  -4    3.83    0.19
  -6  -8   4    3.69    0.22
  -6   8   4    3.95    0.23
   6   8  -4    3.75    0.19
  -6   8   4    3.64    0.23
  -6   8   4    3.95    0.21
   4  -8  -4    1.18    0.10
  -4  -8   4    1.40    0.14
  -4   8   4    1.16    0.13
   4   8  -4    1.14    0.09
   4   8  -4    1.45    0.12
  -4   8   4    1.29    0.13
   2  -8  -4    4.54    0.15
   2   8  -4    5.17    0.20
   2   8  -4    4.45    0.20
  -2   8   4    4.17    0.21
   0  -8  -4    0.02    0.03
   0   8  -4    0.01    0.04
   0   8  -4    0.02    0.04
   0   8   4    0.02    0.05
   2  -8   4    4.76    0.22
   2   8   4    4.63    0.20
   2   8   4    4.78    0.16
  -2   8  -4    4.49    0.23
  -2   8  -4    4.66    0.21
   4  -8   4   14.10    0.45
  -4   8  -4   12.87    0.43
  -4   8  -4   14.13    0.44
   4   8   4   13.60    0.38
   4   8   4   13.53    0.37
  -4   8  -4   13.17    0.46
   6  -8   4    3.60    0.23
   6   8   4    3.55    0.19
  -6   8  -4    3.68    0.25
  -6   8  -4    3.62    0.21
   8  -8   4    1.01    0.16
   8   8   4    0.99    0.14
  -8   8  -4    1.17    0.14
  -8   8  -4    0.81    0.15
  10  -8   4    0.18    0.12
 -10   8  -4    0.33    0.13
  13  -9  -4    0.22    0.16
 -13   9   4   -0.08    0.10
  11  -9  -4    0.07    0.10
  11   9  -4   -0.15    0.08
 -11   9   4    0.04    0.11
 -11   9   4    0.06    0.12
  -9  -9   4    0.06    0.10
   9  -9  -4    0.28    0.10
  -9   9   4    0.06    0.08
  -9   9   4    0.13    0.11
   9   9  -4    0.10    0.08
  -9   9   4    0.17    0.11
  -7  -9   4    0.07    0.10
   7  -9  -4    0.14    0.08
  -7   9   4    0.09    0.07
  -7   9   4   -0.05    0.08
  -7   9   4    0.06    0.09
   7   9  -4    0.23    0.08
   5  -9  -4    0.15    0.06
   5   9  -4    0.19    0.07
   5   9  -4    0.09    0.05
  -5   9   4    0.15    0.08
  -5   9   4    0.09    0.08
   3  -9  -4    1.52    0.10
   3   9  -4    1.76    0.12
   3   9  -4    1.61    0.12
  -3   9   4    1.44    0.14
   1   9  -4    0.65    0.08
  -1   9   4    0.42    0.09
   1   9  -4    0.56    0.09
  -1   9  -4    0.03    0.05
  -1   9  -4    0.01    0.05
   1   9   4   -0.06    0.06
   3  -9   4    2.65    0.17
  -3   9  -4    2.99    0.20
   3   9   4    2.32    0.15
  -3   9  -4    2.81    0.19
  -3   9  -4    2.50    0.17
   5  -9   4    0.04    0.07
  -5   9  -4    0.12    0.09
  -5   9  -4    0.01    0.08
  -5   9  -4    0.06    0.08
   7  -9   4    1.37    0.17
  -7   9  -4    1.36    0.18
  -7   9  -4    1.35    0.15
   9  -9   4   -0.07    0.07
  -9   9  -4   -0.14    0.09
  11  -9   4   -0.01    0.14
 -11   9  -4    0.01    0.09
  12 -10  -4   -0.05    0.11
 -12  10   4   -0.06    0.11
  10 -10  -4    0.00    0.09
 -10  10   4    0.05    0.12
 -10  10   4   -0.07    0.10
   8 -10  -4   -0.01    0.07
  -8  10   4    0.18    0.11
  -8  10   4    0.08    0.08
   8  10  -4    0.01    0.08
  -8  10   4    0.11    0.10
   6 -10  -4    0.39    0.09
  -6  10   4    0.32    0.11
  -6  10   4    0.42    0.12
   6  10  -4    0.32    0.08
  -4  10   4    2.54    0.19
   4  10  -4    2.47    0.15
   4  10  -4    2.53    0.15
   2  10  -4   28.22    0.71
  -2  10   4   28.26    0.73
   2  10  -4   28.34    0.66
   0  10  -4    0.23    0.08
   0  10   4    0.49    0.10
   0  10  -4    0.33    0.08
   2 -10   4    0.16    0.06
  -2  10  -4    0.61    0.12
   2  10   4    0.52    0.10
  -2  10  -4    0.35    0.09
   4 -10   4    9.86    0.37
  -4  10  -4   10.03    0.39
  -4  10  -4   10.17    0.38
  -4  10  -4   10.71    0.42
   6 -10   4    2.56    0.21
  -6  10  -4    2.93    0.21
  -6  10  -4    2.48    0.23
   8 -10   4    0.01    0.08
  -8  10  -4    0.04    0.09
  10 -10   4   -0.01    0.11
 -10  10  -4    0.02    0.11
  11 -11  -4   -0.10    0.10
 -11  11   4   -0.14    0.11
   9 -11  -4    0.08    0.10
  -9  11   4    0.07    0.11
  -9  11   4    0.04    0.11
  -7  11   4    2.00    0.21
  -7  11   4    2.49    0.19
  -5  11   4    0.49    0.12
   3  11  -4   -0.03    0.05
  -3  11   4   -0.02    0.07
   1  11  -4    4.27    0.24
  -1  11   4    4.14    0.23
   1  11  -4    4.26    0.19
   1 -11   4    0.71    0.10
  -1  11  -4    0.62    0.11
  -1  11  -4    0.74    0.12
   1  11   4    0.56    0.11
   3 -11   4    1.67    0.15
  -3  11  -4    1.85    0.19
  -3  11  -4    2.04    0.16
   3  11   4    1.76    0.14
   5 -11   4    0.39    0.11
  -5  11  -4    0.25    0.11
  -5  11  -4    0.46    0.13
   7 -11   4    0.05    0.10
  -7  11  -4    0.12    0.10
   9 -11   4    0.07    0.10
  -9  11  -4   -0.10    0.10
 -12  12   4   -0.23    0.12
 -10  12   4   -0.02    0.11
  -8  12   4    0.10    0.09
  -8  12   4    0.10    0.12
  -6  12   4   -0.01    0.09
  -4  12   4    0.11    0.09
  -2  12   4   18.12    0.56
   2  12  -4   18.58    0.55
   0  12  -4    1.41    0.16
   0  12   4    1.07    0.14
   2  12   4    1.67    0.15
  -2  12  -4    1.62    0.18
   4 -12   4    1.87    0.17
  -4  12  -4    1.97    0.21
  -4  12  -4    1.89    0.19
   6 -12   4    0.03    0.09
  -6  12  -4    0.11    0.10
  -6  12  -4    0.07    0.09
   8 -12   4    0.10    0.11
  -8  12  -4    0.13    0.11
  10 -12   4   -0.08    0.11
 -10  12  -4   -0.05    0.10
 -11  13   4    0.02    0.12
  -9  13   4   -0.04    0.11
  -7  13   4    0.10    0.08
  -7  13   4    0.08    0.10
  -5  13   4   -0.01    0.09
   3  13  -4    0.18    0.09
  -3  13   4    0.08    0.09
  -1  13   4    3.43    0.23
   1  13  -4    3.52    0.23
  -1  13  -4   -0.02    0.06
   1  13   4   -0.02    0.07
  -3  13  -4    0.88    0.16
  -5  13  -4    0.87    0.16
  -5  13  -4    1.09    0.18
  -7  13  -4    0.98    0.19
  -9  13  -4   -0.03    0.13
 -10  14   4    0.07    0.13
  -8  14   4   -0.04    0.10
  -6  14   4    0.21    0.12
  -4  14   4   -0.05    0.09
  -2  14   4    0.12    0.10
   2  14  -4    0.04    0.08
   0  14   4   -0.04    0.08
   0  14  -4    0.02    0.08
  -2  14  -4    0.50    0.13
  -4  14  -4    0.29    0.12
  -4  14  -4    0.50    0.14
  -6  14  -4    0.00    0.09
  -8  14  -4    0.20    0.15
  -9  15   4   -0.15    0.12
  -7  15   4    0.16    0.12
  -5  15   4   -0.13    0.10
  -3  15   4   -0.06    0.10
  -1  15   4   -0.07    0.07
   1  15  -4    0.02    0.09
  -1  15  -4    0.01    0.09
   1  15   4   -0.03    0.09
  -3  15  -4    0.07    0.10
  -5  15  -4    0.01    0.09
  -7  15  -4    0.27    0.16
  -8  16   4    0.11    0.15
  -6  16   4    0.22    0.14
  -4  16   4    0.01    0.11
  -2  16   4    0.13    0.11
   0  16   4   -0.05    0.10
   0  16  -4    0.03    0.10
  -2  16  -4    0.14    0.12
  -4  16  -4    0.03    0.12
  -6  16  -4    0.05    0.14
  -7  17   4    0.00    0.13
  -5  17   4    0.47    0.16
  -3  17   4   -0.03    0.09
  -1  17   4    0.06    0.11
  -1  17  -4   -0.01    0.11
  -3  17  -4    0.38    0.15
  -5  17  -4   -0.02    0.12
  -4  18   4    0.00    0.14
  -2  18   4   -0.17    0.11
   0  18  -4    0.39    0.15
  -2  18  -4    0.34    0.14
  14   0  -5    0.05    0.12
 -14   0   5   -0.04    0.11
  12   0  -5    0.03    0.09
 -12   0   5   -0.08    0.11
 -12   0   5   -0.01    0.10
 -10   0   5   -0.25    0.07
 -10   0   5   -0.03    0.06
  10   0  -5   -0.01    0.08
 -10   0   5   -0.03    0.08
  -8   0   5    0.00    0.07
   8   0  -5    0.02    0.07
  -8   0   5    0.11    0.08
  -8   0   5   -0.05    0.05
  -6   0   5   -0.07    0.04
  -6   0   5   -0.03    0.06
  -6   0   5   -0.04    0.04
   6   0  -5   -0.05    0.05
   6   0  -5    0.00    0.05
   4   0  -5    0.10    0.04
   4   0  -5    0.06    0.04
  -4   0   5    0.01    0.04
  -4   0   5   -0.04    0.03
   4   0  -5    0.01    0.04
   2   0  -5   -0.04    0.03
  -2   0   5    0.03    0.03
   2   0  -5   -0.05    0.02
  -2   0   5    0.00    0.03
   2   0  -5    0.00    0.03
   0   0   5    0.02    0.02
   0   0  -5   -0.04    0.02
   0   0  -5    0.00    0.03
   2   0   5    0.02    0.02
  -2   0  -5    0.00    0.04
  -2   0  -5    0.00    0.03
   4   0   5    0.09    0.05
  -4   0  -5    0.01    0.06
  -4   0  -5    0.00    0.04
  -6   0  -5   -0.04    0.07
   6   0   5   -0.05    0.05
  -6   0  -5   -0.02    0.05
  -8   0  -5    0.05    0.07
   8   0   5   -0.10    0.06
  10   0   5   -0.05    0.08
  12   0   5    0.10    0.11
  15  -1  -5    0.08    0.13
 -15  -1   5    0.08    0.12
 -15   1   5    0.09    0.14
  15   1  -5   -0.06    0.11
 -13  -1   5    0.97    0.18
  13  -1  -5    1.12    0.20
 -13   1   5    1.24    0.20
  13   1  -5    1.24    0.20
  11  -1  -5    0.45    0.13
 -11  -1   5    0.57    0.13
 -11  -1   5    0.36    0.12
 -11   1   5    0.19    0.11
 -11   1   5    0.22    0.12
  11   1  -5    0.43    0.13
  -9  -1   5    0.36    0.12
  -9  -1   5    0.41    0.07
  -9  -1   5    0.25    0.10
   9  -1  -5    0.29    0.10
  -9   1   5    0.26    0.10
  -9   1   5    0.43    0.09
   9   1  -5    0.30    0.10
  -9   1   5    0.23    0.10
  -7  -1   5   12.44    0.34
  -7  -1   5   11.73    0.40
   7  -1  -5   11.57    0.39
   7  -1  -5   12.01    0.40
  -7  -1   5   11.31    0.38
  -7   1   5   12.05    0.41
  -7   1   5   11.95    0.36
   7   1  -5   12.71    0.40
  -7   1   5   12.60    0.39
   5  -1  -5    2.91    0.16
  -5  -1   5    3.02    0.14
  -5  -1   5    3.00    0.16
  -5  -1   5    3.07    0.17
   5  -1  -5    3.01    0.16
  -5   1   5    2.94    0.15
   5   1  -5    2.81    0.16
  -5   1   5    3.04    0.16
   5   1  -5    2.85    0.17
  -5   1   5    2.58    0.15
  -3  -1   5    0.01    0.04
   3  -1  -5    0.01    0.03
   3  -1  -5    0.02    0.03
  -3  -1   5    0.04    0.04
   3  -1  -5    0.03    0.04
   3   1  -5    0.05    0.04
   3   1  -5    0.01    0.04
  -3   1   5   -0.02    0.03
  -3   1   5    0.09    0.04
   3   1  -5    0.06    0.03
  -1  -1   5   58.34    1.18
   1  -1  -5   58.02    1.17
  -1  -1   5   57.64    1.10
   1  -1  -5   55.90    1.18
   1   1  -5   55.93    1.18
   1   1  -5   58.19    1.18
   1   1  -5   57.68    1.16
  -1   1   5   57.49    1.16
  -1  -1  -5   37.46    0.81
  -1  -1  -5   37.40    0.81
  -1   1  -5   35.02    0.81
  -1   1  -5   36.24    0.81
  -3  -1  -5    0.96    0.11
  -3  -1  -5    1.07    0.10
  -3   1  -5    1.05    0.10
  -3   1  -5    0.91    0.11
  -5  -1  -5    1.14    0.11
   5  -1   5    1.05    0.13
  -5  -1  -5    1.49    0.14
  -5   1  -5    1.22    0.12
   5   1   5    1.37    0.14
  -5   1  -5    1.07    0.13
  -7  -1  -5    8.66    0.32
   7  -1   5    8.47    0.37
   7   1   5    7.97    0.35
  -7   1  -5    8.36    0.34
   9  -1   5    2.26    0.23
  -9   1  -5    2.99    0.22
   9   1   5    2.33    0.22
  11  -1   5    0.22    0.11
  11   1   5    0.33    0.13
 -14  -2   5    0.10    0.13
  14  -2  -5    0.06    0.13
 -14   2   5    0.22    0.14
  14   2  -5    0.09    0.13
 -12  -2   5    0.82    0.17
  12  -2  -5    1.02    0.17
  12   2  -5    1.16    0.18
 -12   2   5    0.83    0.16
 -12   2   5    1.10    0.17
  10  -2  -5    0.71    0.14
 -10  -2   5    0.76    0.15
  10   2  -5    0.83    0.14
 -10   2   5    0.70    0.14
 -10   2   5    0.81    0.12
 -10   2   5    0.78    0.14
  -8  -2   5    2.01    0.17
  -8  -2   5    1.57    0.16
   8  -2  -5    1.93    0.17
  -8  -2   5    2.20    0.13
  -8   2   5    1.90    0.16
  -8   2   5    2.11    0.15
  -8   2   5    2.06    0.17
   8   2  -5    2.22    0.17
   6  -2  -5    0.00    0.05
   6  -2  -5    0.00    0.06
  -6  -2   5    0.09    0.04
  -6  -2   5    0.07    0.07
  -6  -2   5    0.06    0.06
   6   2  -5   -0.02    0.05
  -6   2   5   -0.02    0.05
  -6   2   5   -0.12    0.05
   6   2  -5   -0.02    0.06
  -6   2   5    0.07    0.06
   4  -2  -5   17.54    0.45
   4  -2  -5   18.16    0.46
  -4  -2   5   17.74    0.45
  -4  -2   5   18.17    0.48
  -4   2   5   17.64    0.47
   4   2  -5   17.89    0.47
   4   2  -5   17.88    0.46
   4   2  -5   18.19    0.43
  -4   2   5   17.76    0.46
  -4   2   5   17.12    0.45
   2  -2  -5    1.40    0.10
   2  -2  -5    1.45    0.10
  -2  -2   5    1.17    0.09
  -2  -2   5    1.31    0.09
   2   2  -5    1.38    0.09
   2   2  -5    1.33    0.09
  -2   2   5    1.42    0.08
   2   2  -5    1.26    0.10
   0  -2   5    3.04    0.11
   0  -2  -5    3.11    0.15
   0  -2  -5    2.97    0.14
   0   2  -5    2.98    0.15
   0   2  -5    3.39    0.16
   0   2  -5    3.31    0.11
  -2  -2  -5    1.76    0.12
  -2  -2  -5    1.70    0.12
   2  -2   5    1.83    0.07
  -2   2  -5    1.81    0.13
  -2   2  -5    1.97    0.13
   4  -2   5    0.04    0.05
  -4  -2  -5    0.02    0.04
  -4  -2  -5   -0.01    0.05
   4   2   5    0.00    0.04
  -4   2  -5   -0.06    0.05
  -4   2  -5    0.01    0.05
   6  -2   5    0.47    0.10
  -6  -2  -5    0.74    0.13
  -6  -2  -5    0.77    0.10
  -6   2  -5    0.75    0.11
  -6   2  -5    0.40    0.11
   6   2   5    0.80    0.12
   8  -2   5    0.03    0.07
   8   2   5    0.02    0.07
  -8   2  -5    0.05    0.07
  10  -2   5    0.18    0.12
  10   2   5    0.35    0.12
  12  -2   5    0.11    0.11
  12   2   5    0.01    0.12
  15  -3  -5   -0.09    0.11
 -15  -3   5    0.08    0.14
  15   3  -5    0.04    0.13
  13  -3  -5    0.62    0.16
 -13  -3   5    0.54    0.16
 -13   3   5    0.57    0.16
  13   3  -5    0.58    0.15
  11  -3  -5   -0.08    0.09
 -11  -3   5    0.04    0.10
  11   3  -5    0.00    0.08
 -11   3   5    0.05    0.09
 -11   3   5   -0.08    0.10
 -11   3   5    0.03    0.10
  -9  -3   5    0.14    0.10
   9  -3  -5    0.22    0.10
  -9   3   5   -0.02    0.08
   9   3  -5    0.08    0.08
  -9   3   5    0.06    0.08
  -9   3   5    0.11    0.08
   7  -3  -5    3.77    0.21
  -7  -3   5    3.12    0.20
  -7  -3   5    3.91    0.16
   7  -3  -5    3.59    0.21
  -7   3   5    3.96    0.20
  -7   3   5    3.63    0.20
  -7   3   5    3.63    0.21
   7   3  -5    3.90    0.21
   5  -3  -5   22.12    0.56
  -5  -3   5   22.74    0.55
   5  -3  -5   21.29    0.54
  -5   3   5   22.00    0.56
   5   3  -5   21.02    0.57
  -5   3   5   21.00    0.57
   5   3  -5   21.83    0.50
   5   3  -5   23.16    0.56
  -5   3   5   21.77    0.55
  -3  -3   5    7.02    0.23
   3  -3  -5    6.75    0.23
  -3   3   5    6.92    0.23
   3   3  -5    7.05    0.23
   3   3  -5    6.90    0.24
  -3   3   5    6.97    0.25
   3   3  -5    7.02    0.24
  -1  -3   5   13.39    0.32
   1  -3  -5   13.88    0.35
   1  -3  -5   12.63    0.36
   1   3  -5   13.49    0.37
   1   3  -5   13.15    0.37
   1   3  -5   13.69    0.35
   1  -3   5  139.74    2.48
  -1  -3  -5  138.60    2.65
  -1  -3  -5  136.31    2.67
  -1   3  -5  135.77    2.70
  -1   3  -5  137.85    2.72
  -1   3  -5  137.72    2.69
  -1   3  -5  140.53    2.72
  -3  -3  -5   20.23    0.51
  -3  -3  -5   21.17    0.53
  -3   3  -5   21.07    0.44
   3   3   5   21.74    0.54
  -3   3  -5   19.83    0.56
  -3   3  -5   20.26    0.56
  -3   3  -5   20.65    0.44
  -5  -3  -5    0.23    0.08
  -5  -3  -5    0.12    0.05
   5  -3   5    0.12    0.07
  -5   3  -5    0.23    0.08
  -5   3  -5    0.15    0.08
   5   3   5    0.10    0.06
   7  -3   5    0.10    0.08
  -7  -3  -5    0.03    0.05
   7   3   5   -0.03    0.07
  -7   3  -5   -0.02    0.07
   9  -3   5    3.30    0.26
  -9   3  -5    3.15    0.24
   9   3   5    3.34    0.24
  11  -3   5    0.35    0.14
  11   3   5    0.23    0.13
  14  -4  -5   -0.13    0.10
 -14  -4   5    0.05    0.13
  14   4  -5   -0.02    0.12
 -12  -4   5    0.09    0.11
  12  -4  -5    0.12    0.10
  12   4  -5    0.10    0.11
 -12   4   5   -0.03    0.10
 -12   4   5    0.06    0.11
 -12   4   5   -0.02    0.11
  10  -4  -5    0.66    0.13
 -10  -4   5    1.05    0.17
 -10   4   5    0.87    0.15
 -10   4   5    0.77    0.12
 -10   4   5    0.70    0.14
  10   4  -5    0.72    0.14
  -8  -4   5    3.04    0.21
   8  -4  -5    3.61    0.21
  -8   4   5    3.20    0.20
  -8   4   5    3.16    0.22
  -8   4   5    3.27    0.21
   8   4  -5    3.36    0.21
   6  -4  -5    2.59    0.16
  -6  -4   5    2.40    0.17
   6  -4  -5    2.45    0.16
   6   4  -5    2.49    0.12
  -6   4   5    2.42    0.17
  -6   4   5    2.21    0.15
   6   4  -5    2.72    0.18
  -6   4   5    2.44    0.16
   4  -4  -5   77.50    1.54
  -4  -4   5   77.17    1.51
   4   4  -5   77.38    1.53
   4   4  -5   76.51    1.56
   4   4  -5   77.42    1.63
  -4   4   5   77.27    1.58
  -4   4   5   75.93    1.62
  -4   4   5   74.91    1.51
   2  -4  -5   30.80    0.67
  -2  -4   5   30.15    0.65
   2   4  -5   29.50    0.69
   2   4  -5   30.03    0.69
   2   4  -5   30.91    0.71
  -2   4   5   31.52    0.68
  -2   4   5   29.70    0.70
   0  -4  -5    0.01    0.04
   0  -4   5    0.10    0.04
   0  -4  -5    0.09    0.04
   0   4  -5    0.12    0.05
   0   4  -5   -0.03    0.04
  -2  -4  -5    4.10    0.18
  -2  -4  -5    4.62    0.19
  -2   4  -5    4.09    0.16
  -2   4  -5    4.22    0.20
  -2   4  -5    4.58    0.21
  -4  -4  -5    2.01    0.13
  -4  -4  -5    2.17    0.15
   4  -4   5    2.07    0.16
  -4   4  -5    2.20    0.16
  -4   4  -5    2.25    0.17
  -4   4  -5    1.99    0.10
   4   4   5    1.99    0.14
  -6  -4  -5    6.53    0.25
   6  -4   5    6.29    0.31
   6   4   5    6.40    0.29
  -6   4  -5    6.53    0.32
  -6   4  -5    6.92    0.31
   8  -4   5    5.20    0.31
  -8   4  -5    5.28    0.29
   8   4   5    5.57    0.29
  10  -4   5   -0.03    0.08
  10   4   5    0.01    0.09
 -10   4  -5    0.01    0.08
  12  -4   5    0.01    0.14
  12   4   5   -0.02    0.11
 -15  -5   5    0.06    0.14
  15  -5  -5   -0.01    0.12
  15   5  -5   -0.18    0.12
 -13  -5   5   -0.06    0.10
  13  -5  -5    0.04    0.11
  13   5  -5   -0.04    0.11
 -13   5   5   -0.04    0.10
  11  -5  -5   -0.05    0.08
 -11  -5   5    0.14    0.11
 -11   5   5    0.04    0.10
 -11   5   5   -0.22    0.08
 -11   5   5   -0.08    0.10
  11   5  -5   -0.14    0.08
   9  -5  -5    3.83    0.24
  -9  -5   5    3.68    0.24
  -9   5   5    3.95    0.23
  -9   5   5    3.91    0.26
  -9   5   5    3.81    0.23
   9   5  -5    3.63    0.23
  -7  -5   5    0.01    0.04
  -7  -5   5    0.02    0.08
   7  -5  -5   -0.14    0.06
   7   5  -5    0.12    0.08
  -7   5   5   -0.04    0.07
  -7   5   5    0.02    0.08
  -7   5   5    0.01    0.06
  -5  -5   5   33.24    0.77
   5  -5  -5   33.36    0.76
   5   5  -5   33.37    0.77
   5   5  -5   32.57    0.72
  -5   5   5   33.52    0.77
  -5   5   5   33.32    0.81
  -5   5   5   33.49    0.80
  -3  -5   5    9.03    0.28
   3  -5  -5    9.07    0.27
   3   5  -5    8.69    0.29
   3   5  -5    9.29    0.28
  -3   5   5    9.38    0.29
   3   5  -5    9.31    0.32
   1  -5  -5   12.61    0.33
  -1  -5   5   12.66    0.32
   1   5  -5   11.98    0.36
  -1   5   5   12.55    0.37
   1   5  -5   12.75    0.36
  -1  -5  -5    3.71    0.16
   1  -5   5    3.99    0.12
  -1   5  -5    3.71    0.18
   1   5   5    3.65    0.18
  -1   5  -5    4.13    0.20
  -3  -5  -5    5.52    0.22
  -3  -5  -5    5.85    0.22
  -3   5  -5    5.78    0.21
   3   5   5    5.56    0.22
  -3   5  -5    5.65    0.25
  -3   5  -5    5.61    0.26
   5  -5   5    1.28    0.15
  -5  -5  -5    1.47    0.12
  -5   5  -5    1.26    0.15
   5   5   5    1.67    0.13
  -5   5  -5    1.36    0.16
  -5   5  -5    1.46    0.11
   7  -5   5   21.18    0.67
   7   5   5   20.16    0.61
  -7   5  -5   21.68    0.66
  -7   5  -5   21.52    0.48
   9  -5   5   -0.01    0.09
   9   5   5    0.02    0.09
  -9   5  -5    0.15    0.10
  11  -5   5    0.59    0.17
 -11   5  -5    0.88    0.17
  11   5   5    0.71    0.17
  14  -6  -5   -0.04    0.14
 -14  -6   5    0.11    0.14
  14   6  -5   -0.03    0.11
  12  -6  -5    0.09    0.11
 -12  -6   5    0.00    0.10
 -12   6   5    0.32    0.14
  12   6  -5   -0.02    0.08
 -12   6   5   -0.02    0.10
 -12   6   5    0.01    0.11
 -10  -6   5   -0.06    0.09
  10  -6  -5   -0.01    0.09
 -10   6   5    0.06    0.09
  10   6  -5   -0.08    0.07
 -10   6   5   -0.02    0.08
 -10   6   5   -0.07    0.08
  -8  -6   5    3.40    0.23
   8  -6  -5    4.47    0.24
   8   6  -5    3.71    0.23
  -8   6   5    4.15    0.24
  -8   6   5    3.98    0.22
  -8   6   5    3.97    0.24
  -6  -6   5    0.02    0.07
   6  -6  -5    0.08    0.06
  -6   6   5    0.03    0.06
  -6   6   5    0.17    0.08
   6   6  -5    0.03    0.06
   6   6  -5   -0.03    0.03
  -6   6   5    0.08    0.07
  -4  -6   5    3.16    0.17
   4  -6  -5    3.39    0.16
   4   6  -5    3.46    0.18
  -4   6   5    3.57    0.20
  -4   6   5    3.23    0.17
   4   6  -5    3.24    0.16
   2  -6  -5    0.37    0.06
  -2  -6   5    0.27    0.07
  -2   6   5    0.34    0.08
   2   6  -5    0.40    0.07
   2   6  -5    0.42    0.07
   0  -6   5    0.01    0.04
   0  -6  -5    0.03    0.04
   0   6  -5    0.08    0.05
   0   6   5    0.01    0.04
   0   6  -5    0.02    0.04
  -2  -6  -5    2.41    0.13
  -2   6  -5    2.33    0.14
   2   6   5    2.31    0.14
   2   6   5    2.20    0.12
  -2   6  -5    2.21    0.15
  -2   6  -5    2.53    0.17
  -4  -6  -5    6.77    0.24
   4  -6   5    6.30    0.29
   4   6   5    6.90    0.26
  -4   6  -5    6.36    0.30
  -4   6  -5    7.05    0.25
  -4   6  -5    7.00    0.30
   6  -6   5    2.40    0.21
   6   6   5    2.21    0.17
  -6   6  -5    1.77    0.18
  -6   6  -5    2.22    0.15
  -6   6  -5    2.25    0.21
   8  -6   5    0.58    0.14
  -8   6  -5    0.46    0.07
   8   6   5    0.33    0.10
  -8   6  -5    0.57    0.13
  10  -6   5    0.62    0.16
 -10   6  -5    0.50    0.15
  10   6   5    0.54    0.14
  12  -6   5    0.50    0.17
  12   6   5    0.15    0.12
 -13  -7   5   -0.03    0.10
  13  -7  -5   -0.05    0.12
  13   7  -5   -0.06    0.10
 -13   7   5   -0.01    0.11
 -11  -7   5    0.30    0.13
  11  -7  -5    0.23    0.11
  11   7  -5    0.09    0.09
 -11   7   5    0.24    0.13
 -11   7   5    0.17    0.11
 -11   7   5    0.20    0.11
  -9  -7   5    0.14    0.10
   9  -7  -5    0.11    0.09
   9   7  -5   -0.05    0.08
  -9   7   5   -0.02    0.08
  -9   7   5    0.08    0.09
  -9   7   5   -0.02    0.07
   7  -7  -5    0.00    0.07
  -7  -7   5   -0.06    0.08
  -7   7   5   -0.09    0.07
  -7   7   5    0.03    0.09
  -7   7   5   -0.03    0.06
   7   7  -5   -0.01    0.07
  -5  -7   5    0.94    0.13
   5  -7  -5    1.16    0.11
  -5   7   5    1.15    0.13
   5   7  -5    1.04    0.09
  -5   7   5    1.02    0.13
   5   7  -5    1.29    0.12
  -3  -7   5    1.40    0.13
   3  -7  -5    1.62    0.11
   3   7  -5    1.43    0.12
   3   7  -5    1.52    0.12
  -3   7   5    1.34    0.12
  -3   7   5    1.13    0.12
  -1  -7   5    0.03    0.05
   1  -7  -5    0.01    0.04
   1   7  -5    0.04    0.05
   1   7  -5   -0.02    0.04
  -1   7   5    0.06    0.06
  -1  -7  -5    7.91    0.24
   1   7   5    8.15    0.29
  -1   7  -5    8.12    0.29
  -1   7  -5    7.70    0.31
   3  -7   5    0.07    0.07
  -3  -7  -5    0.15    0.06
  -3   7  -5    0.14    0.07
   3   7   5    0.18    0.06
  -3   7  -5    0.15    0.06
   3   7   5    0.17    0.05
  -3   7  -5    0.00    0.06
   5  -7   5    0.79    0.13
  -5   7  -5    0.58    0.09
   5   7   5    0.41    0.09
  -5   7  -5    0.52    0.12
  -5   7  -5    0.55    0.12
   5   7   5    0.48    0.08
   7  -7   5    1.86    0.20
  -7   7  -5    1.88    0.15
  -7   7  -5    1.66    0.19
   7   7   5    1.92    0.17
   9  -7   5    0.08    0.10
  -9   7  -5   -0.12    0.08
  -9   7  -5    0.13    0.06
   9   7   5    0.03    0.09
  11  -7   5    0.08    0.12
 -11   7  -5    0.04    0.10
  14  -8  -5    0.02    0.14
  14   8  -5   -0.03    0.11
 -12  -8   5   -0.01    0.10
  12  -8  -5   -0.06    0.09
 -12   8   5    0.19    0.13
  12   8  -5   -0.14    0.08
 -10  -8   5   -0.01    0.10
  10  -8  -5    0.23    0.11
  10   8  -5    0.27    0.10
 -10   8   5    0.12    0.11
 -10   8   5    0.17    0.10
 -10   8   5    0.15    0.12
   8  -8  -5    0.46    0.11
  -8  -8   5    0.29    0.12
   8   8  -5    0.21    0.09
  -8   8   5    0.30    0.10
  -8   8   5    0.12    0.10
  -8   8   5    0.26    0.10
  -6  -8   5    0.38    0.12
   6  -8  -5    0.32    0.08
  -6   8   5    0.47    0.12
   6   8  -5    0.39    0.09
  -6   8   5    0.32    0.09
  -6   8   5    0.34    0.11
   4  -8  -5    0.09    0.06
  -4  -8   5    0.04    0.07
   4   8  -5    0.05    0.05
   4   8  -5    0.05    0.05
  -4   8   5    0.09    0.06
  -4   8   5    0.20    0.08
   2  -8  -5    3.02    0.13
  -2  -8   5    2.42    0.15
   2   8  -5    2.85    0.17
   2   8  -5    3.10    0.16
  -2   8   5    2.78    0.18
   0  -8  -5    0.67    0.07
   0   8   5    0.61    0.10
   0   8  -5    0.67    0.10
   0   8  -5    0.78    0.11
  -2  -8  -5    0.07    0.05
  -2   8  -5    0.08    0.07
   2   8   5    0.12    0.04
  -2   8  -5    0.07    0.06
   2   8   5    0.17    0.07
   4  -8   5    3.88    0.23
  -4   8  -5    3.62    0.24
  -4   8  -5    3.79    0.23
  -4   8  -5    3.73    0.20
   4   8   5    3.63    0.19
   4   8   5    4.05    0.18
   6  -8   5    1.16    0.16
   6   8   5    1.01    0.12
  -6   8  -5    1.09    0.12
  -6   8  -5    1.00    0.16
  -6   8  -5    1.02    0.16
   8  -8   5    0.07    0.08
  -8   8  -5    0.05    0.09
  -8   8  -5    0.00    0.06
  10  -8   5    0.59    0.16
 -10   8  -5    0.78    0.18
  13  -9  -5    0.07    0.14
 -13   9   5   -0.08    0.11
  13   9  -5    0.09    0.12
  11  -9  -5    0.02    0.10
 -11  -9   5    0.31    0.15
  11   9  -5    0.10    0.11
 -11   9   5    0.05    0.11
 -11   9   5    0.17    0.13
 -11   9   5    0.02    0.11
  -9  -9   5    0.05    0.09
   9  -9  -5    0.16    0.10
   9   9  -5    0.00    0.08
  -9   9   5    0.25    0.10
  -9   9   5    0.14    0.11
  -9   9   5    0.15    0.10
   7  -9  -5    0.04    0.07
  -7  -9   5   -0.15    0.07
  -7   9   5    0.00    0.08
  -7   9   5   -0.03    0.07
  -7   9   5   -0.08    0.07
   7   9  -5    0.01    0.06
   5  -9  -5    0.91    0.10
  -5  -9   5    0.93    0.13
   5   9  -5    1.03    0.10
   5   9  -5    0.97    0.11
  -5   9   5    0.76    0.13
  -5   9   5    0.85    0.13
   3  -9  -5    7.35    0.23
  -3   9   5    7.26    0.31
   3   9  -5    6.69    0.27
   3   9  -5    6.68    0.26
  -1   9   5    0.69    0.11
   1   9  -5    0.59    0.09
   1   9  -5    0.66    0.10
   1   9   5    8.00    0.30
  -1   9  -5    7.81    0.33
  -1   9  -5    7.97    0.30
   3  -9   5    0.83    0.12
   3   9   5    0.92    0.11
  -3   9  -5    0.78    0.12
  -3   9  -5    1.04    0.15
  -3   9  -5    0.86    0.13
   5  -9   5    2.74    0.20
  -5   9  -5    2.78    0.19
  -5   9  -5    3.00    0.21
  -5   9  -5    2.41    0.22
   7  -9   5    0.75    0.15
  -7   9  -5    0.51    0.11
  -7   9  -5    0.46    0.14
   9  -9   5    0.22    0.12
  -9   9  -5    0.57    0.16
  11  -9   5    0.28    0.16
 -11   9  -5    0.25    0.14
  12 -10  -5    0.12    0.13
 -12  10   5   -0.08    0.10
  10 -10  -5   -0.07    0.08
 -10  10   5   -0.09    0.09
 -10  10   5    0.08    0.11
 -10  10   5    0.18    0.13
  -8 -10   5   -0.15    0.08
   8 -10  -5   -0.08    0.07
   8  10  -5    0.05    0.08
  -8  10   5   -0.06    0.07
  -8  10   5    0.05    0.09
   6 -10  -5    1.04    0.12
   6  10  -5    0.97    0.12
  -6  10   5    1.24    0.16
   4  10  -5    0.46    0.09
  -4  10   5    0.44    0.12
   4  10  -5    0.39    0.09
   2  10  -5    0.17    0.07
  -2  10   5    0.28    0.10
   2  10  -5    0.28    0.08
   0  10  -5   30.72    0.75
   0  10   5   30.70    0.78
   0  10  -5   32.71    0.83
   2 -10   5   10.25    0.37
  -2  10  -5   10.21    0.41
   2  10   5   10.10    0.35
  -2  10  -5   10.13    0.36
   4 -10   5    2.40    0.19
  -4  10  -5    2.89    0.23
  -4  10  -5    2.94    0.21
  -4  10  -5    2.58    0.20
   6 -10   5    0.00    0.07
  -6  10  -5    0.05    0.08
  -6  10  -5   -0.03    0.08
   8 -10   5   -0.04    0.09
  -8  10  -5    0.10    0.10
  10 -10   5   -0.08    0.10
 -10  10  -5    0.11    0.13
  11 -11  -5    0.13    0.12
 -11  11   5    0.20    0.14
  -9  11   5    0.57    0.16
  -9  11   5    0.58    0.13
  -7  11   5    0.02    0.09
  -7  11   5   -0.05    0.07
  -5  11   5    0.45    0.12
   3  11  -5    0.15    0.08
   3  11  -5    0.03    0.08
  -3  11   5    0.34    0.11
   1  11  -5   43.42    0.97
  -1  11   5   42.63    1.03
   1  11  -5   43.41    1.05
  -1  11  -5    5.04    0.24
   1  11   5    5.62    0.27
  -1  11  -5    5.83    0.30
   3 -11   5   15.74    0.50
  -3  11  -5   16.02    0.57
   3  11   5   16.46    0.47
  -3  11  -5   15.20    0.53
  -3  11  -5   16.45    0.51
   5 -11   5    2.05    0.19
  -5  11  -5    2.39    0.20
  -5  11  -5    2.69    0.25
   7 -11   5    0.12    0.10
  -7  11  -5    0.35    0.13
   9 -11   5    0.36    0.13
  -9  11  -5    0.27    0.14
 -12  12   5   -0.15    0.13
 -10  12   5    0.21    0.14
  -8  12   5    0.65    0.13
  -8  12   5    0.82    0.16
  -6  12   5    0.04    0.08
  -4  12   5    2.15    0.21
   2  12  -5    4.34    0.25
  -2  12   5    4.42    0.27
   0  12  -5    9.52    0.39
   0  12   5    9.46    0.37
   2  12   5    3.09    0.20
  -2  12  -5    3.13    0.20
  -2  12  -5    2.97    0.23
   4 -12   5    0.07    0.08
  -4  12  -5    0.04    0.08
  -4  12  -5    0.00    0.09
  -4  12  -5    0.01    0.09
   6 -12   5   -0.05    0.08
  -6  12  -5    0.16    0.11
   8 -12   5    0.00    0.10
  -8  12  -5   -0.08    0.10
 -11  13   5   -0.09    0.13
  -9  13   5    0.05    0.11
  -7  13   5    0.08    0.10
  -5  13   5   -0.10    0.08
   3  13  -5    0.02    0.07
  -3  13   5   -0.03    0.08
  -1  13   5    0.03    0.09
   1  13  -5   -0.01    0.07
   1  13   5   -0.01    0.08
  -1  13  -5    0.08    0.09
  -3  13  -5    0.22    0.11
  -3  13  -5    0.23    0.12
  -5  13  -5    0.27    0.13
  -7  13  -5    0.44    0.14
 -10  14   5    0.11    0.15
  -8  14   5    0.13    0.10
  -8  14   5    0.07    0.12
  -6  14   5    0.24    0.12
  -4  14   5    0.09    0.11
   2  14  -5    0.16    0.09
  -2  14   5   -0.02    0.09
   0  14   5    0.38    0.11
   0  14  -5    0.12    0.09
  -2  14  -5   -0.13    0.07
  -4  14  -5   -0.22    0.07
  -6  14  -5   -0.04    0.10
  -9  15   5   -0.07    0.14
  -7  15   5    0.06    0.11
  -5  15   5   -0.08    0.10
  -3  15   5   -0.01    0.09
   1  15  -5    0.04    0.08
  -1  15   5   -0.04    0.08
  -1  15  -5    0.09    0.10
  -3  15  -5   -0.08    0.07
  -5  15  -5    0.17    0.13
  -7  15  -5   -0.09    0.12
  -8  16   5   -0.03    0.13
  -6  16   5    0.14    0.13
  -4  16   5    0.29    0.12
  -2  16   5    0.12    0.12
   0  16   5    0.26    0.12
   0  16  -5    0.43    0.14
  -2  16  -5   -0.13    0.09
  -4  16  -5    0.11    0.12
  -7  17   5    0.23    0.16
  -5  17   5   -0.04    0.12
  -3  17   5    0.01    0.12
  -1  17   5   -0.09    0.09
   1  17  -5    0.13    0.13
  -1  17  -5    0.89    0.20
  -3  17  -5   -0.03    0.12
  -4  18   5    0.18    0.14
  -2  18   5   -0.10    0.11
   0  18  -5    0.23    0.14
  -2  18  -5   -0.21    0.11
  14   0  -6    0.20    0.14
 -14   0   6    0.15    0.14
 -12   0   6    0.30    0.13
  12   0  -6    0.39    0.13
 -12   0   6    0.19    0.13
 -10   0   6    3.92    0.26
 -10   0   6    3.99    0.27
  10   0  -6    4.17    0.26
 -10   0   6    4.24    0.21
  -8   0   6    0.84    0.10
  -8   0   6    0.67    0.12
  -8   0   6    0.88    0.13
   8   0  -6    0.91    0.13
  -6   0   6    5.51    0.22
   6   0  -6    6.02    0.25
  -6   0   6    5.74    0.25
  -6   0   6    5.26    0.24
   6   0  -6    5.48    0.24
  -4   0   6    9.95    0.32
   4   0  -6   10.09    0.32
   4   0  -6   10.13    0.31
   4   0  -6    9.82    0.30
  -4   0   6   10.35    0.32
  -2   0   6    5.10    0.18
   2   0  -6    4.91    0.15
   2   0  -6    4.45    0.19
   2   0  -6    4.74    0.20
  -2   0   6    4.98    0.18
   0   0   6    6.21    0.17
   0   0  -6    5.29    0.22
   0   0  -6    5.83    0.23
  -2   0  -6    8.45    0.30
  -2   0  -6    8.42    0.30
   4   0   6   13.66    0.45
  -4   0  -6   14.99    0.44
  -4   0  -6   13.56    0.45
   6   0   6    1.12    0.15
  -6   0  -6    1.06    0.15
  -6   0  -6    1.31    0.14
   8   0   6   18.19    0.63
  -8   0  -6   19.07    0.59
  10   0   6    0.12    0.10
  12   0   6    1.24    0.22
 -15  -1   6   -0.08    0.14
  15  -1  -6   -0.13    0.11
  15   1  -6    0.05    0.12
 -15   1   6    0.06    0.13
 -13  -1   6    0.13    0.13
  13  -1  -6   -0.06    0.10
 -13   1   6    0.01    0.11
  13   1  -6   -0.10    0.11
  11  -1  -6    1.81    0.20
 -11  -1   6    1.74    0.21
 -11  -1   6    1.55    0.19
  11   1  -6    1.91    0.20
 -11   1   6    1.64    0.19
 -11   1   6    1.76    0.20
   9  -1  -6    4.39    0.25
  -9  -1   6    4.48    0.26
  -9  -1   6    4.20    0.26
  -9  -1   6    4.73    0.21
  -9   1   6    4.43    0.27
  -9   1   6    4.66    0.26
   9   1  -6    4.46    0.26
  -9   1   6    4.56    0.22
  -7  -1   6    6.53    0.24
  -7  -1   6    5.81    0.27
  -7  -1   6    6.05    0.28
   7  -1  -6    6.24    0.28
   7  -1  -6    5.84    0.27
   7   1  -6    6.63    0.28
  -7   1   6    6.38    0.25
  -7   1   6    5.89    0.28
   7   1  -6    6.25    0.28
  -7   1   6    6.07    0.27
  -5  -1   6    5.69    0.23
  -5  -1   6    5.28    0.23
   5  -1  -6    5.42    0.23
   5  -1  -6    5.66    0.23
   5   1  -6    5.89    0.24
  -5   1   6    5.37    0.23
   5   1  -6    5.89    0.24
  -5   1   6    5.77    0.23
   5   1  -6    5.77    0.21
  -5   1   6    5.82    0.24
   3  -1  -6    1.30    0.10
   3  -1  -6    1.49    0.10
   3  -1  -6    1.43    0.11
  -3  -1   6    1.53    0.11
  -3  -1   6    1.36    0.10
   3   1  -6    1.59    0.11
   3   1  -6    1.58    0.12
  -3   1   6    1.50    0.11
   3   1  -6    1.49    0.11
  -3   1   6    1.43    0.10
   1  -1  -6    0.03    0.04
   1  -1  -6    0.12    0.05
  -1  -1   6    0.10    0.04
  -1  -1   6    0.15    0.04
   1   1  -6    0.10    0.06
   1   1  -6    0.22    0.03
  -1   1   6    0.10    0.03
   1   1  -6    0.22    0.05
  -1  -1  -6    2.64    0.15
   1  -1   6    2.68    0.11
  -1  -1  -6    2.49    0.15
  -1   1  -6    2.48    0.15
  -1   1  -6    2.62    0.15
  -3  -1  -6   14.40    0.44
  -3  -1  -6   13.59    0.41
  -3   1  -6   13.54    0.43
  -3   1  -6   14.46    0.44
  -5  -1  -6    8.88    0.32
  -5  -1  -6    8.07    0.34
   5  -1   6    8.69    0.36
  -5   1  -6    8.78    0.34
   5   1   6    8.48    0.35
  -5   1  -6    8.36    0.35
  -7  -1  -6    1.72    0.16
   7  -1   6    1.89    0.20
   7   1   6    1.77    0.18
  -7   1  -6    1.72    0.17
  -7   1  -6    1.35    0.18
   9  -1   6    0.66    0.15
  -9   1  -6    0.72    0.14
   9   1   6    0.72    0.15
  11  -1   6    0.02    0.09
  11   1   6    0.02    0.10
 -14  -2   6   -0.10    0.11
  14  -2  -6    0.02    0.13
  14   2  -6   -0.05    0.12
 -14   2   6   -0.21    0.11
 -12  -2   6    1.21    0.20
  12  -2  -6    0.86    0.18
 -12   2   6    1.20    0.19
  12   2  -6    0.98    0.17
 -12   2   6    1.13    0.19
 -10  -2   6    1.96    0.20
  10  -2  -6    2.10    0.20
 -10   2   6    2.05    0.20
 -10   2   6    1.80    0.15
 -10   2   6    1.87    0.19
  10   2  -6    1.93    0.19
  -8  -2   6    8.22    0.34
   8  -2  -6    8.90    0.35
  -8  -2   6    8.01    0.27
  -8  -2   6    7.93    0.34
  -8   2   6    7.71    0.34
  -8   2   6    8.35    0.31
   8   2  -6    7.94    0.33
  -8   2   6    8.52    0.34
  -6  -2   6    1.14    0.12
  -6  -2   6    1.02    0.10
   6  -2  -6    1.16    0.12
   6  -2  -6    0.80    0.11
  -6  -2   6    1.25    0.13
  -6   2   6    1.19    0.12
  -6   2   6    0.83    0.11
   6   2  -6    1.16    0.13
   6   2  -6    1.17    0.12
  -6   2   6    1.27    0.12
  -4  -2   6    0.39    0.07
  -4  -2   6    0.51    0.08
   4  -2  -6    0.43    0.07
   4  -2  -6    0.32    0.07
  -4   2   6    0.39    0.07
   4   2  -6    0.39    0.07
   4   2  -6    0.42    0.07
  -4   2   6    0.38    0.08
  -4   2   6    0.59    0.08
   4   2  -6    0.53    0.08
  -2  -2   6   22.00    0.50
   2  -2  -6   21.68    0.54
   2  -2  -6   22.07    0.55
  -2  -2   6   22.04    0.54
  -2   2   6   22.38    0.51
   2   2  -6   21.97    0.54
   2   2  -6   21.81    0.55
   2   2  -6   21.85    0.52
   0  -2  -6   31.42    0.72
   0  -2  -6   30.71    0.72
   0  -2   6   31.96    0.64
   0   2  -6   31.59    0.74
   0   2  -6   31.26    0.74
   0   2  -6   31.20    0.65
   0   2  -6   31.66    0.65
  -2  -2  -6   14.26    0.41
   2  -2   6   14.59    0.32
  -2  -2  -6   14.79    0.42
  -2   2  -6   14.91    0.44
  -2   2  -6   14.15    0.43
  -4  -2  -6    0.23    0.08
  -4  -2  -6    0.71    0.09
   4  -2   6    0.42    0.09
  -4   2  -6    0.39    0.10
  -4   2  -6    0.52    0.10
   4   2   6    0.41    0.09
  -6  -2  -6    0.65    0.13
  -6  -2  -6    0.87    0.12
   6  -2   6    0.74    0.14
   6   2   6    0.66    0.13
  -6   2  -6    0.68    0.12
  -6   2  -6    0.85    0.15
   8  -2   6    0.75    0.16
   8   2   6    0.89    0.16
  -8   2  -6    0.69    0.14
  10  -2   6    0.12    0.11
  10   2   6    0.24    0.11
  12  -2   6    0.40    0.16
  12   2   6    0.20    0.14
  15  -3  -6    0.07    0.14
 -15  -3   6    0.00    0.14
  15   3  -6    0.07    0.13
 -15   3   6   -0.08    0.13
  13  -3  -6    0.22    0.12
 -13  -3   6    0.36    0.14
  13   3  -6    0.23    0.13
 -13   3   6    0.33    0.15
 -11  -3   6    0.95    0.17
  11  -3  -6    1.12    0.18
 -11   3   6    0.78    0.13
 -11   3   6    0.77    0.16
  11   3  -6    0.81    0.15
 -11   3   6    0.90    0.16
  -9  -3   6    0.57    0.14
   9  -3  -6    0.58    0.12
   9   3  -6    0.53    0.12
  -9   3   6    0.33    0.12
  -9   3   6    0.57    0.13
  -9   3   6    0.49    0.11
   7  -3  -6    9.65    0.35
  -7  -3   6    9.47    0.36
  -7  -3   6   10.26    0.30
   7  -3  -6    9.53    0.36
  -7   3   6   10.62    0.35
  -7   3   6    9.70    0.35
  -7   3   6    9.67    0.37
   7   3  -6    9.87    0.36
   5  -3  -6   11.09    0.34
   5  -3  -6   11.20    0.35
  -5  -3   6   11.70    0.36
   5   3  -6   11.14    0.36
  -5   3   6   11.59    0.36
   5   3  -6   11.22    0.32
  -5   3   6   11.59    0.36
  -5   3   6   11.00    0.36
   5   3  -6   11.29    0.36
   3  -3  -6   23.87    0.57
  -3  -3   6   23.70    0.55
   3   3  -6   22.65    0.57
  -3   3   6   23.65    0.57
  -3   3   6   23.39    0.59
   3   3  -6   23.43    0.58
   3   3  -6   23.69    0.59
  -1  -3   6   87.62    1.63
   1  -3  -6   86.82    1.73
   1  -3  -6   85.97    1.75
   1   3  -6   85.06    1.76
   1   3  -6   88.31    1.76
   1   3  -6   85.65    1.76
  -1   3   6   87.92    1.73
   1  -3   6   24.96    0.50
  -1  -3  -6   23.46    0.59
  -1  -3  -6   23.87    0.59
  -1   3  -6   23.83    0.62
  -1   3  -6   24.46    0.52
  -1   3  -6   24.99    0.53
  -1   3  -6   24.10    0.62
  -3  -3  -6    1.10    0.11
  -3  -3  -6    1.13    0.12
  -3   3  -6    1.10    0.13
  -3   3  -6    1.01    0.12
  -5  -3  -6   28.58    0.75
  -5  -3  -6   28.63    0.70
   5  -3   6   28.06    0.78
  -5   3  -6   29.09    0.78
  -5   3  -6   28.83    0.76
   5   3   6   28.56    0.75
   7  -3   6   20.44    0.66
  -7  -3  -6   21.27    0.58
  -7   3  -6   20.77    0.64
   7   3   6   20.03    0.63
  -7   3  -6   20.44    0.67
   9  -3   6    0.03    0.09
   9   3   6   -0.01    0.07
  -9   3  -6    0.12    0.09
  11  -3   6    0.00    0.11
  11   3   6    0.13    0.14
  14  -4  -6   -0.01    0.12
 -14  -4   6    0.02    0.12
  14   4  -6   -0.09    0.11
 -14   4   6    0.04    0.12
 -12  -4   6    0.16    0.12
  12  -4  -6    0.10    0.11
 -12   4   6    0.08    0.12
 -12   4   6    0.08    0.10
 -12   4   6   -0.05    0.11
  12   4  -6    0.00    0.10
 -10  -4   6    0.05    0.10
  10  -4  -6    0.00    0.08
 -10   4   6    0.05    0.10
 -10   4   6   -0.06    0.07
  10   4  -6    0.02    0.09
 -10   4   6    0.03    0.09
   8  -4  -6    0.30    0.10
  -8  -4   6    0.47    0.13
  -8   4   6    0.61    0.13
   8   4  -6    0.93    0.14
  -8   4   6    0.57    0.11
  -8   4   6    0.77    0.12
   6  -4  -6    2.10    0.15
   6  -4  -6    1.96    0.16
  -6  -4   6    2.38    0.17
  -6   4   6    2.37    0.16
  -6   4   6    2.32    0.17
   6   4  -6    2.52    0.13
  -6   4   6    2.61    0.17
   6   4  -6    2.12    0.16
   4  -4  -6   36.75    0.83
  -4  -4   6   37.80    0.83
  -4   4   6   37.59    0.87
  -4   4   6   36.56    0.86
   4   4  -6   38.49    0.88
  -4   4   6   37.71    0.83
   4   4  -6   38.16    0.83
   4   4  -6   35.25    0.85
   2  -4  -6   43.58    0.92
  -2  -4   6   43.19    0.88
   2   4  -6   41.19    0.94
   2   4  -6   43.38    0.96
  -2   4   6   43.84    0.96
   2   4  -6   40.21    0.94
  -2   4   6   44.42    0.92
   0  -4   6   19.72    0.43
   0  -4  -6   19.18    0.50
   0  -4  -6   18.76    0.49
   0   4  -6   19.93    0.48
   0   4  -6   18.83    0.52
   0   4  -6   19.30    0.52
  -2  -4  -6    2.58    0.15
   2  -4   6    2.73    0.08
  -2  -4  -6    2.40    0.15
  -2   4  -6    2.45    0.11
  -2   4  -6    2.50    0.12
  -2   4  -6    2.62    0.17
  -2   4  -6    2.39    0.16
   4  -4   6   37.40    0.94
  -4  -4  -6   38.48    0.88
  -4  -4  -6   38.59    0.90
  -4   4  -6   38.29    0.95
   4   4   6   38.00    0.91
  -4   4  -6   38.43    0.95
  -6  -4  -6    0.09    0.06
  -6  -4  -6    0.09    0.08
   6  -4   6    0.07    0.08
  -6   4  -6    0.00    0.07
   6   4   6    0.14    0.08
  -6   4  -6    0.03    0.08
   8  -4   6    0.09    0.09
   8   4   6    0.14    0.08
  -8   4  -6   -0.08    0.08
  10  -4   6   -0.03    0.09
  10   4   6    0.14    0.11
 -10   4  -6    0.09    0.10
 -15  -5   6   -0.16    0.12
  15  -5  -6   -0.16    0.10
  15   5  -6    0.19    0.14
  13  -5  -6    0.19    0.13
 -13  -5   6    0.18    0.13
  13   5  -6    0.04    0.11
 -13   5   6    0.12    0.13
 -11  -5   6    0.17    0.12
  11  -5  -6    0.50    0.13
 -11   5   6    0.40    0.13
 -11   5   6    0.00    0.09
  11   5  -6    0.11    0.10
 -11   5   6    0.39    0.13
   9  -5  -6    0.52    0.12
  -9  -5   6    0.55    0.14
  -9   5   6    0.35    0.11
  -9   5   6    0.49    0.12
   9   5  -6    0.43    0.11
  -9   5   6    0.65    0.13
  -7  -5   6    1.67    0.17
   7  -5  -6    1.86    0.16
  -7   5   6    2.00    0.17
  -7   5   6    1.70    0.16
   7   5  -6    1.85    0.16
  -7   5   6    1.77    0.16
   7   5  -6    1.95    0.11
   5  -5  -6   21.44    0.54
  -5  -5   6   20.70    0.55
   5   5  -6   19.90    0.55
  -5   5   6   20.66    0.55
  -5   5   6   20.82    0.57
   5   5  -6   20.99    0.58
   5   5  -6   21.77    0.51
  -5   5   6   20.15    0.57
   3  -5  -6   11.99    0.35
  -3  -5   6   11.97    0.35
  -3   5   6   12.00    0.38
   3   5  -6   11.52    0.35
   3   5  -6   12.32    0.39
   3   5  -6   11.59    0.37
  -3   5   6   12.60    0.35
  -1  -5   6    1.31    0.10
   1   5  -6    1.11    0.11
   1   5  -6    1.33    0.12
   1   5  -6    1.14    0.11
  -1   5   6    1.48    0.13
  -1  -5  -6   11.07    0.34
   1  -5   6   11.42    0.26
  -1  -5  -6   11.10    0.33
  -1   5  -6   10.31    0.36
  -1   5  -6   11.38    0.38
  -3  -5  -6    0.01    0.04
  -3  -5  -6    0.02    0.06
  -3   5  -6    0.03    0.04
  -3   5  -6    0.01    0.06
   3   5   6    0.03    0.05
  -3   5  -6    0.01    0.06
  -5  -5  -6   47.34    1.07
   5  -5   6   45.92    1.12
  -5  -5  -6   45.84    1.02
   5   5   6   44.78    1.06
  -5   5  -6   45.33    1.12
  -5   5  -6   46.48    0.94
  -5   5  -6   44.39    1.12
   7  -5   6    6.00    0.33
  -7   5  -6    5.69    0.31
   7   5   6    5.52    0.30
  -7   5  -6    5.18    0.32
   9  -5   6    0.24    0.12
   9   5   6    0.02    0.09
  -9   5  -6    0.11    0.11
  11  -5   6    1.03    0.20
 -11   5  -6    0.93    0.19
  11   5   6    0.82    0.19
  14  -6  -6   -0.03    0.13
 -14  -6   6    0.21    0.13
  14   6  -6   -0.03    0.10
  12  -6  -6    0.16    0.12
 -12  -6   6    0.20    0.13
 -12   6   6    0.44    0.14
  12   6  -6    0.06    0.10
 -12   6   6    0.06    0.10
 -12   6   6    0.35    0.14
  10  -6  -6    1.89    0.20
 -10  -6   6    1.44    0.19
  10   6  -6    1.65    0.18
 -10   6   6    1.66    0.19
 -10   6   6    1.38    0.17
 -10   6   6    1.29    0.17
  -8  -6   6    1.35    0.17
   8  -6  -6    1.17    0.14
  -8   6   6    1.33    0.16
  -8   6   6    1.09    0.14
   8   6  -6    1.69    0.17
  -8   6   6    0.84    0.14
   6  -6  -6    0.12    0.07
  -6  -6   6    0.13    0.09
   6   6  -6    0.12    0.05
  -6   6   6    0.05    0.07
  -6   6   6    0.04    0.07
  -6   6   6    0.07    0.08
   6   6  -6    0.04    0.07
  -4  -6   6   13.93    0.42
   4  -6  -6   15.31    0.41
  -4   6   6   14.73    0.45
   4   6  -6   14.07    0.42
   4   6  -6   14.69    0.41
  -4   6   6   14.37    0.43
   4   6  -6   15.33    0.47
  -2  -6   6    0.08    0.06
   2  -6  -6    0.15    0.05
   2   6  -6    0.03    0.06
  -2   6   6    0.21    0.08
   2   6  -6    0.11    0.06
   0  -6   6    1.53    0.10
   0  -6  -6    1.45    0.11
   0   6   6    1.57    0.13
   0   6  -6    1.56    0.14
   0   6  -6    1.55    0.14
  -2  -6  -6    1.65    0.12
  -2   6  -6    2.12    0.13
   2   6   6    2.11    0.15
  -2   6  -6    1.85    0.16
  -2   6  -6    1.94    0.17
  -4  -6  -6    4.04    0.21
   4  -6   6    3.94    0.24
  -4  -6  -6    4.28    0.21
  -4   6  -6    4.62    0.26
  -4   6  -6    4.27    0.18
  -4   6  -6    4.14    0.25
   4   6   6    4.24    0.21
   6  -6   6    0.52    0.13
  -6   6  -6    0.34    0.11
   6   6   6    0.41    0.10
  -6   6  -6    0.44    0.07
  -6   6  -6    0.41    0.12
   8  -6   6    0.00    0.09
  -8   6  -6   -0.03    0.10
   8   6   6    0.08    0.08
  10  -6   6    0.26    0.13
  10   6   6    0.20    0.12
 -10   6  -6    0.30    0.13
 -13  -7   6   -0.07    0.12
  13  -7  -6   -0.02    0.12
 -13   7   6   -0.01    0.11
  13   7  -6    0.02    0.11
  11  -7  -6    0.13    0.11
 -11  -7   6    0.08    0.12
 -11   7   6    0.06    0.10
 -11   7   6    0.05    0.10
  11   7  -6    0.05    0.09
 -11   7   6    0.04    0.10
  -9  -7   6    0.62    0.14
   9  -7  -6    0.86    0.14
   9   7  -6    0.80    0.14
  -9   7   6    0.53    0.12
  -9   7   6    0.87    0.14
  -9   7   6    0.82    0.15
  -7  -7   6    0.17    0.10
   7  -7  -6    0.18    0.09
  -7   7   6    0.18    0.10
   7   7  -6    0.27    0.10
  -7   7   6    0.31    0.10
  -7   7   6    0.43    0.11
  -5  -7   6    1.64    0.16
   5  -7  -6    1.58    0.13
  -5   7   6    1.91    0.16
   5   7  -6    1.81    0.15
   5   7  -6    1.85    0.13
  -5   7   6    1.81    0.16
   3  -7  -6    0.46    0.08
  -3  -7   6    0.41    0.09
   3   7  -6    0.34    0.07
  -3   7   6    0.32    0.08
  -3   7   6    0.22    0.08
   3   7  -6    0.36    0.08
   1  -7  -6    1.32    0.10
  -1  -7   6    1.41    0.11
   1   7  -6    1.06    0.12
  -1   7   6    1.18    0.12
   1   7  -6    1.17    0.12
  -1  -7  -6    2.21    0.13
   1   7   6    1.92    0.15
  -1   7  -6    2.17    0.17
  -1   7  -6    2.04    0.15
  -3  -7  -6    0.32    0.08
   3  -7   6    0.44    0.10
   3   7   6    0.35    0.07
  -3   7  -6    0.31    0.08
   3   7   6    0.30    0.08
  -3   7  -6    0.30    0.09
  -3   7  -6    0.28    0.09
   5  -7   6    0.82    0.14
  -5   7  -6    0.88    0.10
  -5   7  -6    0.67    0.14
   5   7   6    0.94    0.11
   5   7   6    0.74    0.11
  -5   7  -6    0.91    0.15
   7  -7   6    0.36    0.13
  -7   7  -6    0.31    0.07
   7   7   6    0.38    0.10
  -7   7  -6    0.52    0.12
   9  -7   6    0.04    0.10
   9   7   6    0.03    0.09
  -9   7  -6   -0.05    0.10
  11  -7   6   -0.07    0.10
 -11   7  -6    0.03    0.12
  14  -8  -6   -0.06    0.13
 -14  -8   6    0.07    0.14
  14   8  -6    0.00    0.12
 -14   8   6    0.20    0.15
  12  -8  -6   -0.18    0.10
 -12  -8   6   -0.05    0.10
 -12   8   6   -0.11    0.11
 -12   8   6   -0.11    0.09
 -12   8   6   -0.08    0.12
  12   8  -6   -0.11    0.10
  10  -8  -6    0.24    0.10
 -10  -8   6    0.48    0.14
 -10   8   6    0.42    0.13
  10   8  -6    0.39    0.12
 -10   8   6    0.34    0.13
 -10   8   6    0.32    0.12
   8  -8  -6   -0.05    0.07
  -8  -8   6    0.07    0.10
   8   8  -6    0.10    0.08
  -8   8   6    0.04    0.08
  -8   8   6    0.07    0.09
  -8   8   6   -0.04    0.08
  -6  -8   6    2.06    0.19
   6  -8  -6    2.34    0.16
  -6   8   6    2.07    0.19
  -6   8   6    2.21    0.18
   6   8  -6    1.95    0.16
   6   8  -6    2.45    0.14
   4  -8  -6    3.17    0.17
  -4  -8   6    2.99    0.20
   4   8  -6    3.28    0.19
  -4   8   6    3.08    0.21
   4   8  -6    3.16    0.17
   2  -8  -6    1.88    0.12
  -2  -8   6    1.84    0.14
   2   8  -6    1.91    0.16
  -2   8   6    2.06    0.17
   2   8  -6    1.63    0.14
   0  -8  -6    0.00    0.04
   0   8  -6   -0.05    0.04
   0   8  -6    0.00    0.05
   0   8   6    0.09    0.07
  -2  -8  -6    0.71    0.09
  -2   8  -6    0.56    0.11
  -2   8  -6    0.41    0.10
   2   8   6    0.60    0.08
   2   8   6    0.74    0.11
   4  -8   6    4.35    0.26
  -4   8  -6    5.43    0.29
  -4   8  -6    4.76    0.23
   4   8   6    4.87    0.23
   4   8   6    5.47    0.23
  -4   8  -6    5.07    0.28
   6  -8   6    3.18    0.24
  -6   8  -6    2.71    0.24
  -6   8  -6    3.00    0.25
  -6   8  -6    2.81    0.17
   8  -8   6    0.71    0.16
  -8   8  -6    0.78    0.16
  -8   8  -6    0.71    0.09
  10  -8   6    0.38    0.16
 -10   8  -6    0.48    0.16
 -13  -9   6    0.12    0.14
  13  -9  -6   -0.11    0.13
 -13   9   6   -0.06    0.13
  13   9  -6    0.04    0.13
  11  -9  -6    0.02    0.10
 -11  -9   6    0.02    0.10
  11   9  -6   -0.05    0.09
 -11   9   6    0.04    0.10
 -11   9   6    0.02    0.11
  -9  -9   6   -0.06    0.10
   9  -9  -6   -0.05    0.08
  -9   9   6   -0.03    0.08
  -9   9   6    0.01    0.09
   9   9  -6    0.06    0.09
   7  -9  -6    0.09    0.08
  -7  -9   6    0.01    0.08
   7   9  -6    0.06    0.07
  -7   9   6    0.04    0.06
  -7   9   6    0.00    0.09
   5  -9  -6    1.28    0.12
  -5  -9   6    1.37    0.17
   5   9  -6    1.23    0.12
  -5   9   6    1.32    0.16
   5   9  -6    1.68    0.14
   3  -9  -6    0.03    0.06
  -3  -9   6    0.00    0.07
   3   9  -6    0.01    0.06
  -3   9   6    0.08    0.08
   3   9  -6    0.04    0.06
   1   9  -6    1.90    0.17
   1   9  -6    1.77    0.15
  -1   9   6    2.05    0.17
  -1   9  -6    2.49    0.18
  -1   9  -6    2.65    0.19
   1   9   6    2.43    0.18
   3  -9   6    1.61    0.16
  -3   9  -6    1.42    0.16
  -3   9  -6    1.37    0.14
   3   9   6    1.61    0.14
  -3   9  -6    1.47    0.17
   5  -9   6    0.07    0.08
  -5   9  -6    0.01    0.06
  -5   9  -6   -0.02    0.07
  -5   9  -6    0.07    0.09
   7  -9   6   -0.10    0.07
  -7   9  -6   -0.01    0.08
   9  -9   6    0.41    0.14
  -9   9  -6    0.46    0.16
  12 -10  -6   -0.12    0.11
 -12  10   6    0.03    0.12
 -10 -10   6    0.41    0.15
  10 -10  -6    0.22    0.11
  10  10  -6   -0.01    0.09
 -10  10   6    0.03    0.10
 -10  10   6    0.04    0.11
  -8 -10   6    0.10    0.09
   8 -10  -6    0.14    0.09
   8  10  -6    0.14    0.09
  -8  10   6    0.21    0.09
  -8  10   6    0.07    0.09
   6 -10  -6   -0.02    0.07
  -6 -10   6    0.05    0.09
   6  10  -6    0.06    0.07
  -6  10   6    0.00    0.09
   4  10  -6   18.91    0.54
   4  10  -6   18.25    0.52
  -4  10   6   18.57    0.58
  -2  10   6    0.91    0.14
   2  10  -6    1.20    0.15
   2  10  -6    0.86    0.12
   0  10  -6    0.96    0.14
   0  10  -6    0.91    0.12
   0  10   6    0.84    0.13
  -2  10  -6    6.00    0.31
   2  10   6    5.70    0.26
  -2  10  -6    5.70    0.28
   4 -10   6   12.82    0.47
  -4  10  -6   12.43    0.44
  -4  10  -6   11.40    0.45
  -4  10  -6   12.07    0.49
   6 -10   6    0.04    0.08
  -6  10  -6    0.06    0.10
  -6  10  -6    0.04    0.09
   8 -10   6   -0.09    0.09
  -8  10  -6   -0.10    0.08
 -11  11   6   -0.08    0.11
  -9  11   6    0.04    0.11
  -9  11   6    0.11    0.11
  -7  11   6   -0.04    0.07
  -7  11   6    0.03    0.10
  -5  11   6    0.03    0.10
   5  11  -6    0.04    0.07
  -3  11   6    4.74    0.28
   3  11  -6    4.41    0.25
   3  11  -6    4.41    0.23
  -1  11   6   -0.02    0.09
   1  11  -6    0.07    0.07
   1  11  -6    0.10    0.07
  -1  11  -6    0.57    0.12
  -1  11  -6    0.55    0.13
   1  11   6    0.61    0.12
   3 -11   6    2.85    0.21
  -3  11  -6    2.69    0.21
  -3  11  -6    2.78    0.21
   3  11   6    2.90    0.20
  -3  11  -6    2.91    0.25
   5 -11   6    0.05    0.07
  -5  11  -6   -0.09    0.08
  -5  11  -6    0.16    0.11
  -5  11  -6    0.13    0.09
   7 -11   6    0.11    0.09
  -7  11  -6    0.01    0.11
   9 -11   6    0.55    0.17
  -9  11  -6    0.68    0.18
 -12  12   6    0.02    0.14
 -10  12   6    0.08    0.12
 -10  12   6    0.10    0.11
  -8  12   6    0.03    0.09
  -8  12   6    0.01    0.11
  -6  12   6    0.06    0.10
   4  12  -6    3.47    0.22
  -4  12   6    3.74    0.26
   2  12  -6    2.11    0.19
  -2  12   6    2.48    0.20
   0  12  -6    0.65    0.14
   0  12   6    0.71    0.13
   0  12  -6    0.75    0.12
   2 -12   6    4.09    0.24
   2  12   6    4.30    0.24
  -2  12  -6    4.26    0.29
  -2  12  -6    4.52    0.25
   4 -12   6    4.33    0.27
  -4  12  -6    3.99    0.26
  -4  12  -6    4.51    0.32
  -4  12  -6    4.39    0.27
   6 -12   6   -0.06    0.08
  -6  12  -6    0.20    0.12
   8 -12   6   -0.05    0.10
  -8  12  -6    0.04    0.11
 -11  13   6    0.12    0.16
  -9  13   6    0.22    0.14
  -9  13   6    0.09    0.11
  -7  13   6   -0.15    0.08
  -5  13   6    0.74    0.16
   3  13  -6    0.04    0.08
  -3  13   6   -0.06    0.09
  -1  13   6    0.39    0.11
   1  13  -6    0.19    0.10
  -1  13  -6    0.04    0.09
   1  13   6    0.14    0.09
  -3  13  -6   -0.02    0.10
  -3  13  -6    0.19    0.10
  -5  13  -6    0.04    0.11
   7 -13   6    0.08    0.10
  -7  13  -6    0.08    0.13
 -10  14   6   -0.07    0.14
  -8  14   6    0.11    0.11
  -8  14   6    0.10    0.13
  -6  14   6    0.02    0.11
  -4  14   6    0.09    0.10
   2  14  -6    0.07    0.08
  -2  14   6    0.04    0.09
   0  14  -6    0.02    0.10
   0  14   6   -0.09    0.08
  -2  14  -6    0.42    0.14
  -4  14  -6    0.01    0.10
  -6  14  -6   -0.01    0.11
  -9  15   6    0.21    0.15
  -7  15   6    0.28    0.15
  -5  15   6   -0.07    0.09
  -3  15   6   -0.05    0.10
  -1  15   6   -0.01    0.10
   1  15  -6    0.16    0.10
  -1  15  -6   -0.12    0.07
  -3  15  -6    0.22    0.12
  -5  15  -6    0.09    0.12
  -8  16   6   -0.21    0.10
  -6  16   6    0.11    0.12
  -4  16   6   -0.03    0.11
  -2  16   6   -0.04    0.10
   0  16  -6    0.06    0.10
   0  16   6    0.31    0.13
  -2  16  -6    0.03    0.10
  -4  16  -6    0.57    0.17
  -5  17   6   -0.06    0.12
  -3  17   6    0.04    0.11
   1  17  -6    0.27    0.14
  -1  17   6    0.29    0.14
  -1  17  -6   -0.02    0.13
  -3  17  -6    0.15    0.15
  -4  18   6    0.17    0.15
  -2  18   6   -0.09    0.13
   0  18  -6    0.20    0.15
  14   0  -7   -0.08    0.11
 -14   0   7   -0.03    0.13
 -12   0   7    0.11    0.12
  12   0  -7   -0.09    0.10
 -12   0   7    0.03    0.12
 -10   0   7   -0.05    0.08
 -10   0   7   -0.05    0.07
 -10   0   7   -0.03    0.09
  10   0  -7   -0.05    0.09
  -8   0   7    0.08    0.07
   8   0  -7    0.01    0.08
  -8   0   7    0.04    0.08
  -8   0   7   -0.04    0.08
   6   0  -7    0.02    0.06
  -6   0   7    0.02    0.06
  -6   0   7   -0.09    0.05
  -6   0   7    0.03    0.06
   6   0  -7   -0.08    0.05
   4   0  -7   -0.04    0.04
  -4   0   7   -0.03    0.04
   4   0  -7    0.01    0.04
   4   0  -7    0.04    0.04
  -4   0   7   -0.03    0.04
   2   0  -7    0.05    0.05
  -2   0   7    0.00    0.04
   2   0  -7   -0.01    0.02
   2   0  -7    0.04    0.04
  -2   0   7    0.01    0.04
   0   0   7   -0.04    0.03
   0   0   7    0.01    0.03
   0   0  -7   -0.02    0.04
   0   0  -7   -0.03    0.03
  -2   0  -7   -0.03    0.04
  -2   0  -7   -0.09    0.05
   4   0   7    0.03    0.06
  -4   0  -7    0.04    0.06
  -4   0  -7   -0.10    0.06
   6   0   7   -0.06    0.07
  -6   0  -7    0.03    0.07
  -6   0  -7   -0.04    0.09
   8   0   7    0.07    0.09
  -8   0  -7    0.06    0.08
  10   0   7   -0.02    0.09
  15  -1  -7    0.31    0.17
 -15  -1   7    0.43    0.17
  15   1  -7    0.49    0.18
 -15   1   7    0.60    0.19
  13  -1  -7    0.36    0.13
 -13  -1   7   -0.04    0.11
 -13   1   7    0.07    0.12
  13   1  -7   -0.01    0.10
 -11  -1   7   -0.05    0.10
 -11  -1   7    0.13    0.11
  11  -1  -7   -0.11    0.08
  11   1  -7    0.03    0.09
 -11   1   7   -0.09    0.09
 -11   1   7   -0.14    0.09
   9  -1  -7    1.27    0.16
  -9  -1   7    1.31    0.17
  -9  -1   7    1.47    0.17
  -9  -1   7    1.44    0.13
  -9   1   7    1.34    0.17
   9   1  -7    1.25    0.16
  -9   1   7    1.40    0.17
  -9   1   7    1.31    0.14
  -7  -1   7    5.05    0.26
   7  -1  -7    5.47    0.27
  -7  -1   7    5.84    0.24
  -7  -1   7    4.82    0.25
  -7   1   7    5.63    0.25
  -7   1   7    5.20    0.26
   7   1  -7    5.03    0.26
   5  -1  -7    0.29    0.07
  -5  -1   7    0.32    0.09
  -5  -1   7    0.20    0.07
   5  -1  -7    0.24    0.08
  -5   1   7    0.18    0.07
   5   1  -7    0.22    0.07
  -5   1   7    0.23    0.07
  -5   1   7    0.38    0.08
   5   1  -7    0.29    0.08
   5   1  -7    0.22    0.06
   3  -1  -7    2.55    0.16
  -3  -1   7    2.47    0.15
   3  -1  -7    2.71    0.15
   3  -1  -7    2.83    0.12
  -3  -1   7    2.63    0.15
  -3   1   7    2.90    0.15
   3   1  -7    2.78    0.16
  -3   1   7    3.02    0.15
   3   1  -7    2.95    0.16
   3   1  -7    2.78    0.14
  -1  -1   7    0.47    0.07
   1  -1  -7    0.55    0.08
  -1  -1   7    0.55    0.07
   1  -1  -7    0.74    0.10
   1   1  -7    0.42    0.08
   1   1  -7    0.45    0.08
  -1   1   7    0.59    0.06
  -1  -1  -7   18.82    0.52
  -1  -1  -7   18.11    0.50
   1  -1   7   18.81    0.43
  -1   1  -7   18.53    0.52
  -1   1  -7   17.38    0.51
  -3  -1  -7    0.04    0.05
  -3  -1  -7   -0.12    0.05
  -3   1  -7    0.04    0.07
  -3   1  -7   -0.05    0.04
  -5  -1  -7    0.22    0.11
   5  -1   7    0.36    0.10
  -5  -1  -7    0.37    0.10
  -5   1  -7    0.39    0.11
  -5   1  -7    0.50    0.11
   5   1   7    0.46    0.11
  -7  -1  -7    2.51    0.20
   7  -1   7    2.38    0.22
  -7  -1  -7    2.72    0.24
  -7   1  -7    2.46    0.23
   7   1   7    2.74    0.23
  -7   1  -7    2.43    0.21
   9  -1   7    0.08    0.11
  -9   1  -7    0.17    0.10
   9   1   7    0.18    0.11
  11  -1   7    0.33    0.15
  11   1   7    0.20    0.12
  14  -2  -7   -0.05    0.11
 -14  -2   7   -0.13    0.13
 -14   2   7   -0.01    0.13
  14   2  -7   -0.10    0.12
 -12  -2   7   -0.08    0.09
  12  -2  -7    0.04    0.11
  12   2  -7   -0.10    0.10
 -12   2   7    0.03    0.11
 -12   2   7    0.07    0.11
 -10  -2   7    0.00    0.10
 -10  -2   7    0.45    0.13
  10  -2  -7    0.45    0.13
 -10   2   7    0.30    0.12
  10   2  -7    0.25    0.11
 -10   2   7    0.21    0.11
 -10   2   7    0.37    0.11
  -8  -2   7    0.11    0.08
   8  -2  -7    0.01    0.08
  -8  -2   7    0.13    0.07
  -8  -2   7    0.23    0.10
  -8   2   7    0.01    0.08
   8   2  -7    0.06    0.08
  -8   2   7   -0.08    0.08
  -8   2   7   -0.02    0.07
   6  -2  -7    0.18    0.08
  -6  -2   7    0.13    0.08
  -6  -2   7    0.05    0.07
   6  -2  -7    0.24    0.08
  -6   2   7    0.07    0.06
   6   2  -7    0.19    0.08
  -6   2   7    0.10    0.07
   6   2  -7    0.13    0.05
  -6   2   7    0.21    0.07
   6   2  -7    0.20    0.08
  -4  -2   7    5.98    0.24
  -4  -2   7    6.12    0.25
   4  -2  -7    6.40    0.25
   4  -2  -7    6.19    0.21
  -4   2   7    6.30    0.25
  -4   2   7    6.34    0.24
   4   2  -7    6.58    0.24
  -4   2   7    5.75    0.25
   4   2  -7    6.22    0.26
   4   2  -7    6.17    0.24
  -2  -2   7   25.90    0.60
  -2  -2   7   27.07    0.65
   2  -2  -7   26.74    0.65
   2  -2  -7   26.37    0.65
   2   2  -7   26.52    0.66
   2   2  -7   25.83    0.66
   2   2  -7   25.99    0.60
  -2   2   7   27.11    0.61
   0  -2  -7   16.95    0.48
   0  -2  -7   18.06    0.49
   0  -2   7   17.50    0.40
   0   2  -7   17.54    0.50
   0   2  -7   16.75    0.49
   0   2   7   17.15    0.38
  -2  -2  -7    0.81    0.11
   2  -2   7    0.92    0.07
  -2  -2  -7    0.65    0.10
  -2   2  -7    0.87    0.12
  -2   2  -7    0.91    0.12
   4  -2   7   30.90    0.82
  -4  -2  -7   31.30    0.80
  -4  -2  -7   29.87    0.76
  -4   2  -7   30.00    0.79
   4   2   7   29.87    0.79
  -4   2  -7   30.48    0.81
  -6  -2  -7    0.81    0.12
  -6  -2  -7    0.88    0.15
   6  -2   7    0.70    0.14
  -6   2  -7    1.14    0.15
  -6   2  -7    0.79    0.15
   6   2   7    0.99    0.15
   8  -2   7    0.68    0.16
   8   2   7    0.54    0.14
  -8   2  -7    0.83    0.15
  10  -2   7    0.36    0.15
  10   2   7    0.20    0.12
 -15  -3   7   -0.11    0.13
  15  -3  -7   -0.20    0.11
 -15   3   7   -0.03    0.14
  15   3  -7    0.04    0.14
 -13  -3   7    0.01    0.13
  13  -3  -7   -0.16    0.09
  13   3  -7   -0.17    0.08
 -13   3   7    0.08    0.13
  11  -3  -7    0.03    0.09
 -11  -3   7    0.09    0.12
 -11   3   7    0.23    0.11
 -11   3   7    0.03    0.11
  11   3  -7    0.17    0.10
 -11   3   7    0.10    0.11
  -9  -3   7    0.17    0.11
   9  -3  -7    0.55    0.12
  -9   3   7    0.78    0.14
   9   3  -7    0.44    0.12
  -9   3   7    0.50    0.12
  -9   3   7    0.42    0.12
  -7  -3   7    0.07    0.08
  -7  -3   7    0.03    0.06
   7  -3  -7   -0.01    0.07
  -7   3   7    0.09    0.08
  -7   3   7    0.00    0.07
   7   3  -7    0.08    0.07
  -7   3   7    0.05    0.07
  -5  -3   7    1.63    0.14
   5  -3  -7    1.69    0.12
   5  -3  -7    1.87    0.15
   5   3  -7    1.52    0.12
  -5   3   7    1.53    0.13
  -5   3   7    1.79    0.15
  -5   3   7    1.60    0.14
   5   3  -7    1.62    0.14
   5   3  -7    1.55    0.14
  -3  -3   7    1.06    0.11
   3  -3  -7    0.75    0.10
  -3   3   7    1.08    0.09
   3   3  -7    0.92    0.09
   3   3  -7    0.89    0.11
  -3   3   7    0.86    0.10
   3   3  -7    0.89    0.10
  -3   3   7    0.74    0.11
   1  -3  -7   10.73    0.35
   1  -3  -7   11.38    0.35
  -1  -3   7   10.97    0.30
  -1   3   7   11.34    0.28
   1   3  -7   11.29    0.30
   1   3  -7   10.41    0.36
   1   3  -7   10.45    0.35
  -1  -3  -7   -0.04    0.04
   1  -3   7    0.03    0.04
  -1  -3  -7   -0.01    0.05
  -1   3  -7    0.02    0.06
  -1   3  -7    0.01    0.05
  -3  -3  -7    0.58    0.09
  -3  -3  -7    0.50    0.10
  -3   3  -7    0.36    0.10
  -3   3  -7    0.37    0.10
   5  -3   7   24.18    0.72
  -5  -3  -7   24.32    0.64
  -5  -3  -7   24.86    0.69
  -5   3  -7   23.29    0.70
   5   3   7   24.10    0.69
  -5   3  -7   24.13    0.71
  -7  -3  -7    7.73    0.32
   7  -3   7    8.04    0.39
  -7   3  -7    7.31    0.38
   7   3   7    7.67    0.36
  -7   3  -7    8.08    0.37
   9  -3   7    0.12    0.10
   9   3   7    0.05    0.08
  -9   3  -7    0.09    0.11
  11  -3   7   -0.08    0.11
  11   3   7    0.00    0.12
 -14  -4   7    0.08    0.15
  14  -4  -7    0.16    0.14
 -14   4   7   -0.07    0.12
  14   4  -7   -0.10    0.10
 -12  -4   7    0.17    0.12
  12  -4  -7    0.02    0.11
 -12   4   7   -0.10    0.10
 -12   4   7   -0.01    0.11
 -12   4   7    0.13    0.11
  12   4  -7    0.06    0.11
 -10  -4   7    0.07    0.10
  10  -4  -7    0.04    0.09
  10   4  -7    0.01    0.08
 -10   4   7   -0.01    0.08
 -10   4   7   -0.04    0.08
 -10   4   7    0.14    0.11
   8  -4  -7    1.00    0.14
  -8  -4   7    1.05    0.16
  -8  -4   7    1.23    0.11
   8   4  -7    0.97    0.14
  -8   4   7    0.91    0.14
  -8   4   7    0.96    0.14
  -8   4   7    0.74    0.13
   6  -4  -7    1.39    0.14
  -6  -4   7    1.76    0.16
   6   4  -7    1.84    0.16
   6   4  -7    1.44    0.15
   6   4  -7    1.58    0.12
  -6   4   7    1.49    0.15
  -6   4   7    1.68    0.15
  -6   4   7    1.61    0.15
   4  -4  -7    0.81    0.10
  -4  -4   7    0.82    0.11
  -4   4   7    0.63    0.10
  -4   4   7    0.68    0.09
   4   4  -7    0.94    0.10
   4   4  -7    0.92    0.11
   4   4  -7    0.86    0.11
  -4   4   7    0.65    0.11
  -2  -4   7   11.48    0.32
   2  -4  -7   11.13    0.34
   2   4  -7   10.88    0.33
  -2   4   7   10.11    0.36
   2   4  -7   10.95    0.36
  -2   4   7   10.97    0.31
   2   4  -7   11.18    0.36
   0  -4  -7    2.19    0.15
   0  -4  -7    2.10    0.15
   0  -4   7    2.45    0.12
   0   4  -7    2.58    0.17
   0   4  -7    2.47    0.13
   0   4  -7    1.99    0.15
  -2  -4  -7    0.38    0.08
  -2  -4  -7    0.26    0.08
  -2   4  -7    0.30    0.03
  -2   4  -7    0.29    0.08
  -2   4  -7    0.56    0.11
  -4  -4  -7   32.03    0.77
  -4  -4  -7   30.44    0.79
   4  -4   7   29.91    0.83
   4   4   7   30.91    0.79
  -4   4  -7   29.86    0.82
  -4   4  -7   31.65    0.83
  -6  -4  -7    0.02    0.06
  -6  -4  -7    0.09    0.09
   6  -4   7    0.13    0.09
  -6   4  -7    0.02    0.09
  -6   4  -7    0.08    0.08
   6   4   7   -0.01    0.07
   8  -4   7   -0.03    0.08
   8   4   7    0.08    0.09
  -8   4  -7    0.05    0.09
  10  -4   7    1.45    0.22
  10   4   7    1.52    0.21
 -10   4  -7    1.72    0.23
  13  -5  -7    0.09    0.13
 -13  -5   7    0.01    0.11
  13   5  -7   -0.10    0.09
 -13   5   7   -0.12    0.12
  11  -5  -7    0.00    0.10
 -11  -5   7   -0.05    0.09
 -11   5   7    0.18    0.12
 -11   5   7    0.08    0.11
 -11   5   7   -0.05    0.09
  11   5  -7   -0.02    0.09
   9  -5  -7    0.08    0.09
  -9  -5   7   -0.06    0.09
  -9   5   7    0.04    0.09
  -9   5   7    0.08    0.09
  -9   5   7    0.01    0.09
   9   5  -7    0.05    0.09
  -7  -5   7    7.03    0.32
   7  -5  -7    7.35    0.31
  -7   5   7    7.37    0.32
  -7   5   7    6.87    0.31
   7   5  -7    7.11    0.25
   7   5  -7    7.07    0.31
  -7   5   7    7.34    0.33
   5  -5  -7    2.35    0.16
  -5  -5   7    2.31    0.17
  -5   5   7    2.21    0.16
   5   5  -7    2.84    0.16
   5   5  -7    2.55    0.20
   5   5  -7    2.35    0.17
  -5   5   7    2.55    0.17
  -5   5   7    2.44    0.19
  -3  -5   7    1.91    0.14
   3  -5  -7    1.85    0.14
   3   5  -7    2.11    0.14
   3   5  -7    1.77    0.14
   3   5  -7    2.01    0.15
  -3   5   7    2.26    0.17
  -3   5   7    1.93    0.13
   1  -5  -7   34.34    0.78
  -1  -5   7   33.86    0.72
   1   5  -7   34.85    0.80
   1   5  -7   33.38    0.82
   1   5  -7   33.03    0.81
  -1   5   7   34.45    0.83
  -1  -5  -7   13.23    0.42
   1  -5   7   14.40    0.32
  -1  -5  -7   14.09    0.41
  -1   5  -7   14.13    0.46
  -1   5  -7   13.70    0.45
  -1   5  -7   14.66    0.38
  -1   5  -7   12.99    0.37
  -3  -5  -7   -0.06    0.06
  -3  -5  -7    0.04    0.05
  -3   5  -7   -0.04    0.06
  -3   5  -7    0.02    0.04
   3   5   7   -0.09    0.04
  -3   5  -7    0.00    0.04
  -3   5  -7   -0.10    0.04
  -5  -5  -7    0.97    0.14
   5  -5   7    0.55    0.13
  -5  -5  -7    0.92    0.12
   5   5   7    0.66    0.12
  -5   5  -7    0.79    0.14
  -5   5  -7    0.61    0.14
   7  -5   7    0.58    0.15
   7   5   7    0.96    0.15
  -7   5  -7    0.63    0.16
  -7   5  -7    0.80    0.15
   9  -5   7    2.11    0.25
  -9   5  -7    2.26    0.24
   9   5   7    2.27    0.23
  11  -5   7    0.12    0.15
  11   5   7    0.02    0.13
 -14  -6   7    0.14    0.14
  14  -6  -7    0.09    0.15
 -14   6   7   -0.13    0.12
  14   6  -7   -0.08    0.10
  12  -6  -7    0.39    0.14
 -12  -6   7    0.26    0.14
 -12   6   7    0.42    0.16
  12   6  -7    0.40    0.14
 -12   6   7    0.39    0.14
 -12   6   7    0.43    0.15
 -10  -6   7    0.08    0.09
  10  -6  -7    0.17    0.10
  10   6  -7    0.24    0.10
 -10   6   7    0.10    0.10
 -10   6   7    0.18    0.11
 -10   6   7    0.06    0.11
  -8  -6   7    1.73    0.19
   8  -6  -7    1.51    0.16
  -8   6   7    1.82    0.18
  -8   6   7    1.40    0.17
  -8   6   7    1.89    0.18
   8   6  -7    1.72    0.17
   6  -6  -7    4.34    0.22
  -6  -6   7    4.02    0.23
  -6   6   7    4.22    0.23
   6   6  -7    4.14    0.23
  -6   6   7    3.84    0.23
   6   6  -7    4.05    0.19
   4  -6  -7    0.37    0.08
  -4  -6   7    0.37    0.09
  -4   6   7    0.35    0.08
   4   6  -7    0.40    0.08
  -4   6   7    0.18    0.09
   4   6  -7    0.37    0.09
  -2  -6   7    0.74    0.09
   2   6  -7    0.73    0.11
   2   6  -7    0.88    0.11
   2   6  -7    0.91    0.11
  -2   6   7    0.91    0.12
  -2   6   7    0.85    0.09
   0  -6  -7    0.03    0.04
   0  -6   7    0.13    0.05
   0   6   7    0.12    0.07
   0   6  -7    0.22    0.08
   0   6  -7    0.19    0.07
   0   6  -7    0.09    0.06
  -2  -6  -7    9.05    0.33
  -2  -6  -7    9.28    0.32
  -2   6  -7    9.86    0.37
  -2   6  -7    8.99    0.29
  -2   6  -7    8.99    0.37
  -4  -6  -7    0.01    0.06
   4  -6   7   -0.06    0.07
  -4  -6  -7    0.03    0.07
  -4   6  -7   -0.04    0.07
  -4   6  -7    0.02    0.09
  -4   6  -7   -0.07    0.04
   4   6   7    0.01    0.05
   6  -6   7   -0.02    0.08
  -6   6  -7   -0.17    0.07
  -6   6  -7    0.01    0.09
   6   6   7    0.03    0.07
   8  -6   7    0.00    0.09
   8   6   7   -0.03    0.07
  -8   6  -7   -0.06    0.09
  10  -6   7    0.10    0.11
 -10   6  -7    0.19    0.12
  10   6   7    0.12    0.13
  13  -7  -7   -0.16    0.10
 -13  -7   7    0.07    0.14
  13   7  -7   -0.04    0.10
 -13   7   7   -0.01    0.13
 -13   7   7   -0.21    0.11
  11  -7  -7    0.36    0.13
 -11  -7   7    0.59    0.16
 -11   7   7    0.58    0.15
 -11   7   7    0.44    0.14
  -9  -7   7    0.03    0.10
   9  -7  -7   -0.01    0.08
   9   7  -7   -0.04    0.08
  -9   7   7   -0.03    0.09
  -9   7   7    0.03    0.08
  -7  -7   7    3.86    0.25
   7  -7  -7    3.88    0.23
  -7   7   7    3.57    0.23
   7   7  -7    3.43    0.23
  -7   7   7    3.71    0.25
   5  -7  -7    0.45    0.09
  -5  -7   7    0.46    0.11
   5   7  -7    0.39    0.08
   5   7  -7    0.45    0.10
  -5   7   7    0.22    0.10
  -3  -7   7    0.98    0.11
   3  -7  -7    0.99    0.11
   3   7  -7    0.84    0.11
  -3   7   7    0.96    0.13
   3   7  -7    1.02    0.12
  -1  -7   7    1.31    0.11
   1  -7  -7    1.29    0.11
   1   7  -7    1.38    0.14
   1   7  -7    1.36    0.14
  -1   7   7    1.32    0.14
  -1  -7  -7    0.49    0.08
   1   7   7    0.42    0.10
  -1   7  -7    0.55    0.11
  -1   7  -7    0.59    0.12
  -3   7  -7    2.49    0.21
  -3   7  -7    2.30    0.21
  -3   7  -7    2.39    0.15
   3   7   7    2.49    0.16
   3   7   7    2.38    0.17
  -5  -7  -7    2.90    0.20
   5  -7   7    2.92    0.23
   5   7   7    2.98    0.20
  -5   7  -7    3.27    0.16
  -5   7  -7    3.18    0.25
  -5   7  -7    3.04    0.23
   5   7   7    2.87    0.19
   7  -7   7    2.10    0.23
  -7   7  -7    2.00    0.22
  -7   7  -7    1.50    0.21
   7   7   7    2.02    0.19
   9  -7   7    1.23    0.20
  -9   7  -7    0.69    0.18
  14  -8  -7   -0.05    0.13
 -14  -8   7    0.09    0.14
  14   8  -7    0.21    0.16
 -14   8   7   -0.05    0.12
  12  -8  -7   -0.09    0.10
 -12  -8   7    0.07    0.11
 -12   8   7   -0.10    0.10
 -12   8   7   -0.01    0.12
  12   8  -7   -0.09    0.08
  10  -8  -7    0.20    0.10
 -10  -8   7    0.15    0.13
 -10   8   7   -0.11    0.09
  10   8  -7    0.04    0.08
 -10   8   7   -0.11    0.09
  -8  -8   7    0.72    0.15
   8  -8  -7    0.85    0.13
   8   8  -7    0.72    0.13
  -8   8   7    0.90    0.16
  -8   8   7    0.73    0.14
   6  -8  -7    0.21    0.09
  -6  -8   7    0.32    0.12
   6   8  -7    0.21    0.08
  -6   8   7    0.27    0.11
  -6   8   7    0.26    0.09
   6   8  -7    0.19    0.08
  -4  -8   7    2.57    0.18
   4  -8  -7    2.23    0.16
  -4   8   7    2.02    0.18
   4   8  -7    2.52    0.18
   4   8  -7    2.67    0.18
   2  -8  -7    7.48    0.26
  -2  -8   7    6.77    0.26
   2   8  -7    7.29    0.30
  -2   8   7    7.05    0.31
   2   8  -7    7.17    0.29
   0  -8  -7    4.37    0.19
   0   8  -7    3.89    0.22
   0   8   7    4.42    0.24
   0   8  -7    4.20    0.24
  -2  -8  -7    0.07    0.06
  -2   8  -7    0.07    0.07
   2   8   7    0.19    0.06
  -2   8  -7    0.20    0.09
  -2   8  -7    0.07    0.08
   2   8   7    0.02    0.07
   4  -8   7    0.05    0.07
  -4   8  -7    0.00    0.07
   4   8   7   -0.04    0.06
  -4   8  -7    0.06    0.06
   4   8   7    0.06    0.07
  -4   8  -7    0.08    0.08
   6  -8   7   -0.01    0.08
  -6   8  -7    0.01    0.07
  -6   8  -7    0.03    0.09
  -6   8  -7    0.02    0.06
   8  -8   7    0.73    0.19
  -8   8  -7    0.94    0.19
  10  -8   7   -0.02    0.12
 -10   8  -7   -0.06    0.11
  13  -9  -7    0.05    0.15
 -13  -9   7   -0.03    0.12
 -13   9   7   -0.20    0.11
  13   9  -7    0.04    0.12
 -11  -9   7   -0.05    0.12
  11  -9  -7    0.08    0.10
 -11   9   7    0.10    0.11
 -11   9   7   -0.04    0.11
  11   9  -7   -0.01    0.10
   9  -9  -7    0.15    0.10
  -9  -9   7    0.34    0.13
   9   9  -7    0.29    0.11
  -9   9   7    0.11    0.10
  -9   9   7    0.08    0.10
  -7  -9   7    0.11    0.11
   7  -9  -7   -0.07    0.07
  -7   9   7    0.11    0.08
   7   9  -7    0.03    0.07
  -7   9   7    0.10    0.09
   5  -9  -7    0.35    0.09
  -5  -9   7    0.28    0.11
  -5   9   7    0.41    0.13
   5   9  -7    0.47    0.10
   5   9  -7    0.36    0.10
   3  -9  -7   25.80    0.61
  -3  -9   7   25.35    0.64
   3   9  -7   25.39    0.68
  -3   9   7   23.50    0.69
   3   9  -7   24.57    0.66
  -1   9   7    0.53    0.12
   1   9  -7    0.56    0.12
   1   9  -7    0.41    0.10
  -1   9  -7    3.12    0.22
  -1   9  -7    3.02    0.21
   1   9   7    2.63    0.19
   3  -9   7    0.19    0.09
   3   9   7    0.13    0.09
  -3   9  -7    0.07    0.07
  -3   9  -7    0.08    0.08
  -3   9  -7    0.14    0.10
   5  -9   7    0.05    0.08
  -5   9  -7    0.02    0.09
  -5   9  -7    0.08    0.07
  -5   9  -7    0.00    0.08
   7  -9   7    0.61    0.15
  -7   9  -7    0.27    0.12
   9  -9   7   -0.03    0.11
  -9   9  -7    0.10    0.13
 -12 -10   7    0.12    0.13
  12 -10  -7    0.16    0.13
 -12  10   7   -0.03    0.13
 -12  10   7   -0.02    0.12
 -10 -10   7    0.24    0.13
  10 -10  -7    0.05    0.11
 -10  10   7    0.06    0.12
 -10  10   7    0.25    0.12
  10  10  -7    0.19    0.11
   8 -10  -7   -0.04    0.08
  -8 -10   7    0.03    0.10
   8  10  -7    0.09    0.09
  -8  10   7   -0.07    0.06
  -8  10   7   -0.01    0.11
  -6 -10   7    3.53    0.25
   6  10  -7    3.49    0.22
  -6  10   7    3.71    0.26
  -4 -10   7   17.85    0.53
   4  10  -7   17.18    0.53
  -4  10   7   17.74    0.58
   4  10  -7   17.52    0.53
   2  10  -7    2.75    0.20
  -2  10   7    2.69    0.21
   2  10  -7    2.40    0.19
   0  10  -7    0.45    0.12
   0  10  -7    0.23    0.09
   0  10   7    0.26    0.10
   2  10   7    0.04    0.08
  -2  10  -7    0.07    0.08
  -2  10  -7    0.03    0.08
  -2  10  -7    0.05    0.09
   4 -10   7    0.05    0.08
  -4  10  -7   -0.01    0.08
  -4  10  -7   -0.10    0.08
  -4  10  -7   -0.03    0.07
   6 -10   7    0.09    0.10
  -6  10  -7    0.00    0.09
  -6  10  -7    0.14    0.12
   8 -10   7    0.71    0.18
  -8  10  -7    1.01    0.20
 -11 -11   7    0.13    0.12
 -11  11   7   -0.08    0.10
 -11  11   7    0.07    0.13
  -9 -11   7    0.15    0.12
  -9  11   7    0.06    0.09
  -9  11   7   -0.08    0.10
  -7 -11   7    0.23    0.12
   7  11  -7    0.19    0.10
  -7  11   7    0.19    0.11
  -7  11   7    0.25    0.11
  -5  11   7    4.49    0.29
   5  11  -7    4.66    0.25
  -3  11   7    2.90    0.22
   3  11  -7    2.99    0.22
   3  11  -7    2.48    0.19
   1  11  -7    3.52    0.24
  -1  11   7    3.37    0.23
   1  11  -7    3.35    0.22
   1  11   7    8.85    0.36
  -1  11  -7    8.54    0.36
  -1  11  -7    8.28    0.39
   3 -11   7    0.50    0.12
  -3  11  -7    0.53    0.13
  -3  11  -7    0.52    0.12
  -3  11  -7    0.69    0.15
   5 -11   7   -0.01    0.09
  -5  11  -7   -0.01    0.09
  -5  11  -7   -0.08    0.09
   7 -11   7   -0.03    0.11
  -7  11  -7   -0.06    0.09
 -10  12   7   -0.03    0.13
 -10  12   7    0.00    0.10
  -8  12   7    0.03    0.12
  -8  12   7    0.08    0.09
  -6  12   7    0.41    0.13
  -4  12   7    2.33    0.22
   4  12  -7    3.20    0.22
   2  12  -7    0.44    0.10
  -2  12   7    0.44    0.13
   2  12  -7    0.42    0.11
   0  12   7    1.90    0.19
   0  12  -7    2.41    0.19
   0  12  -7    2.18    0.21
   2 -12   7    1.27    0.16
  -2  12  -7    1.08    0.18
  -2  12  -7    1.05    0.16
   2  12   7    1.12    0.15
   4 -12   7    0.25    0.12
  -4  12  -7    0.19    0.12
  -4  12  -7    0.36    0.13
   6 -12   7    0.34    0.13
  -6  12  -7    0.16    0.12
   8 -12   7    0.34    0.15
  -8  12  -7    0.24    0.15
 -11  13   7    0.01    0.13
  -9  13   7    0.01    0.12
  -9  13   7    0.05    0.10
  -7  13   7    0.19    0.10
  -7  13   7    0.07    0.10
  -5  13   7   -0.09    0.09
   3  13  -7    3.12    0.23
  -3  13   7    2.85    0.24
  -1  13   7    0.99    0.15
   1  13  -7    0.88    0.16
   1  13   7    0.60    0.14
  -1  13  -7    0.44    0.13
  -3  13  -7    0.39    0.14
  -5  13  -7    0.67    0.17
  -5  13  -7    0.49    0.17
   7 -13   7    0.13    0.13
  -7  13  -7   -0.05    0.12
 -10  14   7   -0.01    0.14
  -8  14   7    0.09    0.11
  -8  14   7   -0.05    0.10
  -6  14   7    0.09    0.11
  -4  14   7    0.05    0.10
   2  14  -7   -0.04    0.09
  -2  14   7    0.04    0.10
   0  14  -7    0.45    0.13
   0  14   7    0.71    0.15
  -2  14  -7    0.22    0.12
  -4  14  -7    0.33    0.15
  -6  14  -7    0.29    0.13
  -9  15   7    0.39    0.17
  -9  15   7   -0.07    0.11
  -7  15   7   -0.01    0.12
  -5  15   7   -0.14    0.11
  -3  15   7    0.10    0.11
   1  15  -7    0.20    0.12
  -1  15   7    0.02    0.10
  -1  15  -7    0.38    0.15
  -3  15  -7    0.01    0.11
  -5  15  -7    0.20    0.14
  -8  16   7    0.15    0.12
  -6  16   7   -0.13    0.11
  -4  16   7    0.00    0.11
  -2  16   7    0.21    0.12
   0  16  -7    0.05    0.11
  -2  16  -7   -0.16    0.09
  -4  16  -7    0.14    0.13
  -5  17   7   -0.01    0.13
  -3  17   7    0.28    0.14
  -1  17   7   -0.03    0.12
   1  17  -7   -0.18    0.12
  -1  17  -7    0.08    0.14
 -14   0   8    1.57    0.24
  14   0  -8    0.95    0.20
 -12   0   8    1.19    0.19
 -12   0   8    1.29    0.20
  12   0  -8    1.05    0.19
 -10   0   8    4.97    0.25
  10   0  -8    4.54    0.28
 -10   0   8    4.19    0.28
 -10   0   8    4.36    0.30
  -8   0   8    0.50    0.11
  -8   0   8    0.49    0.12
   8   0  -8    0.31    0.11
  -8   0   8    0.21    0.10
  -6   0   8    1.11    0.12
   6   0  -8    0.90    0.13
  -6   0   8    0.95    0.13
  -6   0   8    0.94    0.12
  -4   0   8    4.01    0.20
   4   0  -8    4.00    0.21
  -4   0   8    3.86    0.20
   4   0  -8    4.14    0.20
   4   0  -8    4.22    0.18
  -2   0   8    0.34    0.07
   2   0  -8    0.40    0.08
   2   0  -8    0.46    0.09
  -2   0   8    0.57    0.08
   0   0   8   30.09    0.67
   0   0  -8   29.87    0.76
   0   0  -8   30.15    0.77
   0   0   8   32.02    0.69
  -2   0  -8    5.04    0.25
  -2   0  -8    4.35    0.23
  -4   0  -8    1.60    0.16
  -4   0  -8    1.06    0.15
   4   0   8    1.29    0.16
  -6   0  -8    7.29    0.34
   6   0   8    6.04    0.34
  -6   0  -8    7.05    0.36
  -8   0  -8    0.35    0.11
   8   0   8    0.17    0.11
  10   0   8    0.04    0.11
  15  -1  -8    0.18    0.15
 -15  -1   8    0.34    0.18
  15   1  -8   -0.06    0.12
 -15   1   8    0.07    0.15
  13  -1  -8    0.96    0.20
 -13  -1   8    0.76    0.19
  13   1  -8    0.72    0.17
 -13   1   8    0.79    0.19
 -13   1   8    0.71    0.19
  11  -1  -8    0.81    0.16
 -11  -1   8    0.56    0.15
 -11  -1   8    1.10    0.18
 -11   1   8    0.77    0.13
 -11   1   8    0.68    0.16
  11   1  -8    0.59    0.15
 -11   1   8    0.65    0.16
  -9  -1   8   -0.01    0.08
   9  -1  -8   -0.01    0.09
  -9  -1   8    0.00    0.08
  -9  -1   8    0.09    0.11
  -9   1   8    0.02    0.10
  -9   1   8    0.04    0.08
  -9   1   8    0.01    0.08
   9   1  -8   -0.06    0.07
  -7  -1   8    0.52    0.11
   7  -1  -8    0.55    0.11
  -7  -1   8    0.44    0.10
  -7  -1   8    0.40    0.11
  -7   1   8    0.43    0.11
  -7   1   8    0.46    0.11
  -7   1   8    0.45    0.11
   7   1  -8    0.57    0.11
  -5  -1   8    0.19    0.08
   5  -1  -8    0.04    0.06
  -5  -1   8    0.19    0.08
   5  -1  -8    0.10    0.06
   5   1  -8    0.09    0.07
   5   1  -8    0.09    0.06
   5   1  -8    0.17    0.06
  -5   1   8    0.14    0.07
  -5   1   8    0.10    0.06
  -5   1   8    0.11    0.07
  -3  -1   8   21.74    0.54
   3  -1  -8   21.33    0.47
  -3  -1   8   21.28    0.56
   3  -1  -8   21.19    0.57
   3  -1  -8   21.09    0.57
   3   1  -8   21.72    0.51
   3   1  -8   21.54    0.57
  -3   1   8   22.43    0.55
   3   1  -8   19.67    0.57
  -3   1   8   20.57    0.54
   1  -1  -8    0.02    0.05
  -1  -1   8    0.01    0.05
  -1  -1   8    0.00    0.04
   1  -1  -8   -0.08    0.05
   1   1  -8   -0.06    0.05
  -1   1   8   -0.09    0.03
  -1   1   8    0.05    0.04
   1   1  -8    0.06    0.05
   1  -1   8    4.87    0.18
  -1  -1  -8    4.86    0.23
  -1  -1  -8    4.84    0.24
  -1   1  -8    4.81    0.25
  -1   1  -8    5.09    0.24
  -3  -1  -8   11.35    0.42
  -3  -1  -8   11.43    0.40
  -3   1  -8   11.19    0.41
  -3   1  -8   10.99    0.42
   5  -1   8   33.30    0.92
  -5  -1  -8   33.39    0.87
  -5  -1  -8   36.00    0.92
  -5   1  -8   33.73    0.92
  -5   1  -8   33.93    0.90
   5   1   8   33.37    0.91
  -7  -1  -8    0.20    0.10
  -7  -1  -8    0.00    0.09
   7  -1   8    0.15    0.09
  -7   1  -8    0.04    0.08
   7   1   8    0.03    0.08
  -7   1  -8    0.15    0.11
   9  -1   8    0.57    0.15
   9   1   8    0.68    0.17
  14  -2  -8   -0.04    0.13
 -14  -2   8   -0.12    0.12
  14   2  -8   -0.04    0.12
 -14   2   8    0.06    0.15
  12  -2  -8    0.48    0.15
 -12  -2   8   -0.07    0.10
  12   2  -8    0.06    0.10
 -12   2   8    0.03    0.12
 -12   2   8    0.08    0.11
 -10  -2   8    0.01    0.10
  10  -2  -8    0.36    0.12
 -10  -2   8    0.32    0.13
 -10   2   8    0.11    0.10
 -10   2   8    0.33    0.11
 -10   2   8    0.50    0.14
  10   2  -8    0.18    0.11
   8  -2  -8   -0.15    0.07
  -8  -2   8   -0.06    0.09
  -8  -2   8    0.03    0.08
  -8  -2   8    0.06    0.07
   8   2  -8    0.02    0.08
  -8   2   8    0.01    0.08
  -8   2   8    0.01    0.09
  -8   2   8    0.04    0.08
  -6  -2   8    3.22    0.21
  -6  -2   8    3.56    0.22
   6  -2  -8    3.46    0.21
  -6   2   8    3.54    0.21
   6   2  -8    3.10    0.20
   6   2  -8    3.49    0.18
  -6   2   8    3.86    0.22
  -6   2   8    3.10    0.19
   4  -2  -8    9.69    0.34
   4  -2  -8    9.79    0.34
  -4  -2   8    9.96    0.34
  -4  -2   8    9.84    0.35
   4  -2  -8   10.45    0.29
  -4   2   8   10.01    0.33
  -4   2   8   10.11    0.34
  -4   2   8    9.93    0.36
   4   2  -8    9.98    0.36
   4   2  -8    9.98    0.34
   4   2  -8   10.18    0.32
  -2  -2   8    0.04    0.05
   2  -2  -8    0.02    0.05
   2  -2  -8   -0.06    0.05
   2   2  -8    0.04    0.05
  -2   2   8    0.06    0.05
   2   2  -8    0.01    0.04
   2   2  -8    0.02    0.06
  -2   2   8   -0.06    0.04
   0  -2   8   -0.03    0.03
   0  -2  -8    0.03    0.06
   0  -2  -8   -0.01    0.04
   0   2  -8   -0.01    0.04
   0   2  -8    0.01    0.05
  -2  -2  -8   55.73    1.25
   2  -2   8   55.53    1.07
  -2  -2  -8   55.79    1.24
  -2   2  -8   53.99    1.27
  -2   2  -8   56.70    1.28
  -4  -2  -8   19.51    0.57
   4  -2   8   18.52    0.60
  -4  -2  -8   19.43    0.60
  -4   2  -8   18.69    0.60
  -4   2  -8   18.85    0.59
   4   2   8   19.06    0.59
  -6  -2  -8    0.01    0.08
  -6  -2  -8    0.01    0.07
   6  -2   8   -0.12    0.06
  -6   2  -8   -0.02    0.07
  -6   2  -8    0.03    0.10
   6   2   8    0.04    0.07
   8  -2   8   -0.08    0.08
   8   2   8    0.08    0.09
  -8   2  -8    0.06    0.09
  10  -2   8    0.31    0.13
  10   2   8    0.43    0.15
  15  -3  -8   -0.02    0.12
 -15  -3   8    0.05    0.14
 -15   3   8    0.01    0.13
  15   3  -8    0.22    0.14
 -13  -3   8    0.10    0.13
  13  -3  -8   -0.07    0.11
 -13   3   8   -0.06    0.12
  13   3  -8   -0.08    0.11
 -13   3   8   -0.07    0.11
 -11  -3   8    0.11    0.11
  11  -3  -8   -0.05    0.09
  11   3  -8    0.07    0.11
 -11   3   8    0.00    0.11
 -11   3   8    0.10    0.10
 -11   3   8   -0.06    0.09
  -9  -3   8    0.41    0.13
   9  -3  -8    0.36    0.11
  -9   3   8    0.24    0.10
  -9   3   8    0.16    0.10
   9   3  -8    0.26    0.10
  -9   3   8    0.30    0.12
   7  -3  -8    0.00    0.08
  -7  -3   8   -0.01    0.07
   7   3  -8   -0.07    0.04
  -7   3   8    0.08    0.08
   7   3  -8   -0.06    0.07
  -7   3   8    0.10    0.08
  -7   3   8   -0.05    0.06
  -5  -3   8    0.24    0.09
   5  -3  -8    0.20    0.08
   5  -3  -8    0.28    0.07
   5   3  -8    0.20    0.06
  -5   3   8    0.23    0.08
   5   3  -8    0.13    0.08
  -5   3   8    0.22    0.08
  -5   3   8    0.23    0.07
   3  -3  -8    1.46    0.13
  -3  -3   8    1.36    0.13
   3  -3  -8    1.17    0.12
  -3   3   8    1.30    0.14
  -3   3   8    1.43    0.13
   3   3  -8    1.16    0.13
   3   3  -8    1.38    0.13
   3   3  -8    1.22    0.11
  -3   3   8    1.33    0.10
   1  -3  -8   -0.01    0.05
   1  -3  -8    0.05    0.06
  -1  -3   8    0.11    0.06
   1   3  -8    0.01    0.05
  -1   3   8    0.09    0.04
   1   3  -8    0.06    0.06
   1   3  -8    0.16    0.05
   1  -3   8    3.02    0.13
  -1  -3  -8    3.29    0.19
  -1  -3  -8    3.08    0.19
  -1   3  -8    3.17    0.20
  -1   3  -8    3.14    0.20
  -3  -3  -8    6.43    0.30
  -3  -3  -8    6.35    0.28
  -3   3  -8    6.07    0.31
  -3   3  -8    6.88    0.32
  -5  -3  -8   11.02    0.43
  -5  -3  -8   11.49    0.40
   5  -3   8   11.35    0.46
  -5   3  -8   10.48    0.45
  -5   3  -8   11.00    0.44
   5   3   8   11.20    0.44
  -7  -3  -8    0.83    0.16
   7  -3   8    0.83    0.17
   7   3   8    0.65    0.14
  -7   3  -8    0.85    0.18
  -7   3  -8    1.02    0.17
   9  -3   8    0.96    0.20
  -9   3  -8    1.26    0.20
   9   3   8    1.49    0.21
 -14  -4   8    0.24    0.14
  14  -4  -8    0.14    0.15
 -14   4   8   -0.09    0.14
  14   4  -8   -0.14    0.11
 -12  -4   8   -0.02    0.12
  12  -4  -8   -0.02    0.10
 -12   4   8   -0.06    0.12
 -12   4   8   -0.02    0.11
 -12   4   8   -0.01    0.09
  12   4  -8    0.11    0.11
  10  -4  -8    0.07    0.09
 -10  -4   8    0.13    0.11
 -10   4   8    0.05    0.10
  10   4  -8   -0.06    0.09
 -10   4   8   -0.07    0.08
 -10   4   8   -0.12    0.08
  -8  -4   8    0.17    0.08
   8  -4  -8    0.13    0.10
  -8  -4   8    0.26    0.11
  -8   4   8    0.38    0.12
  -8   4   8    0.19    0.10
   8   4  -8    0.17    0.09
  -8   4   8    0.20    0.10
  -6  -4   8    0.47    0.11
   6  -4  -8    0.35    0.10
  -6   4   8    0.39    0.10
  -6   4   8    0.45    0.11
   6   4  -8    0.23    0.07
   6   4  -8    0.30    0.09
  -6   4   8    0.32    0.09
  -4  -4   8    0.00    0.06
   4  -4  -8    0.02    0.06
  -4   4   8    0.00    0.05
  -4   4   8    0.01    0.05
   4   4  -8    0.03    0.06
   4   4  -8    0.03    0.05
  -4   4   8   -0.02    0.07
   2  -4  -8    0.73    0.11
   2  -4  -8    0.93    0.11
  -2  -4   8    0.77    0.10
   2   4  -8    0.80    0.11
  -2   4   8    0.79    0.12
   2   4  -8    0.84    0.10
   2   4  -8    0.63    0.11
  -2   4   8    0.80    0.08
   0  -4  -8    0.84    0.11
   0  -4   8    0.91    0.09
   0  -4  -8    0.79    0.11
   0   4  -8    0.92    0.08
   0   4  -8    0.83    0.07
   0   4  -8    0.88    0.12
   0   4  -8    1.03    0.13
  -2  -4  -8    7.40    0.30
  -2  -4  -8    7.47    0.30
  -2   4  -8    7.53    0.33
  -2   4  -8    7.37    0.33
   4  -4   8    1.06    0.16
  -4  -4  -8    1.26    0.15
  -4  -4  -8    1.12    0.13
  -4   4  -8    0.98    0.15
   4   4   8    0.98    0.14
  -4   4  -8    1.33    0.17
   6  -4   8    0.66    0.15
  -6  -4  -8    0.56    0.13
  -6  -4  -8    0.75    0.12
   6   4   8    0.59    0.13
  -6   4  -8    0.54    0.14
  -6   4  -8    0.64    0.14
   8  -4   8    0.33    0.13
  -8   4  -8    0.36    0.13
   8   4   8    0.07    0.10
  10  -4   8    0.00    0.13
 -10   4  -8    0.28    0.14
  10   4   8    0.09    0.11
 -13  -5   8   -0.04    0.11
  13  -5  -8    0.06    0.12
 -13   5   8    0.03    0.11
 -13   5   8    0.00    0.13
  13   5  -8   -0.07    0.11
  11  -5  -8    0.04    0.11
 -11  -5   8   -0.13    0.11
 -11   5   8    0.04    0.10
 -11   5   8   -0.10    0.10
  11   5  -8    0.06    0.10
   9  -5  -8    0.14    0.09
  -9  -5   8    0.03    0.09
   9   5  -8    0.25    0.10
  -9   5   8    0.26    0.11
  -9   5   8    0.36    0.12
  -7  -5   8    5.48    0.29
   7  -5  -8    5.56    0.28
  -7   5   8    5.39    0.29
  -7   5   8    6.23    0.30
   7   5  -8    5.49    0.29
   7   5  -8    6.12    0.25
  -5  -5   8    1.96    0.16
   5  -5  -8    1.82    0.15
   5   5  -8    1.64    0.14
  -5   5   8    1.84    0.16
   5   5  -8    1.64    0.16
  -5   5   8    1.83    0.17
  -3  -5   8   10.83    0.34
   3  -5  -8   10.14    0.34
   3   5  -8   10.51    0.36
   3   5  -8   10.06    0.36
  -3   5   8   10.31    0.38
  -1  -5   8    3.41    0.16
   1  -5  -8    2.96    0.18
   1   5  -8    3.55    0.21
  -1   5   8    3.51    0.22
   1   5  -8    3.38    0.18
   1   5  -8    3.44    0.21
  -1  -5  -8    0.05    0.05
  -1  -5  -8    0.10    0.07
  -1   5  -8   -0.01    0.07
  -1   5  -8    0.19    0.05
  -1   5  -8    0.05    0.07
  -1   5  -8    0.01    0.04
  -3  -5  -8    1.36    0.15
  -3  -5  -8    1.39    0.14
  -3   5  -8    1.14    0.16
  -3   5  -8    1.75    0.19
  -5  -5  -8    9.12    0.35
   5  -5   8    9.61    0.42
  -5  -5  -8    9.19    0.38
   5   5   8    8.89    0.38
  -5   5  -8    8.69    0.40
  -5   5  -8    8.95    0.41
   7  -5   8    1.03    0.18
  -7   5  -8    0.84    0.16
  -7   5  -8    0.73    0.16
   7   5   8    0.72    0.14
   9  -5   8    1.09    0.21
   9   5   8    0.72    0.16
  -9   5  -8    1.19    0.21
  14  -6  -8   -0.13    0.11
 -14  -6   8    0.03    0.15
  14   6  -8   -0.13    0.12
 -14   6   8   -0.16    0.12
 -12  -6   8    0.03    0.12
  12  -6  -8   -0.03    0.12
 -12   6   8    0.04    0.10
 -12   6   8   -0.06    0.11
  12   6  -8    0.01    0.11
  10  -6  -8    0.02    0.09
 -10  -6   8    0.06    0.12
 -10   6   8    0.03    0.10
 -10   6   8    0.10    0.10
  10   6  -8    0.14    0.11
  -8  -6   8    2.09    0.20
   8  -6  -8    1.74    0.18
  -8   6   8    1.66    0.18
  -8   6   8    1.85    0.19
   8   6  -8    1.99    0.19
   6  -6  -8    6.01    0.27
  -6  -6   8    5.95    0.29
   6   6  -8    6.59    0.30
   6   6  -8    6.81    0.26
  -6   6   8    6.53    0.30
  -6   6   8    6.48    0.31
  -4  -6   8    0.16    0.08
   4  -6  -8    0.24    0.08
  -4   6   8    0.05    0.08
   4   6  -8    0.22    0.07
   4   6  -8    0.12    0.08
   2  -6  -8    7.50    0.29
  -2  -6   8    7.97    0.27
  -2   6   8    8.17    0.34
   2   6  -8    7.78    0.32
   2   6  -8    7.50    0.31
   0  -6  -8    0.39    0.09
   0  -6   8    0.37    0.07
   0   6  -8    0.37    0.10
   0   6  -8    0.28    0.09
   0   6   8    0.40    0.10
  -2  -6  -8    2.95    0.19
  -2  -6  -8    2.97    0.19
  -2   6  -8    2.88    0.21
  -2   6  -8    2.87    0.21
  -2   6  -8    2.95    0.14
  -4  -6  -8    1.43    0.15
   4  -6   8    1.34    0.18
  -4  -6  -8    1.47    0.16
  -4   6  -8    1.40    0.18
  -4   6  -8    1.50    0.19
   4   6   8    1.38    0.15
  -6  -6  -8    0.12    0.10
   6  -6   8    0.13    0.09
  -6   6  -8    0.13    0.10
  -6   6  -8    0.15    0.11
   6   6   8    0.11    0.09
   8  -6   8    0.68    0.16
   8   6   8    0.51    0.14
  -8   6  -8    0.59    0.15
  10  -6   8   -0.07    0.11
  10   6   8   -0.04    0.11
 -10   6  -8    0.03    0.13
 -13  -7   8   -0.04    0.12
  13  -7  -8    0.18    0.15
  13   7  -8    0.14    0.11
 -13   7   8    0.16    0.14
 -13   7   8    0.20    0.13
  11  -7  -8   -0.13    0.08
 -11  -7   8    0.15    0.13
 -11   7   8    0.00    0.09
  11   7  -8   -0.10    0.08
 -11   7   8    0.09    0.10
  -9  -7   8    0.18    0.11
   9  -7  -8    0.25    0.11
   9   7  -8    0.25    0.11
  -9   7   8    0.26    0.11
  -9   7   8    0.21    0.11
  -7  -7   8    7.95    0.36
   7  -7  -8    8.02    0.33
   7   7  -8    7.52    0.34
  -7   7   8    7.79    0.35
  -7   7   8    7.59    0.36
  -5  -7   8    0.22    0.10
   5  -7  -8    0.22    0.09
   5   7  -8    0.15    0.08
   5   7  -8    0.20    0.10
  -5   7   8    0.24    0.11
  -3  -7   8    3.48    0.20
   3   7  -8    2.96    0.20
   3   7  -8    3.18    0.20
  -3   7   8    3.21    0.22
  -1  -7   8    2.42    0.14
   1  -7  -8    2.62    0.17
   1   7  -8    2.55    0.19
   1   7  -8    2.39    0.19
  -1   7   8    2.67    0.20
  -1  -7  -8    1.59    0.14
   1   7   8    2.23    0.18
  -1   7  -8    1.75    0.13
  -1   7  -8    1.59    0.17
  -1   7  -8    1.80    0.18
  -3  -7  -8    3.66    0.21
   3   7   8    4.25    0.22
   3   7   8    4.07    0.23
  -3   7  -8    4.07    0.27
  -3   7  -8    3.69    0.25
  -3   7  -8    3.57    0.17
  -5  -7  -8    0.86    0.14
   5  -7   8    0.89    0.16
   5   7   8    0.61    0.12
  -5   7  -8    0.68    0.16
  -5   7  -8    0.85    0.16
   7  -7   8    0.55    0.15
   7   7   8    0.34    0.12
  -7   7  -8    0.57    0.15
  -7   7  -8    0.56    0.16
   9  -7   8    0.21    0.13
  -9   7  -8   -0.01    0.10
 -12  -8   8    0.05    0.13
  12  -8  -8    0.02    0.13
 -12   8   8   -0.08    0.12
 -12   8   8    0.00    0.11
  12   8  -8   -0.08    0.10
 -10  -8   8   -0.14    0.09
  10  -8  -8    0.03    0.10
 -10   8   8   -0.02    0.10
 -10   8   8   -0.06    0.10
  10   8  -8   -0.03    0.08
  -8  -8   8    0.13    0.11
   8  -8  -8    0.13    0.09
  -8   8   8    0.21    0.11
   8   8  -8    0.18    0.10
  -8   8   8    0.15    0.09
   6  -8  -8    0.07    0.09
  -6  -8   8    0.08    0.10
  -6   8   8    0.16    0.09
   6   8  -8   -0.03    0.07
  -6   8   8    0.01    0.09
   6   8  -8    0.08    0.09
   4  -8  -8    2.36    0.17
  -4  -8   8    3.27    0.21
   4   8  -8    3.31    0.20
   4   8  -8    3.40    0.22
  -4   8   8    2.94    0.22
   2  -8  -8    5.85    0.25
  -2  -8   8    6.24    0.25
   2   8  -8    5.70    0.28
   2   8  -8    5.86    0.29
  -2   8   8    5.89    0.30
   0  -8  -8    0.15    0.08
   0   8  -8    0.31    0.10
   0   8  -8    0.04    0.07
   0   8   8    0.22    0.09
  -2  -8  -8    2.55    0.17
   2   8   8    2.56    0.19
  -2   8  -8    2.71    0.22
  -2   8  -8    2.68    0.23
  -2   8  -8    2.75    0.17
   4  -8   8    0.00    0.08
  -4   8  -8    0.04    0.08
  -4   8  -8   -0.03    0.08
  -4   8  -8   -0.02    0.05
   4   8   8    0.01    0.07
   6  -8   8   -0.09    0.08
  -6   8  -8   -0.01    0.09
  -6   8  -8   -0.06    0.09
   8  -8   8   -0.10    0.09
  -8   8  -8    0.16    0.13
 -13  -9   8   -0.04    0.14
  13  -9  -8   -0.03    0.13
  13   9  -8    0.00    0.12
 -13   9   8   -0.07    0.12
 -13   9   8   -0.32    0.10
 -11  -9   8    0.19    0.13
  11  -9  -8    0.12    0.12
  11   9  -8    0.02    0.11
 -11   9   8    0.03    0.11
 -11   9   8    0.21    0.12
   9  -9  -8   -0.06    0.08
  -9  -9   8    0.14    0.11
  -9   9   8    0.12    0.10
   9   9  -8    0.14    0.09
  -9   9   8   -0.06    0.10
   7  -9  -8    1.55    0.15
  -7  -9   8    1.05    0.17
  -7   9   8    1.44    0.19
   7   9  -8    1.44    0.17
  -7   9   8    1.38    0.18
   5  -9  -8    0.84    0.13
  -5  -9   8    1.12    0.16
   5   9  -8    0.79    0.13
  -5   9   8    0.75    0.15
   5   9  -8    0.63    0.13
  -3  -9   8    3.01    0.20
  -3   9   8    2.81    0.23
   3   9  -8    2.33    0.19
   3   9  -8    2.91    0.20
   1   9  -8    1.73    0.17
  -1   9   8    1.78    0.17
   1   9  -8    1.88    0.18
  -1   9  -8    0.71    0.13
   1   9   8    0.44    0.11
  -1   9  -8    0.42    0.12
   3  -9   8    1.64    0.19
   3   9   8    1.78    0.17
  -3   9  -8    1.59    0.14
  -3   9  -8    1.42    0.18
  -3   9  -8    1.46    0.19
   5  -9   8    1.14    0.18
  -5   9  -8    1.47    0.21
  -5   9  -8    1.21    0.11
  -5   9  -8    1.29    0.19
   7  -9   8    0.38    0.13
  -7   9  -8    0.83    0.19
  -7   9  -8    0.54    0.15
  12 -10  -8    0.09    0.12
 -12 -10   8    0.15    0.14
 -12  10   8   -0.07    0.11
 -12  10   8   -0.04    0.12
  12  10  -8   -0.09    0.11
  10 -10  -8   -0.09    0.09
 -10 -10   8   -0.19    0.08
  10  10  -8    0.02    0.10
 -10  10   8   -0.08    0.09
 -10  10   8    0.00    0.10
  -8 -10   8    0.09    0.12
   8  10  -8    0.07    0.09
  -8  10   8    0.27    0.13
  -8  10   8    0.10    0.09
  -6 -10   8    2.51    0.23
  -6  10   8    2.79    0.24
   6  10  -8    3.09    0.22
  -4 -10   8    2.77    0.20
  -4  10   8    3.04    0.24
   4  10  -8    3.16    0.21
   4  10  -8    2.66    0.20
  -2  10   8    0.63    0.13
   2  10  -8    0.57    0.13
   2  10  -8    0.73    0.13
   0  10  -8    0.62    0.13
   0  10  -8    0.58    0.14
   0  10   8    0.56    0.13
  -2  10  -8    7.93    0.37
  -2  10  -8    7.66    0.39
  -2  10  -8    6.70    0.30
   2  10   8    6.66    0.32
   4 -10   8    0.16    0.10
  -4  10  -8   -0.10    0.08
  -4  10  -8    0.07    0.09
   6 -10   8    0.10    0.12
  -6  10  -8    0.23    0.13
  -6  10  -8    0.15    0.11
   8 -10   8    0.20    0.12
  -8  10  -8    0.18    0.14
 -11 -11   8    0.01    0.12
 -11  11   8    0.01    0.11
 -11  11   8    0.07    0.13
  -9 -11   8   -0.16    0.10
  -9  11   8   -0.04    0.09
  -9  11   8   -0.06    0.10
  -7 -11   8   -0.14    0.09
  -7  11   8   -0.02    0.11
   7  11  -8    0.21    0.10
  -7  11   8   -0.01    0.09
  -5 -11   8    0.10    0.09
   5  11  -8    0.12    0.09
  -5  11   8   -0.01    0.08
  -3  11   8    0.18    0.10
   3  11  -8    0.29    0.11
   3  11  -8    0.13    0.08
   1  11  -8    0.21    0.10
  -1  11   8    0.23    0.10
   1  11  -8    0.01    0.09
   1  11   8    3.01    0.22
  -1  11  -8    2.56    0.24
  -1  11  -8    2.45    0.21
   3 -11   8   -0.06    0.08
  -3  11  -8    0.02    0.09
  -3  11  -8   -0.05    0.08
   5 -11   8    0.02    0.09
  -5  11  -8    0.04    0.10
  -5  11  -8    0.06    0.10
   7 -11   8    1.42    0.22
  -7  11  -8    2.20    0.28
 -10  12   8    0.15    0.12
 -10  12   8   -0.04    0.12
  -8  12   8    0.13    0.10
  -8  12   8   -0.01    0.11
  -6  12   8    0.10    0.10
   4  12  -8    1.07    0.16
  -4  12   8    1.32    0.19
  -2  12   8    1.27    0.18
   2  12  -8    1.28    0.18
   2  12  -8    1.42    0.16
   0  12   8    0.47    0.13
   0  12  -8    0.53    0.13
   0  12  -8    0.59    0.14
   2 -12   8    3.78    0.26
  -2  12  -8    3.57    0.28
   2  12   8    3.44    0.24
  -2  12  -8    3.12    0.24
   4 -12   8    0.54    0.13
  -4  12  -8    0.42    0.15
  -4  12  -8    0.45    0.14
   6 -12   8    0.16    0.12
  -6  12  -8    0.21    0.14
  -6  12  -8    0.33    0.15
  -9  13   8   -0.10    0.11
  -9  13   8    0.03    0.13
  -7  13   8    0.06    0.12
  -7  13   8    0.17    0.12
  -5  13   8    0.17    0.11
  -3  13   8    0.03    0.10
   3  13  -8    0.12    0.11
  -1  13   8    2.50    0.23
   1  13  -8    2.50    0.24
   1  13   8    2.12    0.21
  -1  13  -8    2.24    0.25
  -3  13  -8    1.00    0.18
  -3  13  -8    0.94    0.20
   5 -13   8    0.04    0.09
  -5  13  -8   -0.01    0.11
  -5  13  -8   -0.01    0.12
  -8  14   8    0.22    0.13
  -8  14   8    0.07    0.12
  -6  14   8    0.06    0.11
  -4  14   8    0.03    0.11
   2  14  -8    0.02    0.10
  -2  14   8   -0.12    0.10
   0  14  -8    0.16    0.12
   0  14   8    0.01    0.10
  -2  14  -8    0.48    0.15
  -4  14  -8    0.31    0.15
  -7  15   8   -0.06    0.12
  -5  15   8    0.10    0.14
  -3  15   8    0.26    0.13
   1  15  -8    0.20    0.12
  -1  15   8    0.17    0.12
  -1  15  -8    0.71    0.19
  -3  15  -8    0.37    0.15
  -6  16   8    0.47    0.18
  -4  16   8   -0.05    0.11
  -2  16   8   -0.07    0.11
   0  16  -8    0.66    0.19
  -2  16  -8    0.08    0.13
  -3  17   8    0.10    0.15
  -1  17   8    0.16    0.15
   1  17  -8    0.39    0.18
 -14   0   9    0.12    0.16
  14   0  -9    0.09    0.14
  12   0  -9   -0.05    0.11
 -12   0   9    0.18    0.12
 -12   0   9    0.00    0.11
 -10   0   9   -0.12    0.10
 -10   0   9   -0.04    0.09
 -10   0   9   -0.17    0.09
  10   0  -9    0.04    0.11
  -8   0   9    0.10    0.09
  -8   0   9    0.04    0.08
   8   0  -9    0.03    0.09
  -8   0   9   -0.01    0.07
  -6   0   9    0.00    0.07
  -6   0   9    0.04    0.07
   6   0  -9    0.16    0.09
  -6   0   9    0.02    0.08
   4   0  -9   -0.05    0.06
   4   0  -9    0.05    0.05
  -4   0   9    0.03    0.06
   4   0  -9   -0.04    0.04
  -4   0   9   -0.04    0.05
   2   0  -9    0.01    0.07
  -2   0   9    0.01    0.05
   2   0  -9    0.04    0.06
   0   0  -9    0.03    0.07
   0   0   9   -0.07    0.04
   0   0  -9   -0.01    0.05
  -2   0  -9    0.05    0.10
  -2   0  -9   -0.04    0.06
  -4   0  -9    0.09    0.08
  -4   0  -9   -0.14    0.08
   4   0   9    0.07    0.08
  -6   0  -9    0.02    0.10
   6   0   9   -0.07    0.07
  -6   0  -9   -0.06    0.06
   8   0   9    0.07    0.10
  -8   0  -9   -0.10    0.08
  10   0   9    0.10    0.12
  15  -1  -9    0.06    0.15
 -15  -1   9    0.17    0.16
 -15   1   9    0.17    0.16
  15   1  -9    0.04    0.13
  13  -1  -9    0.07    0.11
 -13  -1   9   -0.04    0.13
 -13   1   9    0.15    0.14
  13   1  -9   -0.01    0.10
 -13   1   9   -0.07    0.12
 -11  -1   9    0.12    0.12
 -11  -1   9    0.10    0.12
  11  -1  -9    0.03    0.10
 -11   1   9    0.03    0.09
 -11   1   9    0.08    0.12
  11   1  -9   -0.05    0.09
 -11   1   9    0.06    0.11
  -9  -1   9    1.56    0.15
   9  -1  -9    1.48    0.18
  -9  -1   9    1.47    0.19
  -9  -1   9    1.29    0.18
  -9   1   9    1.42    0.19
  -9   1   9    1.25    0.17
   9   1  -9    1.16    0.16
  -9   1   9    1.68    0.16
  -7  -1   9   -0.06    0.08
  -7  -1   9    0.01    0.09
   7  -1  -9    0.08    0.08
  -7  -1   9   -0.07    0.06
  -7   1   9   -0.06    0.08
  -7   1   9   -0.13    0.06
  -7   1   9    0.00    0.08
   7   1  -9    0.01    0.07
  -5  -1   9    0.99    0.13
  -5  -1   9    1.33    0.14
   5  -1  -9    1.09    0.12
   5  -1  -9    1.42    0.15
  -5   1   9    1.24    0.14
   5   1  -9    1.26    0.14
   5   1  -9    0.92    0.11
   3  -1  -9   11.48    0.39
   3  -1  -9   11.26    0.39
  -3  -1   9   11.48    0.36
  -3  -1   9   11.24    0.37
  -3   1   9   10.92    0.36
   3   1  -9   11.84    0.39
   3   1  -9   10.83    0.39
   3   1  -9   11.88    0.30
   1  -1  -9    1.72    0.16
   1  -1  -9    2.07    0.16
  -1  -1   9    2.31    0.14
   1   1  -9    2.49    0.18
  -1   1   9    2.28    0.15
   1   1  -9    2.21    0.17
   1  -1   9    5.74    0.21
  -1  -1  -9    5.69    0.28
  -1  -1  -9    6.12    0.29
  -1   1  -9    5.53    0.28
  -1   1  -9    5.39    0.28
  -3  -1  -9    9.72    0.40
  -3  -1  -9    9.23    0.38
  -3   1  -9   10.19    0.42
  -3   1  -9    9.48    0.40
   5  -1   9    0.10    0.08
  -5  -1  -9   -0.01    0.06
  -5  -1  -9    0.03    0.09
  -5   1  -9   -0.04    0.08
   5   1   9    0.01    0.07
  -5   1  -9   -0.05    0.07
  -7  -1  -9    0.07    0.10
   7  -1   9   -0.02    0.08
  -7  -1  -9   -0.02    0.08
   7   1   9    0.01    0.07
  -7   1  -9    0.16    0.12
  -7   1  -9   -0.06    0.07
   9  -1   9    0.32    0.15
   9   1   9    0.19    0.11
 -14  -2   9    0.13    0.13
  14  -2  -9    0.06    0.14
  14   2  -9    0.02    0.15
 -14   2   9    0.03    0.15
  12  -2  -9    0.12    0.13
 -12  -2   9    0.00    0.12
  12   2  -9   -0.02    0.11
 -12   2   9    0.10    0.12
 -12   2   9   -0.19    0.11
  10  -2  -9   -0.07    0.08
 -10  -2   9    0.00    0.10
 -10  -2   9    0.15    0.11
 -10   2   9   -0.02    0.09
 -10   2   9   -0.01    0.10
  10   2  -9    0.20    0.11
   8  -2  -9    0.04    0.08
  -8  -2   9    0.08    0.09
  -8  -2   9   -0.02    0.06
  -8  -2   9    0.04    0.09
  -8   2   9    0.00    0.08
  -8   2   9    0.08    0.08
   8   2  -9    0.06    0.08
   6  -2  -9    0.00    0.07
  -6  -2   9    0.05    0.09
  -6  -2   9    0.10    0.08
   6   2  -9    0.08    0.08
   6   2  -9   -0.03    0.05
  -6   2   9    0.09    0.07
  -6   2   9    0.11    0.08
  -4  -2   9    4.07    0.22
   4  -2  -9    4.36    0.23
  -4  -2   9    4.74    0.24
   4  -2  -9    4.45    0.23
   4   2  -9    4.20    0.24
   4   2  -9    4.30    0.22
  -4   2   9    4.31    0.22
   2  -2  -9    0.76    0.12
  -2  -2   9    0.55    0.09
   2  -2  -9    0.55    0.10
   2   2  -9    0.61    0.11
  -2   2   9    0.53    0.09
   2   2  -9    0.60    0.10
   2   2  -9    0.56    0.06
   0  -2  -9    0.18    0.08
   0  -2  -9    0.16    0.07
   0  -2   9    0.14    0.06
   0   2  -9    0.03    0.06
   0   2  -9    0.14    0.08
  -2  -2  -9   51.60    1.20
  -2  -2  -9   52.98    1.22
  -2   2  -9   51.44    1.23
  -2   2  -9   52.15    1.23
  -4  -2  -9    0.03    0.06
  -4  -2  -9   -0.10    0.07
  -4   2  -9    0.21    0.08
   4   2   9   -0.02    0.07
  -4   2  -9    0.14    0.11
  -6  -2  -9    0.29    0.12
   6  -2   9    0.30    0.12
  -6  -2  -9    0.48    0.12
  -6   2  -9    0.46    0.14
  -6   2  -9    0.28    0.12
   6   2   9    0.48    0.13
   8  -2   9    0.79    0.17
  -8   2  -9    0.49    0.16
  -8   2  -9    0.59    0.15
   8   2   9    0.44    0.15
  13  -3  -9   -0.05    0.11
 -13  -3   9   -0.05    0.12
 -13   3   9    0.29    0.15
 -13   3   9    0.01    0.13
  13   3  -9   -0.10    0.10
  11  -3  -9    0.11    0.11
 -11  -3   9   -0.06    0.11
 -11   3   9    0.11    0.11
 -11   3   9   -0.12    0.10
  11   3  -9    0.13    0.11
  -9  -3   9    0.30    0.09
  -9  -3   9    0.24    0.11
   9  -3  -9    0.13    0.11
  -9   3   9    0.11    0.09
  -9   3   9    0.07    0.09
   9   3  -9   -0.04    0.08
   7  -3  -9    0.60    0.13
  -7  -3   9    0.49    0.13
  -7   3   9    0.43    0.11
  -7   3   9    0.69    0.13
   7   3  -9    0.63    0.12
   7   3  -9    0.47    0.10
  -5  -3   9    0.65    0.12
   5  -3  -9    0.60    0.11
   5   3  -9    0.58    0.11
   5   3  -9    0.46    0.10
  -5   3   9    0.53    0.11
  -5   3   9    0.61    0.12
   3  -3  -9    0.05    0.07
  -3  -3   9    0.22    0.08
   3  -3  -9    0.09    0.06
   3   3  -9    0.12    0.06
   3   3  -9    0.22    0.09
  -3   3   9    0.10    0.07
   3   3  -9    0.29    0.08
   1  -3  -9   -0.02    0.05
  -1  -3   9    0.03    0.06
   1  -3  -9    0.10    0.07
   1   3  -9    0.08    0.03
   1   3  -9    0.02    0.07
   1   3  -9    0.18    0.07
  -1  -3  -9    1.96    0.17
  -1  -3  -9    1.85    0.16
  -1   3  -9    1.84    0.18
  -1   3  -9    1.40    0.16
  -3  -3  -9    7.87    0.35
  -3  -3  -9    8.02    0.33
  -3   3  -9    8.12    0.37
  -3   3  -9    7.70    0.37
   5  -3   9    2.59    0.24
  -5  -3  -9    3.14    0.24
  -5  -3  -9    2.70    0.21
  -5   3  -9    2.95    0.24
   5   3   9    3.54    0.25
  -5   3  -9    3.23    0.25
   7  -3   9    0.35    0.12
  -7  -3  -9    0.77    0.17
   7   3   9    0.68    0.16
  -7   3  -9    0.67    0.16
  -7   3  -9    0.41    0.13
   9  -3   9    3.18    0.31
  -9   3  -9    2.94    0.28
   9   3   9    3.16    0.30
 -14  -4   9    0.20    0.16
  14  -4  -9   -0.31    0.09
 -14   4   9   -0.01    0.15
  14   4  -9   -0.06    0.12
  12  -4  -9    0.10    0.13
 -12  -4   9    0.10    0.13
  12   4  -9   -0.04    0.09
 -12   4   9    0.00    0.12
 -12   4   9   -0.07    0.10
 -10  -4   9    0.00    0.10
  10  -4  -9   -0.07    0.08
  10   4  -9    0.00    0.08
 -10   4   9   -0.02    0.09
 -10   4   9   -0.05    0.08
  -8  -4   9    0.59    0.13
  -8  -4   9    0.64    0.11
   8  -4  -9    0.47    0.12
  -8   4   9    0.42    0.12
  -8   4   9    0.42    0.12
   8   4  -9    0.62    0.13
  -6  -4   9    0.73    0.14
   6  -4  -9    0.99    0.14
  -6   4   9    1.00    0.14
   6   4  -9    0.80    0.14
   6   4  -9    0.75    0.11
  -6   4   9    0.74    0.13
  -4  -4   9    2.47    0.18
   4  -4  -9    2.42    0.17
  -4   4   9    2.12    0.16
   4   4  -9    2.59    0.18
  -4   4   9    2.42    0.19
   4   4  -9    1.91    0.17
   2  -4  -9    0.08    0.08
  -2  -4   9    0.00    0.06
   2  -4  -9    0.00    0.05
   2   4  -9   -0.01    0.06
   2   4  -9   -0.03    0.05
   0  -4  -9    0.59    0.11
   0  -4  -9    0.40    0.09
   0  -4   9    0.77    0.09
   0   4  -9    0.62    0.12
   0   4  -9    0.62    0.05
   0   4  -9    0.61    0.11
  -2  -4  -9    1.19    0.13
  -2  -4  -9    1.01    0.14
  -2   4  -9    0.84    0.14
  -2   4  -9    0.95    0.15
  -4  -4  -9    4.06    0.26
   4  -4   9    4.46    0.29
  -4  -4  -9    4.43    0.25
  -4   4  -9    4.36    0.29
   4   4   9    4.52    0.27
  -4   4  -9    4.25    0.28
  -6  -4  -9    0.48    0.11
   6  -4   9    0.18    0.11
  -6  -4  -9    0.25    0.12
  -6   4  -9    0.42    0.14
  -6   4  -9    0.35    0.12
   6   4   9    0.30    0.10
   8  -4   9    0.81    0.18
   8   4   9    0.71    0.15
  -8   4  -9    0.51    0.14
  -8   4  -9    0.48    0.17
 -13  -5   9    0.02    0.14
  13  -5  -9    0.09    0.14
  13   5  -9   -0.10    0.12
 -13   5   9    0.01    0.14
 -13   5   9   -0.08    0.12
  11  -5  -9   -0.04    0.09
 -11  -5   9    0.10    0.12
 -11   5   9   -0.09    0.10
 -11   5   9   -0.05    0.10
  11   5  -9   -0.03    0.09
  -9  -5   9    0.30    0.13
   9  -5  -9    0.28    0.11
  -9   5   9    0.40    0.13
  -9   5   9    0.13    0.11
   9   5  -9    0.27    0.11
  -7  -5   9    0.47    0.12
   7  -5  -9    0.55    0.12
  -7   5   9    0.75    0.14
   7   5  -9    0.63    0.13
  -7   5   9    0.60    0.13
   7   5  -9    0.63    0.10
  -5  -5   9    2.13    0.18
   5  -5  -9    2.07    0.18
  -5   5   9    1.86    0.19
   5   5  -9    1.94    0.18
  -5   5   9    2.07    0.18
   5   5  -9    2.25    0.16
   3  -5  -9    0.17    0.08
  -3  -5   9    0.17    0.08
   3   5  -9    0.34    0.09
   3   5  -9    0.25    0.09
  -3   5   9    0.19    0.08
   1  -5  -9   -0.01    0.05
  -1  -5   9    0.00    0.07
   1  -5  -9    0.24    0.08
   1   5  -9    0.13    0.07
   1   5  -9   -0.03    0.06
  -1   5   9    0.00    0.07
  -1  -5  -9    0.07    0.08
  -1  -5  -9    0.28    0.08
  -1   5  -9    0.22    0.09
  -1   5  -9    0.22    0.09
  -1   5  -9    0.23    0.04
  -3  -5  -9    1.40    0.16
  -3  -5  -9    1.28    0.15
  -3   5  -9    1.10    0.17
  -3   5  -9    1.03    0.16
   5  -5   9    1.35    0.19
  -5  -5  -9    1.58    0.19
  -5  -5  -9    1.15    0.15
   5   5   9    1.50    0.18
  -5   5  -9    1.28    0.19
  -5   5  -9    1.59    0.20
   7  -5   9    0.05    0.10
   7   5   9    0.02    0.10
  -7   5  -9   -0.16    0.08
  -7   5  -9   -0.14    0.09
   9  -5   9    0.04    0.13
  -9   5  -9    0.13    0.11
   9   5   9    0.04    0.11
  14  -6  -9    0.14    0.16
 -14  -6   9    0.03    0.14
 -14   6   9   -0.08    0.15
  14   6  -9   -0.01    0.12
  12  -6  -9    0.03    0.10
 -12  -6   9    0.04    0.12
 -12   6   9   -0.05    0.12
  12   6  -9    0.04    0.10
 -12   6   9   -0.14    0.11
  10  -6  -9   -0.08    0.09
 -10  -6   9    0.12    0.12
  10   6  -9    0.01    0.10
 -10   6   9   -0.03    0.09
 -10   6   9   -0.13    0.10
   8  -6  -9    0.08    0.09
  -8  -6   9    0.22    0.11
  -8   6   9    0.07    0.09
   8   6  -9    0.10    0.09
  -8   6   9    0.30    0.12
  -6  -6   9    3.85    0.24
   6  -6  -9    4.09    0.24
   6   6  -9    3.98    0.25
   6   6  -9    4.57    0.23
  -6   6   9    3.87    0.24
  -6   6   9    4.21    0.27
  -4  -6   9    2.60    0.19
   4  -6  -9    2.50    0.17
   4   6  -9    2.29    0.18
   4   6  -9    2.56    0.19
  -4   6   9    2.10    0.19
  -2  -6   9    0.37    0.09
   2  -6  -9    0.01    0.07
   2   6  -9    0.07    0.07
   2   6  -9    0.04    0.07
  -2   6   9    0.05    0.08
   0  -6  -9    5.00    0.24
   0   6   9    4.17    0.25
   0   6  -9    4.12    0.25
   0   6  -9    4.17    0.25
  -2  -6  -9    0.49    0.11
  -2  -6  -9    0.59    0.11
  -2   6  -9    0.18    0.09
  -2   6  -9    0.82    0.15
   4  -6   9    1.65    0.20
  -4  -6  -9    1.81    0.17
  -4  -6  -9    1.78    0.18
  -4   6  -9    1.91    0.21
  -4   6  -9    1.73    0.20
   4   6   9    1.45    0.16
   6  -6   9    0.23    0.12
  -6  -6  -9   -0.07    0.10
  -6   6  -9    0.06    0.12
   6   6   9    0.17    0.10
  -6   6  -9    0.02    0.08
   8  -6   9    0.23    0.14
   8   6   9    0.20    0.12
  -8   6  -9    0.32    0.14
 -13  -7   9    0.25    0.15
  13  -7  -9   -0.14    0.13
 -13   7   9    0.00    0.13
 -13   7   9   -0.28    0.10
  13   7  -9    0.02    0.13
  11  -7  -9    0.50    0.15
 -11  -7   9    0.37    0.14
  11   7  -9    0.29    0.12
 -11   7   9    0.21    0.14
 -11   7   9    0.08    0.11
  -9  -7   9    0.61    0.15
   9  -7  -9    0.78    0.15
  -9   7   9    0.52    0.14
   9   7  -9    0.65    0.14
  -9   7   9    0.76    0.16
  -7  -7   9    0.23    0.11
   7  -7  -9    0.09    0.10
   7   7  -9    0.26    0.10
   7   7  -9    0.13    0.08
  -7   7   9    0.03    0.10
  -7   7   9    0.24    0.11
   5  -7  -9    1.72    0.16
  -5  -7   9    1.41    0.16
  -5   7   9    1.84    0.18
  -5   7   9    1.55    0.18
   5   7  -9    1.53    0.17
   5   7  -9    1.44    0.16
   3  -7  -9    0.34    0.09
  -3  -7   9    0.22    0.09
  -3   7   9    0.43    0.12
   3   7  -9    0.24    0.10
   3   7  -9    0.26    0.09
   1  -7  -9    2.68    0.18
   1   7  -9    3.46    0.23
  -1   7   9    3.59    0.24
   1   7  -9    3.60    0.23
  -1  -7  -9    0.34    0.09
  -1   7  -9    0.43    0.07
   1   7   9    0.17    0.09
  -1   7  -9    0.44    0.12
  -1   7  -9    0.18    0.10
  -3  -7  -9    1.27    0.15
  -3   7  -9    0.84    0.16
  -3   7  -9    1.40    0.19
   3   7   9    1.20    0.15
   3   7   9    1.19    0.15
  -3   7  -9    1.11    0.08
   5  -7   9    0.88    0.17
  -5  -7  -9    1.30    0.17
   5   7   9    1.10    0.16
  -5   7  -9    0.82    0.17
  -5   7  -9    1.10    0.19
   7  -7   9    1.31    0.22
  -7   7  -9    1.16    0.20
  -7   7  -9    1.28    0.23
 -12  -8   9   -0.08    0.11
  12  -8  -9   -0.11    0.12
 -12   8   9    0.15    0.14
 -12   8   9    0.11    0.14
  12   8  -9    0.06    0.12
 -10  -8   9    0.20    0.12
  10  -8  -9   -0.03    0.10
 -10   8   9    0.12    0.11
 -10   8   9    0.06    0.12
  10   8  -9   -0.09    0.09
  -8  -8   9    0.78    0.16
   8  -8  -9    0.93    0.15
  -8   8   9    0.48    0.14
  -8   8   9    0.41    0.13
   8   8  -9    0.45    0.13
  -6  -8   9   18.35    0.58
   6  -8  -9   18.56    0.56
  -6   8   9   18.80    0.62
  -6   8   9   19.37    0.61
   6   8  -9   19.57    0.56
   6   8  -9   18.38    0.59
   4  -8  -9   -0.05    0.06
  -4  -8   9    0.16    0.09
  -4   8   9   -0.06    0.09
   4   8  -9    0.08    0.08
   4   8  -9    0.07    0.08
   2  -8  -9    0.21    0.08
  -2  -8   9    0.16    0.08
   2   8  -9    0.13    0.08
  -2   8   9    0.29    0.11
   2   8  -9    0.22    0.10
   0  -8  -9    3.25    0.20
   0   8   9    3.07    0.22
   0   8  -9    3.32    0.23
   0   8  -9    3.67    0.25
  -2   8  -9    2.17    0.14
  -2   8  -9    2.11    0.21
  -2   8  -9    2.00    0.21
   2   8   9    2.18    0.19
   4  -8   9    0.80    0.16
  -4   8  -9    0.59    0.07
   4   8   9    0.42    0.11
  -4   8  -9    0.37    0.14
  -4   8  -9    0.77    0.16
   6  -8   9    0.19    0.12
  -6   8  -9    0.02    0.11
  -6   8  -9    0.20    0.13
   8  -8   9    0.10    0.12
  -8   8  -9    0.29    0.15
 -13  -9   9    0.05    0.13
  13  -9  -9    0.01    0.13
  13   9  -9    0.08    0.13
 -13   9   9   -0.01    0.13
 -13   9   9   -0.05    0.13
 -11  -9   9    0.15    0.14
  11  -9  -9   -0.02    0.11
 -11   9   9   -0.09    0.10
 -11   9   9   -0.18    0.10
  11   9  -9    0.06    0.12
   9  -9  -9    0.01    0.09
  -9  -9   9   -0.03    0.13
  -9   9   9    0.05    0.12
   9   9  -9    0.17    0.10
  -9   9   9    0.07    0.10
  -7  -9   9    1.68    0.21
   7  -9  -9    2.02    0.18
  -7   9   9    1.90    0.21
   7   9  -9    1.89    0.19
  -7   9   9    2.33    0.24
  -5  -9   9    1.76    0.18
   5  -9  -9    1.18    0.14
   5   9  -9    1.92    0.18
   5   9  -9    1.47    0.17
  -5   9   9    1.64    0.19
  -3  -9   9    0.94    0.14
  -3   9   9    0.94    0.16
   3   9  -9    0.72    0.13
   3   9  -9    0.79    0.14
   1   9  -9    1.25    0.17
   1   9  -9    1.84    0.19
  -1   9   9    1.78    0.18
   1   9   9   -0.12    0.08
  -1   9  -9   -0.05    0.08
  -1   9  -9    0.04    0.07
  -1   9  -9    0.03    0.09
   3  -9   9    0.13    0.10
  -3   9  -9    0.00    0.09
   3   9   9    0.00    0.08
  -3   9  -9    0.01    0.06
  -3   9  -9   -0.06    0.09
   5  -9   9    2.64    0.26
  -5   9  -9    2.56    0.27
  -5   9  -9    2.87    0.27
   7  -9   9    0.18    0.12
  -7   9  -9    0.18    0.14
  -7   9  -9    0.18    0.14
 -12 -10   9   -0.01    0.13
 -12  10   9    0.09    0.14
 -12  10   9   -0.12    0.13
  12  10  -9    0.05    0.12
 -10 -10   9    0.02    0.12
 -10  10   9    0.05    0.10
  10  10  -9    0.06    0.11
 -10  10   9    0.03    0.13
  -8 -10   9    0.44    0.14
  -8  10   9    0.61    0.16
  -8  10   9    0.54    0.15
   8  10  -9    0.62    0.14
  -6 -10   9    0.42    0.14
  -6  10   9    0.28    0.12
  -6  10   9    0.43    0.12
   6  10  -9    0.56    0.13
  -4 -10   9    0.14    0.10
   4  10  -9    0.40    0.12
  -4  10   9    0.18    0.11
   4  10  -9    0.21    0.10
   2  10  -9    0.10    0.09
  -2  10   9   -0.12    0.06
   2  10  -9   -0.10    0.07
   0  10   9    0.64    0.14
   0  10  -9    0.67    0.14
   0  10  -9    0.69    0.15
  -2  10  -9    0.08    0.09
  -2  10  -9    0.10    0.10
  -2  10  -9    0.00    0.07
   2  10   9    0.04    0.08
   4 -10   9    0.00    0.09
  -4  10  -9   -0.05    0.09
  -4  10  -9    0.03    0.10
   6 -10   9    0.17    0.13
  -6  10  -9   -0.13    0.10
  -6  10  -9    0.06    0.14
 -11 -11   9    0.06    0.14
 -11  11   9   -0.04    0.13
 -11  11   9    0.11    0.14
  -9 -11   9    0.55    0.15
  -9  11   9    0.52    0.15
   9  11  -9    0.60    0.15
  -9  11   9    0.65    0.17
  -7 -11   9    1.25    0.19
  -7  11   9    1.15    0.19
   7  11  -9    1.31    0.17
  -7  11   9    1.59    0.22
  -5 -11   9    1.16    0.17
   5  11  -9    1.57    0.18
  -5  11   9    1.18    0.18
   3  11  -9    0.03    0.08
   3  11  -9    0.08    0.09
  -3  11   9    0.08    0.09
   1  11  -9    0.00    0.09
  -1  11   9    0.21    0.12
   1  11  -9    0.11    0.11
  -1  11  -9    0.43    0.12
   1  11   9    0.28    0.11
  -1  11  -9    0.21    0.12
   3 -11   9    0.05    0.09
  -3  11  -9    0.07    0.10
  -3  11  -9   -0.10    0.08
   5 -11   9   -0.12    0.09
  -5  11  -9   -0.22    0.10
  -5  11  -9    0.04    0.11
 -10 -12   9   -0.02    0.13
 -10  12   9    0.01    0.12
 -10  12   9    0.13    0.12
  -8 -12   9    0.29    0.15
  -8  12   9    0.26    0.13
  -8  12   9    0.14    0.13
  -6 -12   9    0.65    0.16
  -6  12   9    0.39    0.15
   4  12  -9    0.94    0.16
  -4  12   9    0.95    0.18
   4  12  -9    1.28    0.17
  -2  12   9   -0.02    0.10
   2  12  -9    0.12    0.10
   2  12  -9    0.19    0.12
   0  12  -9    0.33    0.12
   0  12   9    0.21    0.11
   0  12  -9    0.29    0.12
   2 -12   9    0.15    0.11
  -2  12  -9   -0.09    0.08
   2  12   9   -0.07    0.09
  -2  12  -9    0.03    0.10
   4 -12   9   -0.02    0.09
  -4  12  -9    0.07    0.11
  -4  12  -9    0.02    0.11
   6 -12   9    0.11    0.13
  -6  12  -9    0.14    0.15
  -6  12  -9    0.06    0.15
  -9  13   9   -0.20    0.11
  -9  13   9    0.03    0.12
  -7  13   9    0.41    0.16
  -7  13   9    0.57    0.15
  -5  13   9    0.11    0.11
  -3  13   9    0.27    0.14
   3  13  -9    0.51    0.14
  -1  13   9    1.71    0.21
   1  13  -9    1.55    0.21
  -1  13  -9    0.33    0.14
   1  13   9    0.68    0.16
  -1  13  -9    0.52    0.15
   3 -13   9    0.03    0.09
  -3  13  -9    0.08    0.11
  -3  13  -9    0.10    0.12
   5 -13   9    0.04    0.12
  -5  13  -9   -0.03    0.11
  -5  13  -9    0.02    0.13
  -8  14   9   -0.03    0.11
  -8  14   9    0.08    0.13
  -6  14   9    0.48    0.17
  -4  14   9    0.06    0.11
  -2  14   9    0.01    0.12
   2  14  -9   -0.01    0.12
   0  14   9    0.13    0.12
   0  14  -9    0.05    0.13
  -2  14  -9    2.69    0.29
  -4  14  -9    0.00    0.14
  -7  15   9   -0.02    0.13
  -7  15   9    0.10    0.12
  -5  15   9   -0.06    0.12
  -3  15   9    0.24    0.13
   1  15  -9    0.10    0.15
  -1  15   9    0.00    0.12
  -1  15  -9    1.48    0.25
  -4  16   9   -0.05    0.11
  -2  16   9    0.07    0.13
   0  16  -9    0.06    0.14
 -14   0  10    0.04    0.15
  14   0 -10   -0.08    0.11
  12   0 -10    0.06    0.11
 -12   0  10    0.39    0.15
  10   0 -10    0.31    0.12
 -10   0  10    0.23    0.13
 -10   0  10    0.26    0.11
  -8   0  10    0.24    0.11
   8   0 -10    0.29    0.11
  -8   0  10    0.27    0.10
   6   0 -10    6.65    0.32
   6   0 -10    7.34    0.31
  -6   0  10    7.70    0.34
   4   0 -10    0.51    0.11
   4   0 -10    0.39    0.10
   4   0 -10    0.41    0.06
  -4   0  10    0.16    0.08
   2   0 -10   17.76    0.54
  -2   0  10   17.62    0.49
   2   0 -10   17.22    0.54
   0   0 -10   43.13    1.04
   0   0  10   43.08    0.93
   0   0 -10   41.69    1.05
  -2   0 -10  109.92    2.35
  -2   0 -10  112.40    2.35
  -4   0 -10    7.18    0.35
  -4   0 -10    7.51    0.38
  -6   0 -10    0.28    0.12
   6   0  10    0.16    0.11
  -6   0 -10    0.23    0.11
  -8   0 -10    3.69    0.33
   8   0  10    4.04    0.31
 -13  -1  10   -0.02    0.11
  13  -1 -10   -0.06    0.11
  13   1 -10   -0.05    0.11
 -13   1  10   -0.03    0.13
  11  -1 -10    0.33    0.13
 -11  -1  10    0.23    0.14
  11   1 -10    0.09    0.11
 -11   1  10    0.21    0.14
 -11   1  10    0.21    0.12
  -9  -1  10    0.44    0.12
   9  -1 -10    0.36    0.12
  -9  -1  10    0.23    0.12
  -9   1  10    0.25    0.11
   9   1 -10    0.28    0.12
  -9   1  10    0.33    0.11
   7  -1 -10    0.06    0.08
  -7  -1  10   -0.01    0.09
  -7  -1  10    0.13    0.09
  -7   1  10    0.02    0.09
  -7   1  10    0.14    0.09
   7   1 -10    0.05    0.08
   5  -1 -10    0.14    0.09
   5  -1 -10    0.08    0.06
  -5  -1  10    0.05    0.08
   5   1 -10    0.04    0.06
   5   1 -10    0.09    0.08
  -5   1  10    0.09    0.07
   3  -1 -10   -0.11    0.06
  -3  -1  10   -0.07    0.06
   3  -1 -10    0.05    0.06
   3   1 -10   -0.05    0.05
   3   1 -10   -0.09    0.07
   3   1 -10    0.02    0.03
  -3   1  10    0.04    0.06
  -1  -1  10   22.09    0.56
   1  -1 -10   22.53    0.64
   1  -1 -10   22.22    0.64
  -1   1  10   21.65    0.56
   1   1 -10   21.66    0.64
   1   1 -10   21.90    0.63
  -1  -1 -10    5.29    0.29
   1  -1  10    5.28    0.21
  -1  -1 -10    5.57    0.28
  -1   1 -10    5.22    0.29
  -1   1 -10    4.88    0.28
  -3  -1 -10   -0.07    0.05
  -3  -1 -10   -0.01    0.10
  -3   1 -10    0.13    0.09
  -3   1 -10   -0.07    0.07
  -5  -1 -10    0.04    0.09
   5  -1  10    0.05    0.09
  -5  -1 -10   -0.01    0.08
   5   1  10    0.20    0.10
  -5   1 -10    0.15    0.12
  -5   1 -10    0.17    0.09
  -7  -1 -10    1.24    0.18
  -7  -1 -10    1.05    0.20
   7  -1  10    1.62    0.22
   7   1  10    1.38    0.21
  -7   1 -10    1.35    0.20
  -7   1 -10    1.94    0.25
   9  -1  10    0.35    0.14
   9   1  10    0.31    0.16
  14  -2 -10    0.10    0.14
 -14  -2  10    0.13    0.16
 -14   2  10    0.04    0.16
  14   2 -10    0.05    0.14
 -12  -2  10    0.07    0.12
  12  -2 -10   -0.22    0.09
  12   2 -10   -0.01    0.11
 -12   2  10   -0.10    0.11
  10  -2 -10    0.01    0.09
 -10  -2  10   -0.15    0.08
 -10  -2  10   -0.12    0.10
  10   2 -10    0.06    0.09
 -10   2  10   -0.01    0.11
 -10   2  10    0.10    0.10
   8  -2 -10    0.26    0.11
  -8  -2  10    0.31    0.12
  -8  -2  10    0.26    0.10
  -8   2  10    0.23    0.11
   8   2 -10    0.53    0.12
  -8   2  10    0.40    0.11
   6  -2 -10    0.05    0.08
  -6  -2  10    0.05    0.09
   6   2 -10    0.05    0.09
   6   2 -10    0.00    0.06
  -6   2  10   -0.06    0.07
  -6   2  10    0.02    0.09
   4  -2 -10    1.24    0.15
  -4  -2  10    1.25    0.14
   4  -2 -10    1.09    0.14
   4   2 -10    1.30    0.14
  -4   2  10    1.37    0.15
   4   2 -10    1.18    0.15
  -2  -2  10   -0.04    0.06
   2  -2 -10    0.05    0.08
   2  -2 -10   -0.05    0.05
  -2   2  10   -0.07    0.04
   2   2 -10   -0.09    0.05
   2   2 -10    0.04    0.08
   0  -2 -10    0.03    0.06
   0  -2  10    0.25    0.08
   0  -2 -10    0.19    0.09
   0   2 -10    0.28    0.10
   0   2 -10    0.23    0.09
  -2  -2 -10    4.16    0.26
  -2  -2 -10    3.66    0.24
  -2   2 -10    3.75    0.25
  -2   2 -10    4.00    0.26
  -4  -2 -10    0.23    0.09
  -4  -2 -10    0.13    0.11
  -4   2 -10    0.07    0.10
  -4   2 -10    0.21    0.10
   4   2  10    0.08    0.08
  -6  -2 -10   -0.19    0.08
   6  -2  10   -0.10    0.08
  -6  -2 -10   -0.01    0.07
  -6   2 -10   -0.04    0.09
   6   2  10    0.15    0.10
  -6   2 -10   -0.06    0.10
   8  -2  10    1.89    0.25
  -8   2 -10    2.97    0.28
   8   2  10    2.89    0.28
  -8   2 -10    2.54    0.29
 -13  -3  10   -0.09    0.14
  13  -3 -10   -0.04    0.12
 -13   3  10   -0.21    0.12
  13   3 -10   -0.16    0.10
  11  -3 -10   -0.09    0.10
 -11  -3  10   -0.06    0.10
 -11   3  10   -0.03    0.11
  11   3 -10    0.01    0.09
 -11   3  10   -0.12    0.09
  -9  -3  10    0.26    0.10
  -9  -3  10    0.08    0.11
   9  -3 -10    0.06    0.09
  -9   3  10    0.11    0.10
  -9   3  10    0.29    0.11
   9   3 -10    0.01    0.09
  -7  -3  10    0.67    0.14
   7  -3 -10    0.82    0.14
  -7   3  10    0.73    0.13
   7   3 -10    0.52    0.11
  -7   3  10    0.61    0.13
   7   3 -10    0.54    0.13
  -5  -3  10    2.22    0.19
   5  -3 -10    2.09    0.18
   5   3 -10    1.67    0.16
  -5   3  10    2.20    0.18
  -5   3  10    1.92    0.19
   5   3 -10    1.83    0.18
   3  -3 -10    0.51    0.11
   3  -3 -10    0.51    0.12
  -3  -3  10    0.56    0.11
  -3   3  10    0.40    0.09
   3   3 -10    0.62    0.12
   3   3 -10    0.55    0.11
   1  -3 -10    0.41    0.10
   1  -3 -10    0.45    0.11
  -1  -3  10    0.34    0.09
   1   3 -10    0.49    0.11
   1   3 -10    0.51    0.11
  -1  -3 -10    1.16    0.14
  -1  -3 -10    1.20    0.16
  -1   3 -10    1.06    0.15
  -1   3 -10    1.23    0.16
  -3  -3 -10    7.10    0.35
  -3  -3 -10    7.05    0.33
  -3   3 -10    7.72    0.37
  -3   3 -10    7.35    0.37
  -5  -3 -10    1.09    0.15
  -5  -3 -10    1.47    0.20
   5  -3  10    1.11    0.19
  -5   3 -10    1.16    0.20
  -5   3 -10    1.11    0.18
   5   3  10    1.37    0.19
   7  -3  10    0.08    0.11
  -7  -3 -10   -0.01    0.10
  -7   3 -10    0.05    0.12
  -7   3 -10    0.21    0.13
   7   3  10    0.07    0.09
  14  -4 -10   -0.08    0.15
 -14  -4  10   -0.01    0.14
 -14   4  10   -0.10    0.15
  14   4 -10   -0.26    0.12
 -12  -4  10   -0.09    0.12
  12  -4 -10    0.09    0.12
 -12   4  10   -0.01    0.11
 -12   4  10    0.22    0.12
  12   4 -10   -0.05    0.11
 -10  -4  10   -0.10    0.09
  10  -4 -10    0.09    0.10
 -10   4  10    0.25    0.11
 -10   4  10   -0.13    0.09
  10   4 -10    0.09    0.10
   8  -4 -10    0.32    0.11
  -8  -4  10    0.17    0.11
  -8   4  10    0.46    0.12
  -8   4  10    0.56    0.14
   8   4 -10    0.41    0.11
   8   4 -10    0.44    0.12
  -6  -4  10   -0.04    0.09
   6  -4 -10    0.10    0.09
   6   4 -10    0.10    0.07
  -6   4  10   -0.01    0.07
  -6   4  10    0.15    0.11
   6   4 -10    0.24    0.10
   4  -4 -10    0.29    0.10
  -4  -4  10    0.49    0.11
  -4   4  10    0.35    0.12
   4   4 -10    0.21    0.08
  -4   4  10    0.50    0.11
   4   4 -10    0.22    0.09
   2  -4 -10    0.63    0.12
   2  -4 -10    0.49    0.11
  -2  -4  10    0.49    0.10
   2   4 -10    0.72    0.13
   2   4 -10    0.72    0.13
   0  -4 -10    0.31    0.09
   0  -4 -10    0.58    0.12
   0   4 -10    0.31    0.10
   0   4 -10    0.51    0.12
  -2  -4 -10    0.63    0.12
  -2  -4 -10    0.37    0.10
  -2   4 -10    0.40    0.12
  -2   4 -10    0.35    0.11
   4  -4  10    0.05    0.08
  -4  -4 -10   -0.01    0.07
  -4  -4 -10    0.07    0.09
  -4   4 -10    0.14    0.10
   4   4  10   -0.08    0.07
  -4   4 -10    0.15    0.11
   6  -4  10   -0.12    0.08
  -6  -4 -10    0.07    0.11
  -6  -4 -10    0.11    0.09
   6   4  10    0.14    0.11
  -6   4 -10    0.05    0.10
  -6   4 -10    0.06    0.12
   8  -4  10    0.23    0.13
   8   4  10    0.03    0.12
  -8   4 -10    0.16    0.14
  -8   4 -10    0.22    0.15
  13  -5 -10    0.02    0.13
 -13  -5  10    0.02    0.13
  13   5 -10    0.03    0.11
 -13   5  10   -0.04    0.15
 -13   5  10    0.18    0.14
 -11  -5  10   -0.02    0.12
  11  -5 -10    0.06    0.11
 -11   5  10   -0.07    0.10
  11   5 -10    0.16    0.12
 -11   5  10    0.00    0.12
   9  -5 -10    0.07    0.10
  -9  -5  10    0.14    0.12
  -9   5  10    0.04    0.11
   9   5 -10   -0.04    0.09
  -9   5  10   -0.05    0.09
   7  -5 -10    0.22    0.09
  -7  -5  10    0.01    0.09
   7   5 -10    0.06    0.08
   7   5 -10    0.18    0.08
  -7   5  10    0.18    0.09
  -7   5  10    0.05    0.11
  -5  -5  10    0.74    0.13
   5  -5 -10    0.84    0.13
   5   5 -10    0.58    0.13
  -5   5  10    0.78    0.13
   5   5 -10    0.76    0.12
  -5   5  10    0.53    0.13
   3  -5 -10    0.20    0.09
  -3  -5  10    0.36    0.10
  -3   5  10    0.18    0.10
   3   5 -10    0.22    0.09
   3   5 -10    0.26    0.09
   1  -5 -10    1.68    0.17
   1  -5 -10    1.58    0.16
   1   5 -10    1.96    0.19
   1   5 -10    1.47    0.17
  -1  -5 -10    1.17    0.15
  -1  -5 -10    1.29    0.15
  -1   5 -10    0.73    0.15
  -1   5 -10    0.94    0.16
  -3  -5 -10    6.23    0.32
  -3  -5 -10    5.36    0.28
  -3   5 -10    5.44    0.33
  -3   5 -10    5.52    0.32
  -5  -5 -10    0.57    0.15
  -5  -5 -10    0.79    0.13
   5  -5  10    0.99    0.18
  -5   5 -10    0.79    0.17
   5   5  10    1.01    0.16
  -5   5 -10    0.65    0.15
   7  -5  10    0.31    0.13
  -7   5 -10    0.42    0.14
   7   5  10    0.44    0.14
  -7   5 -10    0.43    0.15
 -12  -6  10   -0.06    0.12
  12  -6 -10    0.13    0.14
 -12   6  10    0.22    0.14
 -12   6  10    0.10    0.13
  12   6 -10    0.00    0.11
 -10  -6  10    0.33    0.14
  10  -6 -10    0.21    0.12
  10   6 -10    0.49    0.14
 -10   6  10    0.35    0.14
 -10   6  10    0.19    0.13
  -8  -6  10    0.04    0.10
   8  -6 -10    0.17    0.11
  -8   6  10    0.11    0.11
   8   6 -10    0.09    0.11
  -8   6  10    0.10    0.10
   6  -6 -10    3.90    0.25
  -6  -6  10    3.96    0.25
  -6   6  10    4.18    0.28
  -6   6  10    3.86    0.25
   6   6 -10    4.36    0.24
   6   6 -10    3.98    0.25
  -4  -6  10    3.62    0.22
   4  -6 -10    3.76    0.23
   4   6 -10    3.45    0.24
  -4   6  10    3.30    0.22
  -4   6  10    3.72    0.25
   4   6 -10    3.63    0.23
   2  -6 -10    0.20    0.09
  -2  -6  10    0.22    0.09
  -2   6  10    0.34    0.12
   2   6 -10    0.36    0.10
   2   6 -10    0.31    0.11
   0  -6 -10    0.08    0.08
   0   6  10    0.15    0.09
   0   6 -10    0.02    0.04
   0   6 -10    0.26    0.11
   0   6 -10    0.07    0.08
  -2  -6 -10    1.70    0.17
  -2  -6 -10    1.38    0.16
  -2   6 -10    1.56    0.19
  -2   6 -10    1.52    0.19
   4  -6  10    0.87    0.17
  -4  -6 -10    0.64    0.14
  -4  -6 -10    0.71    0.13
  -4   6 -10    0.73    0.16
   4   6  10    0.49    0.13
  -4   6 -10    0.78    0.16
   6  -6  10    2.67    0.28
  -6  -6 -10    2.76    0.25
  -6   6 -10    3.39    0.30
   6   6  10    2.82    0.25
  -6   6 -10    3.10    0.30
   8  -6  10    1.60    0.24
  -8   6 -10    1.19    0.24
  -8   6 -10    0.85    0.20
   8   6  10    1.71    0.24
  13  -7 -10   -0.11    0.14
 -13  -7  10    0.09    0.14
 -13   7  10    0.06    0.14
 -13   7  10    0.09    0.15
  13   7 -10    0.09    0.13
 -11  -7  10    0.07    0.13
  11  -7 -10    0.12    0.12
  11   7 -10   -0.06    0.10
 -11   7  10   -0.05    0.11
 -11   7  10    0.03    0.13
  -9  -7  10    2.35    0.25
   9  -7 -10    3.28    0.25
  -9   7  10    2.18    0.23
  -9   7  10    2.30    0.24
   9   7 -10    2.59    0.24
  -7  -7  10    0.86    0.16
   7  -7 -10    0.81    0.15
  -7   7  10    0.79    0.16
   7   7 -10    0.93    0.13
  -7   7  10    0.60    0.14
   7   7 -10    0.58    0.13
  -5  -7  10    0.84    0.14
   5  -7 -10    0.81    0.13
  -5   7  10    0.68    0.16
   5   7 -10    0.74    0.13
   5   7 -10    0.93    0.15
  -5   7  10    0.86    0.14
  -3  -7  10    2.33    0.17
   3  -7 -10    1.93    0.18
   3   7 -10    2.22    0.20
   3   7 -10    1.92    0.18
  -3   7  10    2.21    0.21
   1  -7 -10    1.65    0.16
   1   7 -10    1.36    0.18
   1   7 -10    1.43    0.17
  -1   7  10    1.46    0.17
  -1  -7 -10    1.09    0.14
  -1   7 -10    1.19    0.09
  -1   7 -10    0.95    0.16
  -1   7 -10    0.67    0.15
   1   7  10    0.86    0.14
  -3  -7 -10    0.17    0.10
   3   7  10    0.23    0.10
  -3   7 -10    0.07    0.09
  -3   7 -10    0.26    0.11
   3   7  10    0.21    0.10
   5  -7  10    1.27    0.20
  -5   7 -10    0.99    0.19
  -5   7 -10    1.53    0.22
   7  -7  10    0.59    0.17
  -7   7 -10    0.66    0.19
  -7   7 -10    1.10    0.21
  12  -8 -10   -0.06    0.12
 -12  -8  10    0.18    0.16
  12   8 -10   -0.07    0.10
 -12   8  10    0.20    0.15
 -12   8  10    0.02    0.13
 -10  -8  10    0.35    0.13
  10  -8 -10    0.40    0.13
 -10   8  10    0.31    0.14
  10   8 -10    0.44    0.14
 -10   8  10    0.45    0.16
  -8  -8  10    0.19    0.12
   8  -8 -10   -0.10    0.09
  -8   8  10    0.01    0.12
  -8   8  10    0.02    0.09
   8   8 -10    0.11    0.10
   6  -8 -10    1.28    0.16
  -6  -8  10    1.29    0.17
  -6   8  10    1.11    0.17
  -6   8  10    1.26    0.18
   6   8 -10    1.18    0.15
   6   8 -10    1.21    0.17
   4  -8 -10    0.18    0.09
  -4  -8  10    0.20    0.10
   4   8 -10    0.30    0.11
  -4   8  10    0.11    0.10
   4   8 -10    0.33    0.10
   2  -8 -10    0.03    0.05
   2   8 -10   -0.02    0.08
  -2   8  10    0.16    0.09
   2   8 -10   -0.06    0.06
   0   8 -10    5.86    0.32
   0   8 -10    6.30    0.35
  -2   8 -10    1.24    0.19
  -2   8 -10    1.12    0.18
  -2   8 -10    1.24    0.10
   2   8  10    0.92    0.15
   4  -8  10    0.04    0.10
  -4   8 -10    0.02    0.10
   4   8  10    0.03    0.08
  -4   8 -10    0.03    0.11
   6  -8  10   -0.06    0.10
  -6   8 -10   -0.04    0.09
  -6   8 -10   -0.09    0.11
  11  -9 -10    0.21    0.13
 -11  -9  10    0.19    0.13
 -11   9  10    0.06    0.12
  11   9 -10    0.02    0.11
 -11   9  10   -0.08    0.12
   9  -9 -10    1.18    0.17
  -9  -9  10    0.86    0.18
   9   9 -10    0.82    0.17
  -9   9  10    0.97    0.20
  -9   9  10    0.85    0.17
   7  -9 -10    0.09    0.10
  -7  -9  10   -0.01    0.10
  -7   9  10    0.03    0.08
   7   9 -10   -0.10    0.09
  -7   9  10   -0.02    0.11
  -5  -9  10    0.44    0.13
   5   9 -10    0.20    0.10
   5   9 -10    0.13    0.10
  -5   9  10    0.06    0.10
  -3   9  10    1.14    0.17
   3   9 -10    1.07    0.17
   3   9 -10    1.03    0.16
   1   9 -10    1.64    0.19
   1   9 -10    1.74    0.21
  -1   9  10    2.39    0.22
  -1   9 -10    0.14    0.10
   1   9  10    0.19    0.10
  -1   9 -10    0.12    0.08
  -1   9 -10    0.12    0.07
   3  -9  10    0.10    0.09
   3   9  10    0.04    0.09
  -3   9 -10    0.00    0.10
  -3   9 -10    0.04    0.05
  -3   9 -10   -0.08    0.08
   5  -9  10    0.33    0.13
  -5   9 -10    0.14    0.12
  -5   9 -10    0.61    0.18
   7  -9  10    0.29    0.14
  -7   9 -10    0.29    0.15
  -7   9 -10    0.29    0.16
 -12 -10  10    0.01    0.12
 -12  10  10   -0.14    0.13
  12  10 -10   -0.08    0.11
 -12  10  10   -0.11    0.14
 -10 -10  10    0.11    0.12
 -10  10  10   -0.01    0.11
 -10  10  10    0.01    0.14
  10  10 -10    0.10    0.12
  -8 -10  10    0.23    0.13
  -8  10  10    0.04    0.11
   8  10 -10    0.33    0.13
  -8  10  10    0.22    0.13
  -6 -10  10    0.09    0.12
  -6  10  10    0.04    0.10
   6  10 -10    0.09    0.09
  -6  10  10    0.17    0.11
  -4 -10  10   -0.06    0.09
  -4  10  10    0.10    0.10
   4  10 -10    0.10    0.09
   4  10 -10    0.08    0.09
  -2  10  10   -0.02    0.09
   2  10 -10   -0.02    0.07
   2  10 -10    0.04    0.10
   0  10 -10    0.05    0.09
   0  10 -10    0.10    0.10
   0  10  10    0.02    0.09
  -2  10 -10   -0.01    0.11
   2  10  10    0.07    0.10
  -2  10 -10    0.01    0.10
   4 -10  10    0.01    0.10
  -4  10 -10   -0.06    0.12
  -4  10 -10    0.22    0.14
   6 -10  10    0.61    0.17
  -6  10 -10    0.80    0.20
  -6  10 -10    0.81    0.20
 -11 -11  10   -0.03    0.14
 -11  11  10    0.13    0.14
 -11  11  10   -0.10    0.15
  -9 -11  10   -0.06    0.12
   9  11 -10    0.14    0.11
  -9  11  10    0.13    0.14
  -9  11  10    0.12    0.12
  -7 -11  10    0.12    0.12
  -7  11  10    0.06    0.11
   7  11 -10    0.07    0.10
  -7  11  10    0.29    0.13
  -5 -11  10   -0.06    0.09
  -5  11  10    0.01    0.10
   5  11 -10    0.09    0.08
   5  11 -10   -0.02    0.10
   3  11 -10    0.59    0.14
  -3  11  10    0.24    0.13
   3  11 -10    0.38    0.12
  -1  11  10    0.51    0.14
   1  11 -10    0.73    0.16
   1  11 -10    0.73    0.15
   1  11  10    0.25    0.12
  -1  11 -10    0.32    0.14
  -1  11 -10    0.11    0.11
   3 -11  10    0.07    0.11
  -3  11 -10    0.18    0.13
  -3  11 -10   -0.02    0.10
   5 -11  10    0.86    0.18
  -5  11 -10    0.82    0.19
  -5  11 -10    0.72    0.21
 -10 -12  10   -0.05    0.12
 -10  12  10   -0.02    0.15
 -10  12  10   -0.13    0.12
  -8 -12  10    0.29    0.14
  -8  12  10    0.12    0.11
  -8  12  10   -0.12    0.11
  -6 -12  10    0.07    0.11
  -6  12  10    0.01    0.12
   4  12 -10    0.11    0.10
  -4  12  10    0.01    0.12
   4  12 -10    0.00    0.11
   2  12 -10    0.89    0.17
   2  12 -10    1.37    0.20
  -2  12  10    1.03    0.18
   0  12  10    0.22    0.12
   0  12 -10    0.54    0.17
   0  12 -10    0.67    0.15
   2 -12  10    0.15    0.11
  -2  12 -10   -0.06    0.11
  -2  12 -10   -0.09    0.11
   4 -12  10    0.26    0.13
  -4  12 -10    0.32    0.15
  -4  12 -10    0.18    0.14
  -9  13  10    0.02    0.13
  -9  13  10    0.08    0.14
  -7  13  10    0.02    0.12
  -7  13  10    0.00    0.12
  -5  13  10    0.15    0.11
  -3  13  10    0.14    0.12
   3  13 -10    0.14    0.11
  -1  13  10    2.38    0.24
   1  13 -10    2.51    0.27
   1  13  10    0.77    0.17
  -1  13 -10    0.96    0.19
  -1  13 -10    0.96    0.21
   3 -13  10    0.05    0.11
  -3  13 -10   -0.20    0.12
  -3  13 -10   -0.09    0.11
  -8  14  10    0.12    0.14
  -8  14  10    0.26    0.14
  -6  14  10   -0.02    0.12
  -4  14  10    0.38    0.15
  -2  14  10    0.17    0.13
   2  14 -10    0.06    0.11
   0  14 -10    1.58    0.25
   0  14  10    1.99    0.23
  -2  14 -10    0.15    0.15
  -5  15  10   -0.04    0.13
  -3  15  10    0.45    0.17
  -1  15  10    0.55    0.18
   1  15 -10    0.87    0.21
  -1  15 -10    0.02    0.14
  14   0 -11    0.06    0.13
 -14   0  11    0.04    0.16
 -12   0  11   -0.06    0.12
  12   0 -11    0.10    0.12
 -10   0  11    0.11    0.09
 -10   0  11   -0.08    0.11
  10   0 -11    0.15    0.12
   8   0 -11   -0.01    0.10
  -8   0  11   -0.21    0.07
  -8   0  11   -0.01    0.08
   6   0 -11    0.04    0.06
  -6   0  11    0.07    0.09
   6   0 -11    0.00    0.08
   4   0 -11   -0.02    0.06
   4   0 -11   -0.02    0.08
  -4   0  11   -0.08    0.06
   2   0 -11   -0.02    0.07
   2   0 -11   -0.12    0.07
  -2   0  11    0.02    0.07
   0   0 -11   -0.01    0.10
   0   0  11   -0.01    0.07
   0   0 -11    0.03    0.07
  -2   0 -11   -0.10    0.06
  -2   0 -11   -0.14    0.09
  -4   0 -11   -0.08    0.07
   4   0  11   -0.03    0.08
  -4   0 -11   -0.01    0.10
  -6   0 -11    0.03    0.11
   6   0  11    0.12    0.11
  -6   0 -11   -0.01    0.08
  -8   0 -11   -0.06    0.15
   8   0  11   -0.12    0.10
 -13  -1  11   -0.12    0.12
  13  -1 -11   -0.09    0.12
  13   1 -11    0.05    0.12
 -13   1  11    0.08    0.13
 -11  -1  11    0.00    0.12
  11  -1 -11   -0.01    0.12
 -11   1  11    0.01    0.12
  11   1 -11    0.01    0.10
 -11   1  11    0.02    0.10
  -9  -1  11   -0.04    0.10
   9  -1 -11    0.00    0.10
  -9  -1  11    0.06    0.10
   9   1 -11   -0.08    0.08
  -9   1  11    0.02    0.10
  -9   1  11   -0.01    0.11
  -7  -1  11    0.16    0.11
  -7  -1  11    0.54    0.13
   7  -1 -11    0.39    0.12
  -7   1  11    0.70    0.14
   7   1 -11    0.33    0.11
  -7   1  11    0.25    0.10
  -5  -1  11    2.65    0.20
   5  -1 -11    2.84    0.21
   5  -1 -11    2.24    0.19
  -5   1  11    2.10    0.19
   5   1 -11    2.51    0.19
   5   1 -11    2.83    0.22
  -3  -1  11    0.01    0.06
   3  -1 -11    0.08    0.08
   3  -1 -11    0.06    0.08
   3   1 -11    0.00    0.08
   3   1 -11    0.06    0.07
  -3   1  11    0.05    0.07
   1  -1 -11   15.31    0.52
  -1  -1  11   15.45    0.45
   1  -1 -11   15.20    0.53
  -1   1  11   15.18    0.45
   1   1 -11   16.03    0.54
   1   1 -11   14.61    0.51
  -1  -1 -11    5.29    0.31
  -1  -1 -11    5.09    0.29
  -1   1 -11    5.33    0.30
  -1   1 -11    5.83    0.32
   1   1  11    5.46    0.24
  -3  -1 -11    4.26    0.29
  -3  -1 -11    4.29    0.27
  -3   1 -11    3.94    0.27
  -3   1 -11    4.22    0.29
   5  -1  11    0.51    0.15
  -5  -1 -11    0.70    0.17
  -5  -1 -11    0.61    0.14
  -5   1 -11    0.92    0.17
  -5   1 -11    0.82    0.19
   5   1  11    0.72    0.16
  -7  -1 -11   -0.06    0.11
  -7  -1 -11   -0.10    0.09
   7  -1  11    0.05    0.11
   7   1  11   -0.04    0.09
  -7   1 -11   -0.09    0.12
  -7   1 -11   -0.06    0.11
 -14  -2  11   -0.03    0.17
  14  -2 -11   -0.02    0.12
 -14   2  11    0.11    0.15
  14   2 -11    0.05    0.13
  12  -2 -11   -0.06    0.10
 -12  -2  11   -0.06    0.12
 -12   2  11    0.12    0.14
  12   2 -11    0.09    0.11
 -10  -2  11    0.09    0.12
  10  -2 -11    0.35    0.14
 -10   2  11    0.08    0.10
  10   2 -11    0.05    0.10
 -10   2  11    0.34    0.13
   8  -2 -11    0.09    0.10
  -8  -2  11    0.08    0.09
  -8  -2  11    0.07    0.10
  -8   2  11    0.22    0.12
  -8   2  11   -0.03    0.08
   8   2 -11    0.05    0.09
   6  -2 -11   -0.11    0.07
  -6  -2  11    0.12    0.10
   6   2 -11    0.18    0.10
  -6   2  11    0.07    0.08
  -6   2  11   -0.03    0.07
   6   2 -11    0.06    0.07
  -4  -2  11    0.45    0.11
   4  -2 -11    0.39    0.11
   4  -2 -11    0.63    0.13
   4   2 -11    0.32    0.09
  -4   2  11    0.48    0.11
   4   2 -11    0.43    0.11
   2  -2 -11    0.91    0.14
   2  -2 -11    0.87    0.14
  -2  -2  11    0.93    0.12
   2   2 -11    0.73    0.14
   2   2 -11    0.82    0.14
  -2   2  11    0.83    0.12
   0  -2 -11    1.92    0.19
   0  -2 -11    2.13    0.20
   0   2  11    1.71    0.15
   0   2 -11    1.97    0.20
   0   2 -11    2.18    0.21
  -2  -2 -11    1.24    0.16
  -2  -2 -11    1.07    0.17
  -2   2 -11    0.86    0.16
  -2   2 -11    0.94    0.17
  -4  -2 -11    1.44    0.18
  -4  -2 -11    1.52    0.21
   4   2  11    1.57    0.19
  -4   2 -11    1.38    0.19
  -4   2 -11    1.49    0.21
  -6  -2 -11    1.12    0.18
   6  -2  11    1.46    0.22
  -6  -2 -11    1.60    0.23
   6   2  11    1.15    0.20
  -6   2 -11    1.45    0.23
  -6   2 -11    1.26    0.19
   8  -2  11    0.18    0.12
  -8   2 -11    0.34    0.13
  -8   2 -11    0.12    0.15
   8   2  11    0.18    0.12
 -13  -3  11   -0.02    0.15
  13  -3 -11   -0.06    0.12
 -13   3  11   -0.03    0.13
  13   3 -11   -0.12    0.11
  11  -3 -11    0.03    0.11
 -11  -3  11   -0.02    0.12
 -11   3  11    0.10    0.13
  11   3 -11    0.11    0.11
 -11   3  11   -0.04    0.11
  -9  -3  11    0.04    0.10
  -9  -3  11    0.04    0.10
   9  -3 -11   -0.01    0.09
  -9   3  11    0.18    0.11
   9   3 -11    0.11    0.10
  -9   3  11    0.04    0.10
   7  -3 -11    0.03    0.10
  -7  -3  11    0.09    0.11
   7   3 -11    0.00    0.08
  -7   3  11    0.02    0.08
   7   3 -11    0.03    0.07
  -7   3  11    0.17    0.11
  -5  -3  11    0.04    0.09
   5  -3 -11    0.09    0.08
   5   3 -11    0.20    0.09
  -5   3  11    0.34    0.11
   5   3 -11    0.18    0.10
  -5   3  11    0.39    0.11
   3  -3 -11   -0.10    0.06
  -3  -3  11   -0.05    0.07
   3  -3 -11   -0.01    0.07
   3   3 -11    0.00    0.07
  -3   3  11   -0.09    0.05
   3   3 -11    0.02    0.08
   1  -3 -11    0.61    0.12
  -1  -3  11    0.67    0.11
   1  -3 -11    0.58    0.13
  -1   3  11    0.57    0.11
   1   3 -11    0.60    0.13
   1   3 -11    0.51    0.13
  -1  -3 -11    0.10    0.08
  -1  -3 -11    0.01    0.07
  -1   3 -11    0.02    0.08
  -1   3 -11    0.08    0.10
  -3  -3 -11    0.08    0.10
  -3  -3 -11    0.20    0.10
  -3   3 -11    0.19    0.10
  -3   3 -11    0.31    0.12
  -5  -3 -11   -0.02    0.08
   5  -3  11    0.05    0.09
  -5  -3 -11   -0.12    0.09
  -5   3 -11   -0.06    0.10
  -5   3 -11   -0.01    0.10
   5   3  11    0.10    0.09
  -7  -3 -11   -0.16    0.12
   7  -3  11    0.05    0.10
   7   3  11    0.08    0.11
  -7   3 -11   -0.05    0.12
  -7   3 -11   -0.02    0.10
 -14  -4  11   -0.09    0.12
  14  -4 -11    0.17    0.15
 -14   4  11   -0.16    0.15
  14   4 -11    0.06    0.13
 -12  -4  11    0.30    0.17
  12  -4 -11    0.26    0.13
 -12   4  11   -0.12    0.12
 -12   4  11    0.08    0.12
  12   4 -11   -0.01    0.12
 -10  -4  11   -0.10    0.11
  10  -4 -11   -0.01    0.10
  10   4 -11    0.04    0.09
 -10   4  11    0.06    0.12
 -10   4  11    0.13    0.13
  -8  -4  11    0.15    0.11
   8  -4 -11    0.41    0.13
  -8   4  11    0.38    0.13
   8   4 -11    0.16    0.10
   8   4 -11    0.07    0.09
  -8   4  11    0.14    0.10
  -6  -4  11   -0.01    0.10
   6  -4 -11   -0.05    0.08
   6   4 -11    0.05    0.08
  -6   4  11    0.00    0.07
   6   4 -11    0.06    0.08
  -6   4  11   -0.03    0.09
   4  -4 -11    0.19    0.09
  -4  -4  11    0.19    0.10
   4   4 -11    0.14    0.08
  -4   4  11    0.24    0.09
  -4   4  11    0.16    0.10
   4   4 -11    0.20    0.09
   2  -4 -11    0.23    0.10
   2  -4 -11    0.02    0.07
  -2  -4  11    0.19    0.09
   2   4 -11   -0.02    0.08
   2   4 -11    0.32    0.11
  -2   4  11    0.30    0.09
   0  -4 -11   -0.07    0.07
   0  -4 -11    0.09    0.08
   0   4 -11    0.03    0.07
   0   4 -11    0.14    0.09
  -2  -4 -11    1.46    0.18
  -2  -4 -11    1.22    0.16
  -2   4 -11    1.44    0.19
  -2   4 -11    1.02    0.18
  -4  -4 -11    0.35    0.11
  -4  -4 -11    0.06    0.11
   4  -4  11    0.27    0.12
  -4   4 -11    0.10    0.09
   4   4  11    0.12    0.10
  -4   4 -11    0.25    0.13
   6  -4  11    3.22    0.30
  -6  -4 -11    3.39    0.29
   6   4  11    3.68    0.29
  -6   4 -11    3.92    0.33
  -6   4 -11    3.80    0.31
 -13  -5  11    0.17    0.15
  13  -5 -11    0.00    0.13
 -13   5  11   -0.27    0.13
  13   5 -11    0.15    0.13
 -13   5  11    0.05    0.15
 -11  -5  11    0.13    0.15
  11  -5 -11    0.25    0.14
  11   5 -11    0.05    0.10
 -11   5  11    0.12    0.12
 -11   5  11    0.14    0.13
   9  -5 -11    0.75    0.16
  -9  -5  11    0.67    0.16
  -9   5  11    0.57    0.15
   9   5 -11    0.56    0.14
  -9   5  11    0.66    0.16
  -7  -5  11    0.00    0.09
   7  -5 -11    0.04    0.10
   7   5 -11    0.06    0.08
   7   5 -11    0.07    0.08
  -7   5  11    0.21    0.13
  -7   5  11   -0.10    0.06
  -5  -5  11    1.17    0.16
   5  -5 -11    1.35    0.16
   5   5 -11    1.27    0.17
  -5   5  11    1.40    0.17
  -5   5  11    1.15    0.17
   5   5 -11    1.23    0.15
  -3  -5  11   -0.01    0.07
   3  -5 -11    0.09    0.09
  -3   5  11   -0.07    0.05
  -3   5  11    0.02    0.08
   3   5 -11   -0.03    0.07
   3   5 -11   -0.05    0.08
   1  -5 -11    0.02    0.07
   1  -5 -11    0.02    0.08
   1   5 -11    0.14    0.09
   1   5 -11    0.07    0.09
  -1  -5 -11    0.07    0.09
  -1  -5 -11    0.05    0.07
  -1   5 -11    0.12    0.09
  -1   5 -11   -0.15    0.06
  -3  -5 -11    1.88    0.19
  -3  -5 -11    2.26    0.22
  -3   5 -11    2.63    0.26
  -3   5 -11    2.17    0.24
   5  -5  11    0.42    0.14
  -5  -5 -11    0.64    0.14
  -5  -5 -11    0.70    0.18
  -5   5 -11    0.63    0.16
   5   5  11    0.71    0.16
  -5   5 -11    0.63    0.17
  -7  -5 -11    1.98    0.26
   7  -5  11    1.86    0.26
  -7   5 -11    1.50    0.26
   7   5  11    1.88    0.24
  -7   5 -11    2.16    0.27
  12  -6 -11   -0.06    0.12
 -12  -6  11   -0.07    0.12
 -12   6  11   -0.07    0.13
  12   6 -11    0.00    0.11
 -12   6  11   -0.16    0.13
  10  -6 -11    0.03    0.11
 -10  -6  11    0.02    0.12
  10   6 -11    0.15    0.13
 -10   6  11    0.15    0.12
 -10   6  11    0.10    0.11
   8  -6 -11    0.95    0.17
  -8  -6  11    1.16    0.19
  -8   6  11    0.77    0.16
  -8   6  11    0.92    0.18
   8   6 -11    0.76    0.17
   6  -6 -11    0.21    0.11
  -6  -6  11    0.32    0.10
  -6   6  11    0.35    0.13
   6   6 -11    0.20    0.11
   6   6 -11    0.33    0.10
  -6   6  11    0.38    0.12
   4  -6 -11    0.04    0.08
  -4  -6  11   -0.01    0.08
  -4   6  11   -0.05    0.07
   4   6 -11    0.08    0.08
   4   6 -11   -0.12    0.07
  -4   6  11   -0.06    0.08
   2  -6 -11    1.46    0.17
  -2   6  11    1.29    0.17
   2   6 -11    1.38    0.18
   2   6 -11    1.18    0.17
   0  -6 -11    4.41    0.26
   0   6 -11    4.02    0.28
   0   6  11    3.55    0.26
   0   6 -11    4.01    0.27
  -2  -6 -11    0.36    0.12
  -2  -6 -11    0.17    0.09
  -2   6 -11    0.18    0.12
  -2   6 -11    0.21    0.12
   4  -6  11    0.36    0.13
  -4  -6 -11    0.23    0.11
  -4  -6 -11    0.10    0.12
  -4   6 -11    0.05    0.11
  -4   6 -11    0.31    0.12
   4   6  11    0.22    0.11
  -6  -6 -11   -0.01    0.12
   6  -6  11    0.02    0.11
  -6   6 -11   -0.06    0.12
   6   6  11    0.16    0.11
  -6   6 -11    0.05    0.10
  13  -7 -11    0.17    0.15
 -13  -7  11    0.13    0.15
 -13   7  11   -0.12    0.13
 -13   7  11    0.10    0.15
  13   7 -11   -0.12    0.12
  11  -7 -11    0.02    0.11
 -11  -7  11   -0.02    0.12
 -11   7  11    0.20    0.13
 -11   7  11    0.05    0.14
  11   7 -11    0.35    0.13
  -9  -7  11    0.45    0.15
   9  -7 -11    0.32    0.14
  -9   7  11    0.23    0.13
  -9   7  11    0.11    0.12
   9   7 -11    0.36    0.14
   7  -7 -11    0.05    0.10
  -7  -7  11    0.08    0.11
  -7   7  11    0.01    0.09
   7   7 -11    0.02    0.08
   7   7 -11    0.02    0.10
  -7   7  11    0.21    0.12
  -5  -7  11    0.39    0.12
   5  -7 -11    0.29    0.11
  -5   7  11    0.13    0.10
   5   7 -11    0.31    0.11
   5   7 -11    0.56    0.13
  -5   7  11    0.27    0.10
   3  -7 -11    0.51    0.12
  -3  -7  11    0.43    0.11
   3   7 -11    0.49    0.13
  -3   7  11    0.27    0.11
   3   7 -11    0.47    0.13
   1  -7 -11    1.41    0.16
  -1   7  11    1.10    0.17
   1   7 -11    1.30    0.18
   1   7 -11    1.37    0.18
  -1  -7 -11   -0.13    0.07
  -1   7 -11   -0.01    0.09
  -1   7 -11    0.00    0.09
   1   7  11    0.06    0.08
  -3  -7 -11    0.11    0.10
  -3   7 -11    0.18    0.13
   3   7  11   -0.03    0.08
  -3   7 -11    0.05    0.11
   3   7  11    0.04    0.07
   5  -7  11    0.85    0.19
  -5   7 -11    0.63    0.18
  -5   7 -11    1.51    0.23
 -12  -8  11    0.38    0.18
  12  -8 -11    0.45    0.17
 -12   8  11    0.32    0.17
 -12   8  11    0.34    0.18
  12   8 -11    0.15    0.14
  10  -8 -11    0.53    0.15
 -10  -8  11    0.34    0.15
 -10   8  11    0.46    0.17
  10   8 -11    0.43    0.14
 -10   8  11    0.26    0.14
   8  -8 -11    0.06    0.11
  -8  -8  11    0.29    0.13
  -8   8  11    0.35    0.14
  -8   8  11    0.08    0.10
   8   8 -11    0.23    0.12
   6  -8 -11    0.35    0.12
  -6  -8  11    0.16    0.10
   6   8 -11    0.03    0.10
  -6   8  11    0.15    0.10
   6   8 -11    0.27    0.11
  -6   8  11    0.20    0.13
   4  -8 -11    3.01    0.22
  -4  -8  11    2.48    0.20
   4   8 -11    2.38    0.22
  -4   8  11    2.98    0.26
   4   8 -11    2.61    0.23
   2  -8 -11    0.58    0.12
   2   8 -11    0.70    0.15
   2   8 -11    0.81    0.16
  -2   8  11    0.69    0.15
   0   8  11    0.06    0.08
   0   8 -11    0.08    0.10
   0   8 -11    0.07    0.06
   0   8 -11    0.20    0.10
  -2   8 -11    1.32    0.21
  -2   8 -11    1.14    0.19
   2   8  11    1.42    0.18
   4  -8  11    0.58    0.16
  -4   8 -11    0.74    0.18
  -4   8 -11    0.64    0.16
   6  -8  11    3.44    0.33
  -6   8 -11    3.81    0.35
  -6   8 -11    3.67    0.34
  11  -9 -11    0.43    0.16
 -11  -9  11    0.58    0.19
  11   9 -11    0.43    0.17
 -11   9  11    0.30    0.18
 -11   9  11    0.10    0.13
  -9  -9  11    1.84    0.24
   9  -9 -11    1.45    0.19
  -9   9  11    1.96    0.25
   9   9 -11    1.76    0.22
  -9   9  11    1.18    0.21
  -7  -9  11   -0.01    0.10
  -7   9  11    0.06    0.12
  -7   9  11    0.09    0.11
   7   9 -11    0.03    0.10
  -5  -9  11    0.04    0.10
   5   9 -11   -0.06    0.08
  -5   9  11   -0.02    0.10
   5   9 -11    0.00    0.09
  -5   9  11    0.03    0.09
   3   9 -11    1.03    0.18
   3   9 -11    0.56    0.14
  -3   9  11    0.63    0.15
   1   9 -11   -0.06    0.08
  -1   9  11    0.04    0.09
   1   9 -11   -0.02    0.09
  -1   9 -11    0.07    0.10
   1   9  11    0.08    0.11
  -1   9 -11   -0.14    0.08
   3  -9  11    0.05    0.10
   3   9  11    0.02    0.10
  -3   9 -11    0.10    0.13
  -3   9 -11    0.17    0.11
   5  -9  11    2.35    0.27
  -5   9 -11    2.31    0.28
  -5   9 -11    2.34    0.28
 -10 -10  11    0.25    0.17
 -10  10  11    0.30    0.16
  10  10 -11    0.30    0.15
 -10  10  11    0.21    0.13
  -8 -10  11    1.32    0.22
  -8  10  11    1.08    0.20
  -8  10  11    1.30    0.21
   8  10 -11    1.15    0.18
  -6 -10  11    0.35    0.13
   6  10 -11    0.20    0.11
  -6  10  11    0.20    0.11
  -6  10  11    0.31    0.14
   4  10 -11    0.10    0.11
  -4  10  11   -0.06    0.09
   4  10 -11    0.05    0.09
   2  10 -11   -0.10    0.08
  -2  10  11    0.19    0.12
   2  10 -11   -0.01    0.09
   0  10  11   -0.01    0.09
   0  10 -11    0.08    0.11
   0  10 -11    0.04    0.10
  -2  10 -11    0.50    0.15
  -2  10 -11    0.38    0.13
   2  10  11    0.28    0.12
   4 -10  11    0.07    0.10
  -4  10 -11    0.05    0.11
  -4  10 -11   -0.10    0.09
  -9 -11  11    0.21    0.15
  -9  11  11    0.21    0.16
   9  11 -11    0.09    0.11
  -9  11  11    0.06    0.11
  -7 -11  11    0.64    0.17
   7  11 -11    0.61    0.16
  -7  11  11    0.24    0.14
  -7  11  11    0.53    0.16
   5  11 -11    0.04    0.10
  -5  11  11    0.02    0.12
   5  11 -11    0.29    0.12
   3  11 -11    0.29    0.12
  -3  11  11    0.06    0.11
   3  11 -11    0.33    0.13
   1  11 -11    0.31    0.13
   1  11 -11    0.29    0.14
  -1  11  11    0.34    0.13
  -1  11 -11    0.07    0.11
  -1  11 -11    0.00    0.11
   1  11  11    0.02    0.10
   3 -11  11    0.29    0.14
  -3  11 -11    0.26    0.16
  -3  11 -11    0.44    0.16
  -8 -12  11    0.51    0.17
  -8  12  11    0.19    0.13
  -8  12  11    0.17    0.15
  -6 -12  11    0.14    0.13
  -6  12  11    0.12    0.11
  -6  12  11   -0.08    0.12
   6  12 -11    0.02    0.11
   4  12 -11    0.15    0.12
  -4  12  11    0.13    0.14
   4  12 -11    0.25    0.12
   2  12 -11   -0.02    0.11
  -2  12  11   -0.02    0.10
   2  12 -11    0.13    0.12
   0  12 -11    0.18    0.14
   0  12  11    0.26    0.14
   0  12 -11    0.09    0.11
   2 -12  11    0.08    0.10
  -2  12 -11   -0.13    0.10
  -2  12 -11   -0.04    0.11
  -7  13  11   -0.06    0.11
  -7  13  11    0.05    0.11
  -5  13  11   -0.02    0.12
   3  13 -11    0.05    0.13
  -3  13  11    0.23    0.15
   1  13 -11    0.25    0.14
  -1  13  11    0.32    0.16
   1  13 -11    0.50    0.16
  -1  13 -11    0.08    0.12
  -1  13 -11   -0.15    0.11
  -6  14  11   -0.12    0.10
  -4  14  11    0.01    0.14
   2  14 -11    1.15    0.22
  -2  14  11    1.14    0.21
   0  14 -11    0.16    0.14
   0  14  11    0.02    0.14
  12   0 -12    0.09    0.11
 -12   0  12   -0.16    0.11
 -10   0  12    0.07    0.11
 -10   0  12   -0.14    0.11
  10   0 -12   -0.21    0.10
   8   0 -12    0.27    0.12
  -8   0  12    0.25    0.12
  -8   0  12    0.07    0.10
   6   0 -12    4.01    0.25
  -6   0  12    3.97    0.25
   6   0 -12    3.91    0.27
   4   0 -12    4.44    0.27
   4   0 -12    4.87    0.28
  -4   0  12    4.12    0.24
   2   0 -12    1.36    0.18
  -2   0  12    1.52    0.16
   2   0 -12    1.54    0.18
   0   0 -12   28.83    0.82
   0   0  12   27.78    0.70
   0   0 -12   27.70    0.82
  -2   0 -12    0.54    0.13
  -2   0 -12    0.80    0.17
   4   0  12    1.22    0.20
  -4   0 -12    1.81    0.24
  -4   0 -12    1.38    0.19
   6   0  12    6.81    0.42
  -6   0 -12    7.38    0.40
  -6   0 -12    7.13    0.43
 -13  -1  12   -0.01    0.14
  13  -1 -12    0.01    0.13
 -13   1  12   -0.19    0.12
  13   1 -12   -0.03    0.10
 -11  -1  12   -0.02    0.11
  11  -1 -12    0.01    0.12
 -11   1  12   -0.02    0.11
 -11   1  12   -0.08    0.12
  11   1 -12    0.14    0.12
   9  -1 -12    0.31    0.13
  -9  -1  12   -0.01    0.10
  -9  -1  12    0.09    0.12
  -9   1  12    0.21    0.13
  -9   1  12    0.19    0.12
   9   1 -12    0.25    0.12
   7  -1 -12    0.00    0.09
  -7  -1  12   -0.10    0.09
   7   1 -12    0.15    0.10
  -7   1  12    0.00    0.09
  -7   1  12    0.14    0.10
   7   1 -12    0.08    0.07
  -5  -1  12    2.44    0.21
   5  -1 -12    2.64    0.21
   5  -1 -12    2.68    0.23
  -5   1  12    2.41    0.21
   5   1 -12    2.60    0.21
   5   1 -12    2.38    0.22
  -3  -1  12    5.19    0.27
   3  -1 -12    5.90    0.32
   3  -1 -12    5.24    0.30
   3   1 -12    5.20    0.30
   3   1 -12    5.34    0.29
  -3   1  12    5.02    0.26
   1  -1 -12    8.26    0.38
   1  -1 -12    7.69    0.37
  -1  -1  12    7.77    0.31
  -1   1  12    7.60    0.31
   1   1 -12    8.10    0.38
   1   1 -12    8.02    0.38
  -1  -1 -12    1.48    0.18
  -1  -1 -12    1.28    0.19
  -1   1 -12    1.73    0.22
  -1   1 -12    1.43    0.19
  -3  -1 -12   -0.05    0.10
  -3  -1 -12    0.02    0.09
  -3   1 -12    0.06    0.09
  -3   1 -12   -0.17    0.09
   5  -1  12    0.17    0.11
  -5  -1 -12   -0.06    0.12
  -5  -1 -12    0.06    0.09
  -5   1 -12   -0.09    0.11
  -5   1 -12   -0.06    0.08
   5   1  12    0.00    0.09
  -7  -1 -12    0.05    0.14
   7  -1  12    0.24    0.13
  -7   1 -12    0.06    0.13
   7   1  12    0.05    0.11
  -7   1 -12    0.10    0.13
  12  -2 -12    0.27    0.14
 -12  -2  12   -0.21    0.12
 -12   2  12    0.00    0.13
  12   2 -12    0.13    0.12
  10  -2 -12    0.03    0.11
 -10  -2  12    0.06    0.11
  10   2 -12    0.27    0.12
 -10   2  12    0.00    0.12
 -10   2  12    0.27    0.15
  -8  -2  12    0.08    0.11
   8  -2 -12    0.36    0.13
  -8  -2  12    0.07    0.11
  -8   2  12    0.18    0.11
  -8   2  12    0.12    0.11
   8   2 -12    0.14    0.09
  -6  -2  12    0.16    0.11
   6  -2 -12    0.19    0.10
  -6   2  12    0.31    0.12
   6   2 -12    0.33    0.12
  -6   2  12    0.48    0.12
   6   2 -12    0.08    0.08
  -4  -2  12    3.28    0.22
   4  -2 -12    3.39    0.24
   4  -2 -12    3.32    0.23
   4   2 -12    3.27    0.23
  -4   2  12    3.77    0.23
   4   2 -12    3.71    0.26
  -2  -2  12    1.55    0.16
   2  -2 -12    1.62    0.18
   2  -2 -12    1.37    0.18
  -2   2  12    1.44    0.15
   2   2 -12    1.48    0.19
   2   2 -12    1.70    0.19
   0  -2 -12   21.54    0.67
   0  -2 -12   21.53    0.67
   0   2 -12   20.73    0.68
   0   2 -12   19.54    0.66
   0   2  12   20.07    0.58
  -2  -2 -12   -0.07    0.07
  -2  -2 -12   -0.10    0.09
  -2   2 -12    0.02    0.09
  -2   2 -12   -0.07    0.10
  -4  -2 -12   -0.03    0.11
  -4  -2 -12   -0.04    0.07
   4  -2  12   -0.08    0.09
  -4   2 -12   -0.03    0.11
   4   2  12    0.07    0.10
  -4   2 -12   -0.06    0.08
  -6  -2 -12    3.12    0.27
   6  -2  12    2.94    0.30
  -6  -2 -12    3.26    0.31
  -6   2 -12    3.38    0.30
   6   2  12    2.83    0.29
  -6   2 -12    3.32    0.32
 -13  -3  12    0.14    0.16
  13  -3 -12    0.07    0.14
 -13   3  12    0.16    0.15
  13   3 -12    0.06    0.14
 -11  -3  12    0.03    0.13
  11  -3 -12    0.11    0.12
 -11   3  12    0.14    0.13
  11   3 -12    0.18    0.12
 -11   3  12    0.17    0.13
  -9  -3  12    0.12    0.12
  -9  -3  12    0.20    0.12
   9  -3 -12    0.23    0.13
  -9   3  12   -0.01    0.10
  -9   3  12    0.00    0.11
   9   3 -12    0.10    0.10
  -7  -3  12    0.08    0.11
   7  -3 -12   -0.06    0.08
  -7   3  12    0.04    0.09
   7   3 -12    0.03    0.09
   7   3 -12    0.07    0.08
  -7   3  12   -0.12    0.09
  -5  -3  12    0.37    0.12
   5  -3 -12    0.26    0.11
   5   3 -12    0.28    0.10
  -5   3  12    0.37    0.13
   5   3 -12    0.47    0.12
  -5   3  12    0.40    0.11
   3  -3 -12    0.17    0.10
  -3  -3  12    0.03    0.09
   3  -3 -12    0.21    0.10
  -3   3  12    0.06    0.07
   3   3 -12    0.16    0.09
   3   3 -12    0.10    0.09
   1  -3 -12    0.10    0.09
   1  -3 -12   -0.10    0.07
  -1   3  12   -0.06    0.07
   1   3 -12    0.11    0.09
   1   3 -12    0.06    0.09
  -1  -3 -12   -0.01    0.07
  -1  -3 -12   -0.11    0.08
  -1   3 -12    0.02    0.08
  -1   3 -12   -0.12    0.07
  -3  -3 -12    0.03    0.08
  -3  -3 -12   -0.14    0.10
  -3   3 -12    0.00    0.09
  -3   3 -12   -0.04    0.10
  -5  -3 -12   -0.08    0.12
  -5  -3 -12    0.01    0.10
   5  -3  12   -0.04    0.09
  -5   3 -12    0.09    0.12
  -5   3 -12    0.07    0.09
   5   3  12    0.02    0.10
  12  -4 -12   -0.01    0.12
 -12  -4  12    0.00    0.15
 -12   4  12    0.13    0.14
  12   4 -12    0.16    0.13
 -12   4  12   -0.07    0.11
 -10  -4  12    0.14    0.12
  10  -4 -12    0.05    0.11
 -10   4  12    0.03    0.13
 -10   4  12   -0.02    0.11
  10   4 -12    0.11    0.11
  -8  -4  12    1.74    0.22
   8  -4 -12    1.20    0.18
   8   4 -12    1.78    0.22
  -8   4  12    1.26    0.19
   8   4 -12    1.54    0.17
  -8   4  12    0.85    0.17
  -6  -4  12   -0.01    0.09
   6  -4 -12    0.00    0.08
  -6   4  12    0.05    0.08
  -6   4  12    0.11    0.11
   6   4 -12    0.01    0.09
   6   4 -12   -0.02    0.07
   4  -4 -12    0.15    0.09
  -4  -4  12    0.13    0.10
  -4   4  12    0.09    0.10
  -4   4  12    0.02    0.07
   4   4 -12    0.02    0.07
   4   4 -12    0.04    0.09
   2  -4 -12    0.32    0.12
   2  -4 -12    0.33    0.11
   2   4 -12    0.27    0.11
  -2   4  12    0.50    0.11
   2   4 -12    0.44    0.13
   0  -4 -12   -0.03    0.06
   0  -4 -12    0.07    0.09
   0   4 -12   -0.11    0.07
   0   4 -12    0.02    0.09
  -2  -4 -12   -0.06    0.10
  -2  -4 -12    0.03    0.07
  -2   4 -12   -0.06    0.08
  -2   4 -12    0.00    0.08
  -4  -4 -12    1.91    0.21
   4  -4  12    2.25    0.26
  -4  -4 -12    1.96    0.24
   4   4  12    2.44    0.25
  -4   4 -12    2.05    0.26
  -4   4 -12    2.21    0.25
  -6  -4 -12   -0.15    0.12
   6  -4  12    0.02    0.12
  -6   4 -12    0.10    0.15
   6   4  12    0.09    0.11
  -6   4 -12   -0.12    0.11
  13  -5 -12    0.22    0.17
 -13  -5  12    0.05    0.14
  13   5 -12    0.01    0.12
 -13   5  12   -0.06    0.14
 -13   5  12   -0.18    0.14
 -11  -5  12    0.07    0.14
  11  -5 -12    0.10    0.13
  11   5 -12    0.16    0.13
 -11   5  12    0.10    0.14
 -11   5  12   -0.02    0.12
  -9  -5  12    0.86    0.18
   9  -5 -12    0.63    0.16
   9   5 -12    1.04    0.19
  -9   5  12    0.59    0.16
  -9   5  12    1.09    0.19
  -7  -5  12    0.21    0.12
   7  -5 -12    0.26    0.12
   7   5 -12    0.22    0.10
   7   5 -12    0.20    0.10
  -7   5  12    0.24    0.11
  -7   5  12    0.11    0.11
   5  -5 -12   -0.03    0.08
  -5  -5  12    0.01    0.09
  -5   5  12   -0.02    0.07
  -5   5  12   -0.08    0.10
   5   5 -12    0.12    0.09
   5   5 -12    0.06    0.08
   3  -5 -12    0.30    0.11
  -3  -5  12    0.35    0.11
  -3   5  12    0.14    0.10
   3   5 -12    0.18    0.11
  -3   5  12    0.27    0.10
   3   5 -12    0.05    0.07
   1  -5 -12   -0.01    0.08
   1  -5 -12    0.15    0.10
   1   5 -12   -0.02    0.09
   1   5 -12    0.01    0.09
  -1  -5 -12    0.27    0.11
  -1  -5 -12    0.40    0.12
  -1   5 -12    0.30    0.13
  -1   5 -12    0.17    0.11
  -3  -5 -12    0.10    0.09
  -3  -5 -12    0.14    0.12
  -3   5 -12   -0.01    0.08
  -3   5 -12   -0.06    0.10
   5  -5  12    0.35    0.15
  -5  -5 -12    0.26    0.15
  -5  -5 -12    0.28    0.12
   5   5  12    0.41    0.15
  -5   5 -12    0.23    0.16
  -5   5 -12    0.23    0.13
  12  -6 -12   -0.02    0.12
 -12  -6  12   -0.02    0.12
 -12   6  12    0.07    0.14
 -12   6  12   -0.01    0.14
  12   6 -12   -0.13    0.11
 -10  -6  12    0.05    0.12
  10  -6 -12    0.08    0.13
 -10   6  12    0.17    0.13
 -10   6  12    0.06    0.12
  10   6 -12   -0.05    0.11
  -8  -6  12    0.83    0.16
   8  -6 -12    0.59    0.16
   8   6 -12    0.94    0.17
  -8   6  12    0.90    0.17
  -8   6  12    0.65    0.17
  -6  -6  12   -0.01    0.09
   6  -6 -12    0.06    0.09
  -6   6  12    0.03    0.07
   6   6 -12    0.07    0.08
   6   6 -12   -0.05    0.08
  -6   6  12    0.14    0.11
   4  -6 -12    0.15    0.10
  -4  -6  12   -0.05    0.08
   4   6 -12    0.05    0.09
   4   6 -12   -0.04    0.09
  -4   6  12   -0.06    0.06
  -4   6  12    0.04    0.10
   2  -6 -12    3.31    0.24
   2   6 -12    3.29    0.26
  -2   6  12    2.71    0.24
   2   6 -12    2.75    0.25
   0  -6 -12    1.71    0.20
   0   6  12    1.74    0.21
   0   6 -12    1.65    0.21
   0   6 -12    1.79    0.22
  -2  -6 -12    0.62    0.14
  -2  -6 -12    0.94    0.17
  -2   6 -12    0.59    0.15
  -2   6 -12    0.78    0.17
  -4  -6 -12    0.12    0.09
   4  -6  12    0.25    0.13
  -4  -6 -12    0.24    0.14
  -4   6 -12    0.09    0.11
   4   6  12    0.18    0.11
  -4   6 -12    0.20    0.14
   6  -6  12    0.13    0.12
  -6   6 -12    0.43    0.17
  -6   6 -12    0.15    0.13
 -11  -7  12   -0.03    0.11
  11  -7 -12    0.05    0.13
 -11   7  12   -0.09    0.12
  11   7 -12    0.07    0.12
 -11   7  12   -0.07    0.12
  -9  -7  12    0.30    0.15
   9  -7 -12    0.22    0.13
   9   7 -12    0.29    0.12
  -9   7  12    0.21    0.14
  -9   7  12    0.29    0.14
   7  -7 -12    0.15    0.11
  -7  -7  12    0.12    0.12
  -7   7  12    0.02    0.12
  -7   7  12    0.03    0.09
   7   7 -12    0.25    0.11
   7   7 -12    0.12    0.11
  -5  -7  12    0.37    0.12
   5  -7 -12    0.49    0.13
   5   7 -12    0.34    0.13
  -5   7  12    0.42    0.13
  -5   7  12    0.28    0.12
   5   7 -12    0.25    0.11
   3  -7 -12    4.40    0.27
   3   7 -12    4.63    0.30
   3   7 -12    4.05    0.29
   1  -7 -12    0.09    0.09
   1   7 -12    0.06    0.09
  -1   7  12    0.07    0.08
   1   7 -12    0.07    0.10
   1   7 -12    0.02    0.05
  -1  -7 -12   -0.05    0.08
  -1   7 -12   -0.05    0.11
  -1   7 -12    0.02    0.09
   1   7  12   -0.01    0.08
  -3   7 -12    3.99    0.33
  -3   7 -12    4.50    0.34
   3   7  12    3.62    0.27
   5  -7  12    0.12    0.13
  -5   7 -12    0.54    0.17
  -5   7 -12    0.48    0.19
 -12  -8  12    0.18    0.15
 -12   8  12   -0.02    0.13
 -10  -8  12    0.06    0.13
  10  -8 -12    0.12    0.12
 -10   8  12    0.06    0.13
  10   8 -12    0.01    0.11
 -10   8  12    0.12    0.15
   8  -8 -12    0.03    0.11
  -8  -8  12    0.11    0.11
   8   8 -12    0.04    0.11
  -8   8  12    0.04    0.11
  -8   8  12   -0.18    0.11
   6  -8 -12    0.10    0.10
  -6  -8  12   -0.01    0.10
  -6   8  12   -0.10    0.11
   6   8 -12   -0.05    0.08
  -6   8  12   -0.02    0.09
   6   8 -12   -0.13    0.08
   4  -8 -12    0.02    0.08
  -4   8  12    0.16    0.10
   4   8 -12    0.12    0.11
  -4   8  12    0.11    0.10
   4   8 -12   -0.03    0.08
   2   8 -12    0.09    0.11
  -2   8  12    0.18    0.12
   2   8 -12    0.16    0.10
   0   8 -12    0.75    0.17
   0   8 -12    0.35    0.14
   0   8  12    0.65    0.15
   0   8 -12    0.50    0.07
  -2   8 -12    0.53    0.16
  -2   8 -12    0.47    0.15
   2   8  12    0.35    0.13
   4  -8  12    0.03    0.12
  -4   8 -12    0.16    0.13
  -4   8 -12   -0.01    0.13
 -11  -9  12    0.16    0.16
 -11   9  12   -0.11    0.12
 -11   9  12   -0.04    0.14
  11   9 -12    0.25    0.16
  -9  -9  12    0.11    0.14
  -9   9  12    0.09    0.12
  -9   9  12    0.05    0.13
   9   9 -12    0.14    0.12
  -7  -9  12   -0.02    0.10
  -7   9  12   -0.11    0.09
   7   9 -12    0.08    0.11
  -7   9  12   -0.02    0.12
   5   9 -12   -0.01    0.09
  -5   9  12    0.10    0.09
   5   9 -12    0.13    0.10
  -5   9  12   -0.21    0.07
   3   9 -12   -0.02    0.10
  -3   9  12    0.02    0.10
   3   9 -12    0.01    0.09
  -1   9  12    0.05    0.09
   1   9 -12   -0.07    0.10
   1   9 -12    0.04    0.09
   1   9  12   -0.01    0.10
  -1   9 -12    0.33    0.13
  -1   9 -12    0.10    0.10
   3  -9  12    2.12    0.25
  -3   9 -12    1.81    0.25
  -3   9 -12    2.02    0.27
 -10 -10  12    0.38    0.18
  10  10 -12    0.05    0.12
 -10  10  12   -0.06    0.15
 -10  10  12   -0.05    0.12
  -8 -10  12    0.16    0.14
   8  10 -12    0.23    0.13
  -8  10  12    0.07    0.12
  -8  10  12    0.08    0.13
  -6 -10  12    0.12    0.12
   6  10 -12   -0.01    0.11
  -6  10  12    0.13    0.10
  -6  10  12   -0.08    0.10
  -4  10  12    0.04    0.12
   4  10 -12    0.14    0.11
   4  10 -12   -0.01    0.09
   2  10 -12   -0.02    0.09
   2  10 -12    0.01    0.10
  -2  10  12   -0.02    0.09
   0  10 -12   -0.10    0.09
   0  10  12   -0.02    0.10
   0  10 -12    0.06    0.10
  -2  10 -12   -0.08    0.11
   2  10  12    0.12    0.11
  -2  10 -12    0.18    0.14
  -9 -11  12    0.17    0.14
   9  11 -12    0.25    0.14
  -9  11  12    0.16    0.16
  -9  11  12   -0.03    0.12
  -7 -11  12    0.15    0.14
  -7  11  12   -0.11    0.10
  -7  11  12    0.08    0.09
   7  11 -12    0.07    0.11
  -5  11  12    0.10    0.14
   5  11 -12    0.06    0.11
   5  11 -12    0.07    0.12
   3  11 -12   -0.08    0.12
   3  11 -12    0.02    0.11
  -3  11  12    0.03    0.10
   1  11 -12    0.29    0.13
  -1  11  12    0.06    0.12
   1  11 -12    0.21    0.12
  -1  11 -12   -0.03    0.13
   1  11  12    0.26    0.15
  -1  11 -12   -0.05    0.12
   3 -11  12   -0.05    0.10
  -3  11 -12   -0.02    0.13
  -3  11 -12   -0.13    0.13
  -8 -12  12    0.11    0.15
  -8  12  12    0.13    0.13
  -8  12  12   -0.09    0.14
  -6  12  12    0.02    0.12
  -6  12  12    0.35    0.14
   6  12 -12   -0.01    0.11
   4  12 -12   -0.10    0.10
  -4  12  12   -0.18    0.11
   4  12 -12   -0.01    0.12
   2  12 -12    0.53    0.17
   2  12 -12    0.61    0.17
  -2  12  12    0.66    0.18
   0  12 -12    0.05    0.12
   0  12 -12    0.01    0.13
   0  12  12    0.06    0.12
  -7  13  12    0.06    0.12
  -5  13  12    0.32    0.18
  -3  13  12   -0.16    0.12
   3  13 -12    0.13    0.14
   1  13 -12    0.09    0.13
   1  13 -12    0.14    0.15
  -1  13  12    0.21    0.14
  12   0 -13   -0.13    0.11
 -12   0  13    0.08    0.14
  10   0 -13   -0.05    0.10
 -10   0  13   -0.03    0.11
 -10   0  13   -0.10    0.11
  -8   0  13    0.10    0.12
   8   0 -13    0.02    0.09
  -8   0  13   -0.12    0.09
  -6   0  13   -0.01    0.09
   6   0 -13    0.09    0.10
   6   0 -13    0.00    0.08
   4   0 -13    0.10    0.09
   4   0 -13    0.11    0.10
  -4   0  13   -0.02    0.09
   2   0 -13    0.03    0.10
   2   0 -13   -0.03    0.08
  -2   0  13   -0.02    0.07
   0   0 -13    0.20    0.11
   0   0 -13    0.13    0.11
  -2   0 -13    0.19    0.12
  -2   0 -13   -0.13    0.10
  -4   0 -13    0.04    0.09
   4   0  13    0.06    0.10
  -4   0 -13    0.09    0.14
 -13  -1  13    0.00    0.14
  13  -1 -13    0.11    0.14
 -13   1  13    0.04    0.14
  13   1 -13    0.08    0.13
  11  -1 -13   -0.08    0.10
 -11  -1  13    0.06    0.14
  11   1 -13   -0.02    0.11
 -11   1  13   -0.02    0.12
 -11   1  13   -0.16    0.12
  -9  -1  13   -0.21    0.09
  -9  -1  13   -0.05    0.10
   9  -1 -13    0.10    0.11
  -9   1  13    0.08    0.11
  -9   1  13   -0.03    0.11
   9   1 -13    0.02    0.10
   7  -1 -13   -0.04    0.08
  -7  -1  13   -0.03    0.09
  -7   1  13    0.21    0.12
   7   1 -13   -0.02    0.09
  -7   1  13    0.06    0.10
   7   1 -13   -0.04    0.06
   5  -1 -13   -0.04    0.08
  -5  -1  13   -0.04    0.09
   5  -1 -13   -0.03    0.09
   5   1 -13   -0.05    0.07
  -5   1  13   -0.03    0.08
   5   1 -13   -0.05    0.08
   3  -1 -13    2.93    0.24
  -3  -1  13    3.26    0.23
   3  -1 -13    3.39    0.26
  -3   1  13    3.29    0.23
   3   1 -13    3.61    0.27
   3   1 -13    3.61    0.27
   1  -1 -13    0.72    0.16
   1  -1 -13    0.58    0.14
  -1   1  13    0.65    0.13
   1   1 -13    0.55    0.15
   1   1 -13    0.67    0.15
  -1  -1 -13    1.28    0.20
  -1  -1 -13    1.48    0.20
  -1   1 -13    1.55    0.20
  -1   1 -13    1.56    0.22
  -3  -1 -13    1.05    0.22
  -3  -1 -13    0.81    0.17
  -3   1 -13    0.76    0.17
  -3   1 -13    0.92    0.20
   5  -1  13    1.42    0.23
  -5  -1 -13    1.32    0.25
  -5  -1 -13    1.60    0.22
  -5   1 -13    1.36    0.24
  -5   1 -13    1.60    0.22
   5   1  13    1.17    0.22
  12  -2 -13    0.02    0.11
 -12  -2  13   -0.11    0.14
 -12   2  13   -0.06    0.13
  12   2 -13   -0.01    0.11
 -10  -2  13    0.03    0.14
  10  -2 -13   -0.04    0.11
 -10   2  13    0.01    0.11
  10   2 -13    0.01    0.10
 -10   2  13    0.02    0.12
   8  -2 -13    0.21    0.12
  -8  -2  13    0.18    0.12
  -8  -2  13    0.42    0.14
  -8   2  13    0.30    0.12
  -8   2  13    0.28    0.13
   8   2 -13    0.19    0.12
   6  -2 -13   -0.04    0.09
  -6  -2  13   -0.07    0.10
  -6   2  13    0.02    0.10
   6   2 -13    0.00    0.07
   6   2 -13    0.02    0.09
  -6   2  13    0.24    0.13
   4  -2 -13   -0.03    0.08
   4  -2 -13   -0.09    0.07
  -4  -2  13    0.00    0.09
   4   2 -13   -0.02    0.08
  -4   2  13    0.04    0.08
   4   2 -13   -0.09    0.08
   2  -2 -13    1.89    0.22
   2  -2 -13    1.75    0.20
  -2   2  13    2.37    0.20
   2   2 -13    2.03    0.22
   2   2 -13    1.98    0.21
   0  -2 -13    1.71    0.20
   0  -2 -13    1.64    0.21
   0   2 -13    1.28    0.19
   0   2 -13    1.80    0.22
   0   2  13    1.36    0.15
  -2  -2 -13    1.18    0.20
  -2  -2 -13    1.18    0.19
  -2   2 -13    1.13    0.20
  -2   2 -13    1.12    0.18
   4  -2  13    0.15    0.11
  -4  -2 -13    0.13    0.11
  -4  -2 -13    0.54    0.18
   4   2  13    0.31    0.14
  -4   2 -13    0.50    0.16
  -4   2 -13    0.15    0.11
  11  -3 -13    0.20    0.14
 -11  -3  13   -0.13    0.12
 -11   3  13    0.00    0.12
  11   3 -13    0.03    0.11
 -11   3  13    0.04    0.14
   9  -3 -13   -0.04    0.11
  -9  -3  13   -0.02    0.10
  -9  -3  13    0.07    0.13
  -9   3  13    0.00    0.11
  -9   3  13   -0.14    0.08
   9   3 -13   -0.11    0.08
  -7  -3  13    0.16    0.13
   7  -3 -13    0.04    0.10
  -7   3  13    0.06    0.12
  -7   3  13   -0.01    0.10
   7   3 -13    0.21    0.12
   7   3 -13    0.09    0.10
   5  -3 -13    0.21    0.11
  -5  -3  13    0.01    0.10
   5   3 -13    0.18    0.10
  -5   3  13    0.10    0.09
   5   3 -13    0.13    0.10
  -5   3  13    0.31    0.13
   3  -3 -13   -0.03    0.07
   3  -3 -13    0.01    0.09
  -3  -3  13   -0.04    0.08
   3   3 -13    0.01    0.08
  -3   3  13   -0.06    0.07
   3   3 -13    0.10    0.09
   1  -3 -13    0.11    0.11
   1  -3 -13   -0.08    0.07
  -1   3  13    0.08    0.08
   1   3 -13   -0.05    0.08
   1   3 -13    0.09    0.10
  -1  -3 -13    1.29    0.18
  -1  -3 -13    1.06    0.19
  -1   3 -13    1.04    0.20
  -1   3 -13    1.14    0.19
  -3  -3 -13    3.07    0.29
  -3  -3 -13    2.72    0.25
  -3   3 -13    2.59    0.26
  -3   3 -13    2.52    0.28
  -5  -3 -13    0.00    0.14
   5  -3  13    0.09    0.12
  -5  -3 -13    0.08    0.12
  -5   3 -13    0.19    0.12
  -5   3 -13    0.11    0.15
   5   3  13   -0.05    0.11
 -12  -4  13    0.10    0.16
  12  -4 -13    0.10    0.13
 -12   4  13    0.22    0.16
  12   4 -13   -0.09    0.13
 -12   4  13   -0.03    0.15
  10  -4 -13    0.13    0.14
 -10  -4  13   -0.18    0.11
 -10   4  13    0.02    0.11
 -10   4  13   -0.03    0.12
  10   4 -13    0.02    0.12
   8  -4 -13    0.66    0.16
  -8  -4  13    1.02    0.19
   8   4 -13    0.91    0.18
   8   4 -13    0.90    0.16
  -8   4  13    0.56    0.15
  -8   4  13    0.69    0.17
   6  -4 -13    0.09    0.11
  -6  -4  13    0.06    0.11
  -6   4  13   -0.04    0.11
   6   4 -13    0.15    0.09
  -6   4  13    0.07    0.10
   6   4 -13   -0.02    0.09
  -4  -4  13    0.34    0.12
   4  -4 -13    0.39    0.13
  -4   4  13    0.16    0.12
   4   4 -13    0.45    0.13
   4   4 -13    0.49    0.13
  -4   4  13    0.31    0.11
   2  -4 -13    0.82    0.16
   2  -4 -13    0.80    0.16
   2   4 -13    0.58    0.15
   2   4 -13    0.61    0.15
  -2   4  13    0.73    0.14
   0  -4 -13    0.51    0.13
   0  -4 -13    0.36    0.14
   0   4  13    0.40    0.10
   0   4 -13    0.29    0.13
   0   4 -13    0.25    0.13
  -2  -4 -13    0.12    0.11
  -2  -4 -13    0.28    0.13
  -2   4 -13    0.04    0.11
  -2   4 -13    0.07    0.11
  -4  -4 -13   -0.07    0.11
  -4  -4 -13    0.11    0.10
   4  -4  13   -0.15    0.10
  -4   4 -13   -0.08    0.11
   4   4  13    0.08    0.11
  -4   4 -13    0.02    0.11
  11  -5 -13    0.06    0.13
 -11  -5  13    0.03    0.14
 -11   5  13    0.02    0.14
 -11   5  13    0.18    0.16
  11   5 -13    0.09    0.13
   9  -5 -13    0.06    0.12
  -9  -5  13   -0.11    0.10
  -9   5  13   -0.01    0.10
   9   5 -13   -0.08    0.10
  -9   5  13   -0.12    0.12
  -7  -5  13    0.19    0.12
   7  -5 -13    0.09    0.10
   7   5 -13    0.01    0.10
  -7   5  13    0.21    0.12
   7   5 -13    0.45    0.13
  -7   5  13    0.25    0.15
   5  -5 -13    0.29    0.12
  -5  -5  13    0.20    0.12
  -5   5  13    0.53    0.15
   5   5 -13    0.40    0.13
  -5   5  13    0.35    0.12
   5   5 -13    0.23    0.11
   3  -5 -13    1.83    0.20
   3   5 -13    1.74    0.21
  -3   5  13    1.48    0.20
  -3   5  13    1.52    0.18
   3   5 -13    2.08    0.22
   1  -5 -13   -0.08    0.06
   1  -5 -13    0.01    0.09
   1   5 -13   -0.04    0.09
  -1   5  13    0.03    0.07
   1   5 -13    0.03    0.08
  -1  -5 -13   -0.11    0.08
  -1  -5 -13   -0.04    0.08
  -1   5 -13   -0.03    0.10
  -1   5 -13   -0.07    0.10
  -3  -5 -13    0.99    0.20
  -3  -5 -13    0.73    0.15
  -3   5 -13    0.71    0.19
   3   5  13    1.12    0.19
  -3   5 -13    0.90    0.19
   5  -5  13    0.49    0.17
  -5  -5 -13    0.71    0.19
  -5   5 -13    0.55    0.19
  -5   5 -13    0.57    0.17
   5   5  13    0.71    0.17
  12  -6 -13   -0.16    0.13
 -12  -6  13   -0.03    0.14
  12   6 -13   -0.04    0.11
 -12   6  13   -0.01    0.13
 -12   6  13    0.03    0.14
  10  -6 -13   -0.02    0.12
 -10  -6  13   -0.13    0.13
 -10   6  13    0.23    0.14
  10   6 -13   -0.04    0.11
 -10   6  13    0.26    0.15
   8  -6 -13    0.28    0.13
  -8  -6  13   -0.07    0.09
   8   6 -13    0.10    0.11
  -8   6  13    0.14    0.13
  -8   6  13    0.09    0.10
  -6  -6  13    0.74    0.15
   6  -6 -13    0.91    0.17
   6   6 -13    0.43    0.14
  -6   6  13    0.35    0.13
  -6   6  13    0.42    0.15
   6   6 -13    0.34    0.13
   4  -6 -13    0.27    0.12
  -4   6  13   -0.09    0.07
  -4   6  13    0.24    0.11
   4   6 -13    0.11    0.11
   4   6 -13    0.08    0.10
   2  -6 -13    0.13    0.11
  -2   6  13    0.09    0.08
   2   6 -13    0.12    0.11
   2   6 -13    0.28    0.12
  -2   6  13    0.19    0.11
   0  -6 -13    0.56    0.15
   0   6 -13    0.47    0.14
   0   6 -13    0.62    0.15
   0   6  13    0.60    0.16
  -2  -6 -13    0.47    0.12
  -2  -6 -13    1.05    0.20
  -2   6 -13    0.42    0.16
  -2   6 -13    0.56    0.17
  -4  -6 -13   -0.04    0.09
   4  -6  13    0.05    0.12
   4   6  13    0.05    0.11
  -4   6 -13   -0.06    0.11
  -4   6 -13    0.03    0.14
 -11  -7  13    0.21    0.15
  11  -7 -13    0.00    0.12
  11   7 -13    0.03    0.12
 -11   7  13   -0.03    0.11
 -11   7  13    0.23    0.16
   9  -7 -13   -0.15    0.11
  -9  -7  13    0.04    0.12
  -9   7  13   -0.03    0.13
  -9   7  13    0.05    0.11
   9   7 -13    0.02    0.11
   7  -7 -13    0.03    0.09
  -7  -7  13   -0.06    0.10
   7   7 -13   -0.04    0.09
  -7   7  13   -0.02    0.10
  -7   7  13    0.21    0.14
   7   7 -13   -0.01    0.09
   5  -7 -13    0.02    0.09
  -5  -7  13   -0.05    0.09
   5   7 -13   -0.14    0.09
  -5   7  13    0.26    0.12
  -5   7  13    0.03    0.09
   5   7 -13   -0.04    0.09
   3  -7 -13   -0.05    0.09
  -3   7  13    0.10    0.11
  -3   7  13    0.11    0.08
   3   7 -13    0.19    0.12
   3   7 -13    0.03    0.11
   1  -7 -13    0.12    0.10
   1   7 -13   -0.06    0.08
   1   7 -13   -0.07    0.07
  -1   7  13   -0.05    0.09
  -1   7 -13   -0.06    0.11
   1   7  13    0.07    0.11
  -1   7 -13    0.01    0.10
   3   7  13    1.74    0.22
  -3   7 -13    1.55    0.24
  -3   7 -13    1.55    0.24
 -10  -8  13    0.11    0.14
  10  -8 -13   -0.13    0.11
  10   8 -13    0.08    0.13
 -10   8  13    0.03    0.13
 -10   8  13    0.01    0.14
  -8  -8  13    0.04    0.11
   8  -8 -13   -0.05    0.10
  -8   8  13   -0.13    0.12
  -8   8  13   -0.02    0.11
   8   8 -13   -0.15    0.09
  -6  -8  13   -0.03    0.11
   6  -8 -13    0.20    0.11
  -6   8  13   -0.17    0.11
   6   8 -13    0.06    0.09
   6   8 -13    0.10    0.10
  -6   8  13   -0.08    0.09
   4   8 -13    0.17    0.12
  -4   8  13    0.18    0.10
  -4   8  13    0.22    0.12
   4   8 -13    0.22    0.12
   2   8 -13    0.10    0.11
   2   8 -13    0.12    0.10
  -2   8  13    0.03    0.10
   0   8 -13    0.14    0.11
   0   8  13    0.16    0.12
   0   8 -13    0.09    0.11
  -2   8 -13    0.69    0.19
  -2   8 -13    0.99    0.20
   2   8  13    1.07    0.19
  -9  -9  13    0.10    0.14
  -9   9  13    0.09    0.14
  -9   9  13   -0.06    0.10
   9   9 -13    0.04    0.11
  -7  -9  13    0.15    0.12
  -7   9  13   -0.02    0.09
  -7   9  13    0.00    0.11
   7   9 -13    0.06    0.11
  -5   9  13    0.26    0.12
   5   9 -13    0.13    0.11
   5   9 -13    0.24    0.14
  -5   9  13    0.38    0.14
   3   9 -13    0.26    0.12
  -3   9  13    0.01    0.11
   3   9 -13    0.05    0.12
   1   9 -13    0.41    0.14
  -1   9  13    0.37    0.14
   1   9 -13    0.66    0.17
  -1   9 -13    0.39    0.15
   1   9  13    0.23    0.13
  -1   9 -13    0.05    0.14
   3  -9  13    0.37    0.14
  -3   9 -13    0.02    0.13
  -3   9 -13    0.44    0.17
  -8 -10  13    0.11    0.13
  -8  10  13   -0.08    0.14
  -8  10  13    0.16    0.12
   8  10 -13    0.05    0.12
   6  10 -13    0.50    0.15
  -6  10  13    0.06    0.10
  -6  10  13   -0.04    0.12
   4  10 -13    0.09    0.12
   4  10 -13   -0.01    0.11
  -4  10  13    0.04    0.12
  -2  10  13   -0.11    0.11
   2  10 -13    0.06    0.10
   2  10 -13    0.01    0.09
   0  10 -13   -0.09    0.13
   0  10 -13   -0.05    0.09
   0  10  13    0.23    0.14
  -2  10 -13    1.16    0.24
  -2  10 -13    0.87    0.22
   2  10  13    1.40    0.21
   7  11 -13    0.06    0.13
  -7  11  13    0.15    0.15
  -7  11  13    0.29    0.15
  -5  11  13    0.15    0.14
   5  11 -13   -0.01    0.12
  -5  11  13   -0.10    0.09
   5  11 -13    0.16    0.13
   3  11 -13    0.50    0.16
   3  11 -13    0.23    0.13
  -3  11  13    0.11    0.13
  -1  11  13   -0.19    0.10
   1  11 -13    0.04    0.14
   1  11 -13   -0.03    0.11
  -1  11 -13    0.12    0.13
  -1  11 -13    0.23    0.14
  -6  12  13    0.16    0.14
   6  12 -13   -0.02    0.12
  -6  12  13    0.06    0.11
   4  12 -13    0.28    0.16
  -4  12  13    0.51    0.18
   4  12 -13    0.61    0.18
  -2  12  13   -0.15    0.11
   2  12 -13    0.11    0.13
   2  12 -13   -0.10    0.13
  12   0 -14   -0.07    0.12
 -12   0  14   -0.16    0.14
 -10   0  14   -0.03    0.13
 -10   0  14    0.05    0.13
  10   0 -14    0.04    0.12
   8   0 -14    0.35    0.14
  -8   0  14    0.14    0.13
  -8   0  14    0.06    0.12
   6   0 -14    1.40    0.20
  -6   0  14    1.32    0.19
   6   0 -14    1.32    0.19
   4   0 -14    0.45    0.14
  -4   0  14    0.28    0.12
   4   0 -14    0.39    0.13
   2   0 -14    4.42    0.31
  -2   0  14    3.97    0.25
   2   0 -14    4.06    0.29
   0   0 -14    0.52    0.15
   0   0 -14    0.51    0.16
  -2   0 -14    1.19    0.22
  -2   0 -14    0.91    0.19
   4   0  14    2.20    0.28
  -4   0 -14    1.95    0.28
  -4   0 -14    1.65    0.23
 -11  -1  14    0.26    0.16
  11  -1 -14   -0.04    0.11
 -11   1  14   -0.19    0.12
 -11   1  14    0.02    0.13
  11   1 -14    0.06    0.12
  -9  -1  14   -0.02    0.12
  -9  -1  14    0.15    0.13
   9  -1 -14    0.12    0.13
   9   1 -14    0.11    0.12
  -9   1  14    0.26    0.15
  -9   1  14    0.13    0.14
  -7  -1  14    0.42    0.15
   7  -1 -14    0.40    0.14
   7   1 -14    0.69    0.16
  -7   1  14    0.24    0.12
  -7   1  14    0.75    0.17
   7   1 -14    0.36    0.12
   5  -1 -14    0.57    0.14
  -5  -1  14    0.60    0.15
   5  -1 -14    0.50    0.14
   5   1 -14    0.57    0.16
   5   1 -14    0.51    0.14
  -5   1  14    0.65    0.15
   3  -1 -14    0.34    0.13
   3  -1 -14    0.46    0.15
  -3  -1  14    0.02    0.11
  -3   1  14    0.11    0.11
   3   1 -14    0.21    0.11
   3   1 -14    0.35    0.13
   1  -1 -14    0.18    0.11
   1  -1 -14    0.22    0.13
   1   1 -14    0.32    0.13
   1   1 -14    0.25    0.12
  -1  -1 -14    0.01    0.09
  -1  -1 -14    0.05    0.13
  -1   1 -14    0.12    0.10
  -1   1 -14   -0.03    0.11
  -3  -1 -14    0.51    0.15
  -3  -1 -14    0.47    0.18
  -3   1 -14    0.89    0.22
  -3   1 -14    0.55    0.17
  12  -2 -14    0.30    0.14
 -12  -2  14    0.02    0.16
  12   2 -14    0.04    0.13
 -12   2  14   -0.02    0.14
 -10  -2  14    0.13    0.14
  10  -2 -14    0.09    0.12
 -10   2  14   -0.18    0.09
 -10   2  14    0.06    0.14
  10   2 -14    0.27    0.14
  -8  -2  14    0.48    0.17
  -8  -2  14    0.91    0.19
   8  -2 -14    0.60    0.15
   8   2 -14    0.40    0.15
  -8   2  14    0.68    0.16
  -8   2  14    0.50    0.16
  -6  -2  14    0.65    0.16
   6  -2 -14    0.79    0.16
   6   2 -14    0.69    0.16
  -6   2  14    1.18    0.20
   6   2 -14    0.83    0.16
  -6   2  14    0.73    0.16
   4  -2 -14    1.17    0.19
  -4  -2  14    1.30    0.17
   4  -2 -14    1.28    0.19
   4   2 -14    1.37    0.20
  -4   2  14    1.32    0.18
   4   2 -14    1.50    0.20
   2  -2 -14    4.04    0.29
   2  -2 -14    3.79    0.28
   2   2 -14    4.01    0.30
  -2   2  14    4.05    0.25
   2   2 -14    4.04    0.29
   0  -2 -14   -0.09    0.11
   0  -2 -14    0.18    0.11
   0   2 -14    0.12    0.11
   0   2 -14    0.29    0.14
  -2  -2 -14    0.93    0.20
  -2  -2 -14    1.20    0.20
  -2   2 -14    0.78    0.17
  -2   2 -14    1.38    0.22
  -4  -2 -14    0.11    0.11
  -4  -2 -14    0.08    0.14
   4  -2  14    0.18    0.12
  -4   2 -14    0.19    0.12
   4   2  14   -0.11    0.09
  -4   2 -14    0.08    0.15
 -11  -3  14    0.27    0.17
  11  -3 -14    0.26    0.15
 -11   3  14    0.00    0.12
  11   3 -14    0.23    0.15
 -11   3  14    0.46    0.17
  -9  -3  14    0.03    0.13
   9  -3 -14    0.10    0.12
  -9  -3  14    0.08    0.13
  -9   3  14    0.04    0.13
  -9   3  14   -0.01    0.10
   9   3 -14    0.14    0.13
   7  -3 -14    0.73    0.17
  -7  -3  14    0.89    0.19
   7   3 -14    1.03    0.19
  -7   3  14    0.81    0.18
  -7   3  14    0.91    0.18
   7   3 -14    1.03    0.18
   5  -3 -14    0.77    0.17
  -5  -3  14    0.98    0.17
  -5   3  14    0.72    0.15
   5   3 -14    0.82    0.16
  -5   3  14    0.95    0.18
   5   3 -14    1.09    0.19
   3  -3 -14    3.54    0.29
   3  -3 -14    3.82    0.28
   3   3 -14    3.17    0.27
  -3   3  14    3.26    0.24
   3   3 -14    3.89    0.30
   1  -3 -14    0.68    0.15
   1  -3 -14    0.96    0.18
  -1   3  14    0.69    0.14
   1   3 -14    0.78    0.17
   1   3 -14    1.14    0.20
  -1  -3 -14    1.63    0.22
  -1  -3 -14    1.08    0.19
  -1   3 -14    1.11    0.20
  -1   3 -14    1.35    0.23
  -3  -3 -14    1.15    0.22
  -3  -3 -14    1.02    0.18
  -3   3 -14    0.95    0.22
  -3   3 -14    0.92    0.19
  10  -4 -14    0.24    0.14
 -10  -4  14    0.02    0.12
 -10   4  14    0.32    0.17
  10   4 -14    0.17    0.14
 -10   4  14    0.24    0.15
  -8  -4  14    0.00    0.11
   8  -4 -14    0.09    0.12
   8   4 -14   -0.10    0.10
  -8   4  14   -0.02    0.10
  -8   4  14    0.05    0.14
   8   4 -14    0.01    0.11
  -6  -4  14    0.14    0.12
   6  -4 -14    0.32    0.13
  -6   4  14    0.54    0.15
  -6   4  14    0.06    0.10
   6   4 -14    0.29    0.13
   6   4 -14    0.21    0.12
   4  -4 -14    0.46    0.14
  -4   4  14    0.24    0.12
   4   4 -14    0.20    0.11
   4   4 -14    0.24    0.13
  -4   4  14    0.28    0.11
   2  -4 -14    0.26    0.11
   2  -4 -14    0.02    0.10
   2   4 -14   -0.02    0.09
   2   4 -14    0.12    0.10
  -2   4  14    0.13    0.09
   0  -4 -14   -0.06    0.08
   0  -4 -14    0.03    0.12
   0   4 -14   -0.07    0.08
   0   4  14    0.19    0.09
   0   4 -14    0.15    0.11
  -2  -4 -14    0.01    0.12
  -2  -4 -14    0.02    0.11
  -2   4 -14   -0.02    0.14
  -2   4 -14    0.16    0.13
 -11  -5  14   -0.14    0.14
  11  -5 -14   -0.14    0.11
  11   5 -14    0.15    0.13
 -11   5  14    0.10    0.14
 -11   5  14    0.33    0.17
  -9  -5  14    0.04    0.12
   9  -5 -14    0.07    0.12
  -9   5  14    0.06    0.15
   9   5 -14    0.05    0.11
  -9   5  14    0.02    0.11
   7  -5 -14   -0.03    0.12
  -7  -5  14   -0.04    0.11
  -7   5  14    0.25    0.14
   7   5 -14    0.02    0.11
   7   5 -14    0.13    0.11
  -7   5  14    0.06    0.10
  -5  -5  14    0.71    0.16
   5  -5 -14    0.98    0.19
   5   5 -14    0.78    0.17
  -5   5  14    0.85    0.18
   5   5 -14    1.06    0.18
  -5   5  14    0.72    0.16
   3  -5 -14    0.07    0.10
  -3   5  14    0.37    0.15
  -3   5  14    0.47    0.12
   3   5 -14    0.32    0.13
   3   5 -14    0.22    0.13
   1  -5 -14   -0.03    0.08
   1  -5 -14    0.05    0.11
   1   5 -14   -0.10    0.11
  -1   5  14   -0.02    0.09
   1   5 -14   -0.06    0.09
  -1   5  14   -0.06    0.09
  -1  -5 -14    1.48    0.21
  -1  -5 -14    1.39    0.21
  -1   5 -14    1.46    0.23
  -1   5 -14    1.54    0.23
  -3  -5 -14    0.46    0.18
  -3  -5 -14    0.74    0.17
   3   5  14    0.65    0.18
  -3   5 -14    0.51    0.17
  -3   5 -14    0.87    0.21
  10  -6 -14    0.09    0.13
 -10  -6  14    0.08    0.15
 -10   6  14    0.01    0.13
 -10   6  14   -0.08    0.14
  10   6 -14    0.08    0.11
  -8  -6  14    0.09    0.12
   8  -6 -14    0.08    0.12
  -8   6  14   -0.09    0.09
  -8   6  14   -0.01    0.13
   8   6 -14   -0.04    0.11
  -6  -6  14    0.10    0.13
   6  -6 -14    0.23    0.12
  -6   6  14    0.59    0.16
  -6   6  14    0.62    0.18
   6   6 -14    0.65    0.16
   6   6 -14    0.30    0.12
   4  -6 -14    0.22    0.12
  -4   6  14    0.06    0.09
  -4   6  14   -0.10    0.10
   4   6 -14   -0.08    0.10
   4   6 -14   -0.03    0.10
   2  -6 -14    0.22    0.12
  -2   6  14    0.17    0.13
   2   6 -14    0.05    0.13
  -2   6  14    0.04    0.08
   2   6 -14    0.08    0.10
   0  -6 -14    0.20    0.12
   0   6 -14    0.16    0.13
   0   6 -14    0.04    0.10
   0   6  14   -0.07    0.08
  -2  -6 -14    0.13    0.10
  -2  -6 -14    0.17    0.15
  -2   6 -14    0.19    0.14
  -2   6 -14    0.30    0.16
  -9  -7  14    0.12    0.15
   9  -7 -14    0.09    0.12
  -9   7  14    0.03    0.14
   9   7 -14    0.08    0.12
  -9   7  14   -0.05    0.10
  -7  -7  14    0.19    0.14
   7  -7 -14    0.16    0.13
  -7   7  14    0.02    0.09
   7   7 -14    0.27    0.13
  -7   7  14    0.02    0.11
   7   7 -14    0.26    0.13
   5  -7 -14   -0.11    0.10
   5   7 -14   -0.04    0.09
   5   7 -14    0.09    0.12
  -5   7  14    0.08    0.11
  -5   7  14    0.25    0.11
   3  -7 -14   -0.02    0.10
  -3   7  14    0.07    0.11
  -3   7  14    0.06    0.09
   3   7 -14    0.19    0.15
   3   7 -14   -0.07    0.09
  -1   7  14    0.10    0.11
   1   7 -14   -0.09    0.11
   1   7 -14    0.05    0.12
  -1   7 -14    0.65    0.17
   1   7  14    0.67    0.17
  -1   7 -14    0.72    0.18
   8  -8 -14    0.23    0.13
  -8  -8  14   -0.10    0.11
  -8   8  14   -0.03    0.12
   8   8 -14    0.08    0.12
  -8   8  14    0.03    0.10
  -6   8  14   -0.05    0.12
   6   8 -14    0.04    0.12
   6   8 -14    0.14    0.13
  -6   8  14    0.06    0.11
   4   8 -14    0.07    0.12
  -4   8  14    0.04    0.09
   4   8 -14    0.06    0.13
  -4   8  14   -0.02    0.10
   2   8 -14    0.04    0.13
   2   8 -14   -0.14    0.08
  -2   8  14    0.09    0.12
   0   8 -14    0.22    0.14
   0   8  14    0.21    0.12
   0   8 -14    0.26    0.14
  -7   9  14    0.12    0.16
   7   9 -14    0.07    0.13
  -7   9  14    0.00    0.11
   5   9 -14    0.17    0.14
   5   9 -14    0.21    0.13
  -5   9  14    0.16    0.13
  -5   9  14    0.05    0.12
   3   9 -14    0.04    0.11
  -3   9  14    0.18    0.10
   3   9 -14   -0.05    0.12
  -3   9  14    0.28    0.15
   1   9 -14    0.12    0.14
   1   9 -14    0.17    0.14
  -1   9  14    0.09    0.14
  -1   9 -14    0.46    0.17
  -1   9 -14    0.41    0.18
  -6  10  14   -0.06    0.12
  -6  10  14   -0.05    0.12
   6  10 -14    0.07    0.12
   4  10 -14    0.16    0.14
  -4  10  14    0.35    0.16
  -4  10  14    0.07    0.09
   4  10 -14    0.02    0.14
   2  10 -14   -0.08    0.11
   2  10 -14    0.18    0.14
  -2  10  14    0.22    0.14
   5  11 -14   -0.04    0.12
  -5  11  14    0.07    0.12
   5  11 -14    0.13    0.16
   3  11 -14    0.05    0.13
   3  11 -14    0.17    0.13
 -10   0  15   -0.17    0.13
  10   0 -15    0.08    0.13
 -10   0  15   -0.06    0.13
  -8   0  15   -0.15    0.09
  -8   0  15    0.02    0.13
   8   0 -15    0.00    0.11
   6   0 -15    0.03    0.10
   6   0 -15    0.09    0.11
  -6   0  15    0.04    0.11
  -4   0  15   -0.03    0.09
   4   0 -15   -0.11    0.10
   4   0 -15   -0.01    0.10
   2   0 -15    0.03    0.09
   2   0 -15    0.01    0.11
   0   0 -15    0.10    0.13
   0   0 -15    0.01    0.10
  -2   0 -15    0.00    0.13
  -2   0 -15    0.10    0.12
  11  -1 -15    0.04    0.13
 -11  -1  15   -0.01    0.13
  11   1 -15    0.11    0.15
 -11   1  15    0.11    0.14
 -11   1  15   -0.04    0.13
  -9  -1  15    0.10    0.14
   9  -1 -15    0.18    0.14
  -9  -1  15    0.04    0.14
  -9   1  15    0.00    0.14
   9   1 -15   -0.13    0.10
  -9   1  15    0.00    0.12
  -7  -1  15   -0.01    0.10
   7  -1 -15    0.10    0.12
   7   1 -15    0.14    0.12
  -7   1  15    0.01    0.13
  -7   1  15   -0.10    0.09
   7   1 -15   -0.07    0.10
   5  -1 -15   -0.14    0.09
   5  -1 -15    0.01    0.11
  -5  -1  15    0.10    0.12
   5   1 -15    0.06    0.10
  -5   1  15    0.06    0.09
   5   1 -15    0.01    0.10
   3  -1 -15    0.49    0.16
   3  -1 -15    0.27    0.13
   3   1 -15    0.18    0.12
  -3   1  15    0.28    0.13
   3   1 -15    0.09    0.12
   1  -1 -15   -0.02    0.10
   1  -1 -15   -0.03    0.10
   1   1 -15   -0.07    0.11
   1   1 -15    0.10    0.12
  -1  -1 -15    0.35    0.15
  -1  -1 -15    0.03    0.13
  -1   1 -15    0.42    0.14
  -1   1 -15    0.25    0.15
  10  -2 -15    0.31    0.15
 -10  -2  15    0.31    0.17
 -10   2  15    0.24    0.14
 -10   2  15    0.34    0.16
  10   2 -15    0.24    0.16
  -8  -2  15   -0.21    0.11
   8  -2 -15   -0.05    0.11
  -8  -2  15   -0.10    0.13
   8   2 -15   -0.10    0.09
  -8   2  15   -0.07    0.11
  -8   2  15   -0.05    0.12
   6  -2 -15    0.28    0.14
  -6  -2  15    0.11    0.12
  -6   2  15    0.20    0.12
   6   2 -15    0.10    0.12
  -6   2  15    0.10    0.12
   6   2 -15    0.26    0.14
   4  -2 -15   -0.03    0.10
   4  -2 -15    0.17    0.11
   4   2 -15    0.14    0.12
  -4   2  15   -0.06    0.08
   4   2 -15    0.16    0.12
   2  -2 -15    1.20    0.20
   2  -2 -15    1.67    0.23
  -2   2  15    1.21    0.17
   2   2 -15    1.57    0.23
   2   2 -15    1.49    0.23
   0  -2 -15    0.33    0.13
   0  -2 -15    0.45    0.17
   0   2 -15    0.33    0.15
   0   2 -15    0.46    0.16
  -2  -2 -15    0.22    0.14
  -2  -2 -15    0.14    0.15
  -2   2 -15    0.22    0.15
  -2   2 -15    0.10    0.12
   9  -3 -15    0.08    0.13
  -9  -3  15    0.16    0.15
  -9  -3  15    0.01    0.13
  -9   3  15   -0.13    0.13
  -9   3  15    0.17    0.15
   9   3 -15    0.30    0.14
   7  -3 -15    0.09    0.12
  -7  -3  15   -0.01    0.12
   7   3 -15    0.17    0.13
  -7   3  15    0.01    0.14
  -7   3  15   -0.06    0.10
   7   3 -15    0.03    0.10
  -5  -3  15   -0.04    0.10
   5  -3 -15   -0.05    0.12
   5   3 -15    0.07    0.12
  -5   3  15   -0.03    0.09
   5   3 -15    0.04    0.11
  -5   3  15    0.11    0.12
   3  -3 -15    0.55    0.16
   3  -3 -15    1.07    0.19
  -3   3  15    0.38    0.13
   3   3 -15    1.06    0.19
   3   3 -15    0.87    0.20
   1  -3 -15    1.36    0.22
   1  -3 -15    1.47    0.21
   1   3 -15    1.80    0.24
   1   3 -15    1.48    0.23
  -1  -3 -15    0.19    0.13
  -1  -3 -15    0.12    0.14
  -1   3 -15    0.24    0.13
  -1   3 -15    0.02    0.13
  10  -4 -15   -0.03    0.13
 -10  -4  15    0.19    0.15
 -10   4  15   -0.02    0.14
  10   4 -15    0.08    0.11
 -10   4  15    0.03    0.14
  -8  -4  15    0.01    0.14
   8  -4 -15    0.31    0.15
   8   4 -15    0.15    0.15
  -8   4  15    0.17    0.14
  -8   4  15    0.18    0.12
   8   4 -15    0.34    0.14
   6  -4 -15    0.25    0.15
  -6  -4  15    0.18    0.13
  -6   4  15    0.13    0.10
  -6   4  15    0.24    0.15
   6   4 -15   -0.09    0.10
   6   4 -15    0.23    0.13
   4  -4 -15    0.49    0.16
  -4   4  15    0.32    0.12
  -4   4  15    0.36    0.16
   4   4 -15    0.50    0.16
   4   4 -15    0.31    0.13
   2  -4 -15    1.25    0.21
   2  -4 -15    0.63    0.16
   2   4 -15    1.03    0.20
   2   4 -15    1.18    0.20
  -2   4  15    1.41    0.19
   0  -4 -15    2.02    0.25
   0  -4 -15    2.37    0.27
   0   4 -15    1.97    0.25
   0   4 -15    1.52    0.24
  -2  -4 -15    0.19    0.13
  -2  -4 -15   -0.08    0.14
  -2   4 -15    0.03    0.12
  -2   4 -15    0.10    0.15
  -9  -5  15   -0.11    0.12
   9  -5 -15    0.10    0.13
  -9   5  15   -0.09    0.12
   9   5 -15    0.21    0.15
  -9   5  15    0.21    0.14
   7  -5 -15    0.29    0.13
  -7  -5  15    0.06    0.13
  -7   5  15   -0.02    0.09
   7   5 -15    0.11    0.13
   7   5 -15    0.01    0.12
  -7   5  15    0.16    0.14
   5  -5 -15   -0.07    0.11
  -5   5  15    0.13    0.14
   5   5 -15    0.22    0.13
   5   5 -15    0.00    0.10
  -5   5  15   -0.05    0.08
   3  -5 -15    0.19    0.13
  -3   5  15    0.35    0.13
   3   5 -15    0.33    0.14
   3   5 -15    0.17    0.14
  -3   5  15    0.36    0.13
   1  -5 -15    0.22    0.15
   1   5 -15    0.20    0.14
  -1   5  15    0.38    0.15
  -1   5  15    0.21    0.10
   1   5 -15    0.06    0.14
  -1  -5 -15    0.17    0.14
  -1  -5 -15    0.15    0.12
  -1   5 -15    0.32    0.14
  -1   5 -15    0.17    0.14
  -8  -6  15   -0.09    0.12
   8  -6 -15    0.10    0.13
  -8   6  15    0.01    0.13
   8   6 -15    0.03    0.10
  -8   6  15   -0.04    0.09
   6  -6 -15    0.06    0.12
  -6   6  15   -0.10    0.08
   6   6 -15    0.08    0.13
   6   6 -15    0.04    0.12
  -6   6  15    0.13    0.15
   4  -6 -15   -0.07    0.10
  -4   6  15    0.08    0.13
   4   6 -15    0.08    0.12
   4   6 -15    0.04    0.12
  -4   6  15    0.05    0.10
   2  -6 -15    0.16    0.13
  -2   6  15    0.05    0.13
  -2   6  15    0.19    0.11
   2   6 -15    0.03    0.11
   2   6 -15    0.15    0.15
   0  -6 -15    0.43    0.16
   0   6 -15    0.51    0.19
   0   6  15    0.60    0.16
   0   6  15    0.54    0.14
   0   6 -15    0.32    0.16
   7  -7 -15    0.10    0.12
   7   7 -15   -0.04    0.10
  -7   7  15   -0.15    0.14
   7   7 -15    0.11    0.11
  -7   7  15   -0.04    0.09
   5  -7 -15    0.16    0.12
   5   7 -15    0.02    0.13
  -5   7  15    0.11    0.10
   5   7 -15   -0.04    0.10
  -5   7  15    0.07    0.11
  -3   7  15    0.05    0.09
   3   7 -15    0.12    0.15
   3   7 -15   -0.03    0.10
  -3   7  15    0.13    0.13
  -1   7  15   -0.01    0.10
   1   7 -15   -0.06    0.12
   1   7 -15   -0.02    0.13
  -1   7  15    0.13    0.12
   6   8 -15    0.12    0.12
  -6   8  15    0.18    0.14
   6   8 -15    0.09    0.13
  -6   8  15    0.13    0.13
  -4   8  15   -0.03    0.10
   4   8 -15   -0.11    0.10
  -4   8  15   -0.02    0.13
   4   8 -15   -0.02    0.12
   2   8 -15    0.02    0.12
   2   8 -15    0.05    0.14
  -2   8  15    0.03    0.13
  -2   8  15    0.11    0.11
  -5   9  15    0.15    0.15
   5   9 -15   -0.02    0.12
   5   9 -15    0.06    0.14
  -5   9  15    0.14    0.11
   3   9 -15    0.14    0.13
  -3   9  15    0.02    0.12
   3   9 -15   -0.05    0.14
  -3   9  15    0.04    0.12
  -8   0  16    0.24    0.16
  -8   0  16    0.45    0.17
   8   0 -16    0.27    0.15
   6   0 -16    0.13    0.14
   6   0 -16    0.05    0.11
  -6   0  16   -0.20    0.10
  -4   0  16    0.04    0.12
   4   0 -16    0.04    0.12
   4   0 -16   -0.07    0.11
   2   0 -16   -0.01    0.12
   2   0 -16   -0.03    0.09
   0   0 -16   -0.01    0.14
   0   0 -16    0.11    0.11
  -9  -1  16    0.09    0.16
  -9  -1  16    0.37    0.17
   9  -1 -16    0.37    0.15
   9   1 -16    0.57    0.18
  -9   1  16    0.17    0.16
  -9   1  16    0.41    0.17
  -7  -1  16    0.27    0.16
   7  -1 -16    0.24    0.15
  -7  -1  16    0.05    0.13
  -7   1  16    0.03    0.15
   7   1 -16    0.20    0.13
  -7   1  16    0.08    0.13
   7   1 -16    0.31    0.14
   5  -1 -16    0.18    0.13
  -5  -1  16    0.30    0.14
   5  -1 -16    0.13    0.14
  -5   1  16    0.10    0.13
   5   1 -16    0.28    0.15
   5   1 -16    0.27    0.13
   3  -1 -16   -0.13    0.11
   3  -1 -16    0.01    0.11
   3   1 -16    0.17    0.13
   3   1 -16   -0.06    0.12
   1  -1 -16    0.05    0.13
   1  -1 -16    0.17    0.14
   1   1 -16   -0.01    0.13
   1   1 -16    0.08    0.15
   8  -2 -16    0.01    0.13
  -8  -2  16   -0.07    0.13
  -8  -2  16    0.24    0.16
  -8   2  16    0.19    0.14
  -8   2  16    0.19    0.15
   8   2 -16    0.04    0.13
  -6  -2  16   -0.05    0.13
   6  -2 -16    0.07    0.14
   6   2 -16    0.17    0.12
  -6   2  16   -0.03    0.12
  -6   2  16    0.05    0.14
   6   2 -16   -0.02    0.11
   4  -2 -16    0.20    0.13
   4  -2 -16   -0.05    0.10
  -4   2  16    0.08    0.11
   4   2 -16   -0.09    0.10
   4   2 -16    0.17    0.13
   2  -2 -16   -0.02    0.13
   2  -2 -16   -0.11    0.10
   2   2 -16    0.04    0.12
   2   2 -16    0.06    0.12
   0  -2 -16    0.27    0.13
   0  -2 -16    0.12    0.15
   0   2 -16   -0.05    0.11
   0   2 -16    0.24    0.15
  -9  -3  16    0.08    0.14
   9  -3 -16   -0.09    0.11
  -9   3  16    0.03    0.12
   9   3 -16    0.00    0.12
  -7  -3  16   -0.12    0.12
   7  -3 -16    0.22    0.14
   7   3 -16   -0.10    0.12
   7   3 -16    0.30    0.13
  -7   3  16    0.13    0.14
  -7   3  16   -0.28    0.10
   5  -3 -16    1.51    0.23
  -5   3  16    1.32    0.20
   5   3 -16    1.26    0.22
  -5   3  16    1.21    0.22
   5   3 -16    0.96    0.19
   3  -3 -16    0.29    0.15
   3  -3 -16    0.28    0.13
   3   3 -16   -0.16    0.11
   3   3 -16   -0.03    0.10
  -3   3  16   -0.05    0.11
   1  -3 -16    0.12    0.14
   1  -3 -16   -0.16    0.10
   1   3 -16   -0.07    0.10
   1   3 -16    0.18    0.14
  -8  -4  16    0.10    0.14
   8  -4 -16    0.16    0.13
  -8   4  16    0.16    0.16
   8   4 -16   -0.06    0.10
  -8   4  16   -0.05    0.13
   8   4 -16   -0.03    0.11
   6  -4 -16    0.03    0.13
   6   4 -16   -0.03    0.12
  -6   4  16   -0.06    0.11
  -6   4  16    0.05    0.15
   6   4 -16   -0.06    0.12
   4  -4 -16    0.39    0.15
  -4   4  16    0.25    0.15
   4   4 -16    0.51    0.17
  -4   4  16    0.39    0.15
   4   4 -16    0.30    0.16
   2  -4 -16    1.43    0.23
   2  -4 -16    1.41    0.23
  -2   4  16    0.84    0.20
  -2   4  16    1.12    0.18
   2   4 -16    1.00    0.20
   2   4 -16    1.13    0.22
  -7  -5  16   -0.12    0.12
   7  -5 -16   -0.07    0.12
   7   5 -16   -0.03    0.11
  -7   5  16    0.04    0.13
  -7   5  16    0.29    0.16
   7   5 -16    0.05    0.13
   5  -5 -16    0.20    0.12
   5   5 -16    0.17    0.13
  -5   5  16    0.41    0.15
   5   5 -16    0.15    0.14
  -5   5  16    0.39    0.17
   3  -5 -16    0.06    0.12
   3   5 -16    0.18    0.14
  -3   5  16   -0.17    0.10
   3   5 -16   -0.06    0.10
  -3   5  16    0.03    0.10
   6  -6 -16    0.21    0.14
   6   6 -16   -0.16    0.12
  -6   6  16   -0.05    0.14
   6   6 -16   -0.04    0.10
  -6   6  16    0.05    0.12
   4  -6 -16    0.17    0.14
   4   6 -16   -0.04    0.13
  -4   6  16    0.01    0.12
  -4   6  16    0.06    0.11
   4   6 -16    0.21    0.14
   4   0 -17    0.03    0.14
   5  -1 -17    0.05    0.13
   5   1 -17   -0.03    0.12
   0   0   0    0.00    0.00
;
_shelx_hkl_checksum     12858
_shelx_res_file
;
TITL abiraman_l2_1_xy_0m in C 2/c
 shelx.res created by SHELXL-2016/4 at 15:04:53 on 16-Dec-2016
CELL  0.71073  11.7026  14.6628  12.7512   90.000  107.863   90.000
ZERR     4.00   0.0003   0.0004   0.0003    0.000    0.002    0.000
LATT   7
SYMM  - X,   Y, 1/2 - Z
SFAC  C    H    O
UNIT  96 88 24
MERG   2
FMAP   2
PLAN   20
SIZE     0.110   0.190   0.260
ACTA
BOND   $H
CONF
L.S.  20
WGHT    0.085200    0.581100
FVAR       0.12655
MOLE    1
O3    3    0.938718    0.157745    0.044470    11.00000    0.06446    0.06171 =
         0.04012    0.00531   -0.01086   -0.00321
C10   1    0.942156    0.025770    0.153393    11.00000    0.05561    0.05506 =
         0.04483   -0.00277    0.00521   -0.00040
C9    1    0.875340    0.075917    0.050440    11.00000    0.06642    0.05836 =
         0.04133   -0.00565   -0.00605   -0.00491
AFIX  23
H9A   2    0.869121    0.038180   -0.013554    11.00000   -1.20000
H9B   2    0.794849    0.090322    0.051631    11.00000   -1.20000
AFIX   0
C2    1    0.811809    0.337262   -0.213845    11.00000    0.07141    0.07138 =
         0.04116    0.00461   -0.00718    0.01415
C5    1    0.890594    0.214595   -0.042173    11.00000    0.05865    0.05871 =
         0.03425   -0.00162   -0.00571    0.00515
C4    1    0.784158    0.198350   -0.125301    11.00000    0.06261    0.06586 =
         0.04441   -0.00512   -0.00819    0.00189
AFIX  43
H4    2    0.739281    0.146221   -0.124167    11.00000   -1.20000
AFIX   0
C11   1    1.000000    0.072411    0.250000    10.50000    0.06370    0.04824 =
         0.04373    0.00000   -0.00305    0.00000
AFIX  43
H11   2    1.000000    0.135837    0.250002    10.50000   -1.20000
AFIX   0
O2    3    1.059280    0.303832    0.043075    11.00000    0.08262    0.08989 =
         0.06661    0.02186   -0.03525   -0.02218
C3    1    0.745866    0.260964   -0.209913    11.00000    0.06603    0.07614 =
         0.04161   -0.00311   -0.01453    0.00749
AFIX  43
H3    2    0.673846    0.251044   -0.265279    11.00000   -1.20000
AFIX   0
C6    1    0.957147    0.293746   -0.043856    11.00000    0.06227    0.07121 =
         0.04199    0.00338   -0.01187   -0.00089
C12   1    0.943715   -0.068556    0.154365    11.00000    0.07113    0.05563 =
         0.05411   -0.01127    0.01104   -0.00392
AFIX  43
H12   2    0.906532   -0.100685    0.090051    11.00000   -1.20000
AFIX   0
C13   1    1.000000   -0.115121    0.250000    10.50000    0.09031    0.04971 =
         0.07031    0.00000    0.01939    0.00000
AFIX  43
H13   2    1.000002   -0.178546    0.249999    10.50000   -1.20000
AFIX   0
O1    3    0.819467    0.470121   -0.318804    11.00000    0.11695    0.09834 =
         0.07916    0.03596   -0.00610    0.00962
C7    1    0.919313    0.354017   -0.129874    11.00000    0.07087    0.06917 =
         0.04956    0.00876   -0.00761   -0.00043
AFIX  43
H7    2    0.964657    0.405581   -0.132429    11.00000   -1.20000
AFIX   0
C1    1    0.769808    0.401014   -0.306087    11.00000    0.08740    0.09190 =
         0.05440    0.01694   -0.00995    0.01547
AFIX  43
H1    2    0.698090    0.386782   -0.359846    11.00000   -1.20000
AFIX   0
C8    1    1.108478    0.392691    0.064164    11.00000    0.15589    0.12518 =
         0.10217    0.03816   -0.06301   -0.07209
AFIX 137
H8A   2    1.137086    0.411446    0.004552    11.00000   -1.50000
H8B   2    1.173946    0.392483    0.131560    11.00000   -1.50000
H8C   2    1.047747    0.434366    0.070672    11.00000   -1.50000
AFIX   0
HKLF 4
REM  abiraman_l2_1_xy_0m in C 2/c
REM R1 =  0.0524 for    1497 Fo > 4sig(Fo)  and  0.0899 for all    2595 data
REM    138 parameters refined using      0 restraints
END
WGHT      0.0830      0.6099
REM Highest difference peak  0.354,  deepest hole -0.218,  1-sigma level  0.038
Q1    1   1.1616  0.3308  0.0112  11.00000  0.05    0.35
Q2    1   1.0851  0.2543  0.0070  11.00000  0.05    0.20
Q3    1   1.0000  0.4125  0.2500  10.50000  0.05    0.16
Q4    1   0.8176  0.2167 -0.0760  11.00000  0.05    0.15
Q5    1   0.8010  0.3657 -0.2482  11.00000  0.05    0.14
Q6    1   0.9571  0.0481  0.2009  11.00000  0.05    0.14
Q7    1   0.9182  0.0583  0.1074  11.00000  0.05    0.14
Q8    1   0.9062  0.1874  0.0010  11.00000  0.05    0.13
Q9    1   0.8577  0.3495 -0.1703  11.00000  0.05    0.13
Q10   1   0.8594  0.1896 -0.0983  11.00000  0.05    0.12
Q11   1   0.8233  0.0516 -0.0003  11.00000  0.05    0.12
Q12   1   0.9957  0.1668  0.0900  11.00000  0.05    0.11
Q13   1   0.9092 -0.0223  0.1737  11.00000  0.05    0.11
Q14   1   0.9492  0.3823  0.1531  11.00000  0.05    0.10
Q15   1   0.7628  0.2315 -0.1524  11.00000  0.05    0.10
Q16   1   0.6497  0.3708 -0.3695  11.00000  0.05    0.10
Q17   1   0.9976  0.4123  0.1482  11.00000  0.05    0.09
Q18   1   0.9893 -0.0324  0.1401  11.00000  0.05    0.09
Q19   1   0.9400  0.5523 -0.3056  11.00000  0.05    0.09
Q20   1   0.7212  0.3479 -0.3897  11.00000  0.05    0.09
;
_shelx_res_checksum     71001
data_II
_audit_creation_method     'SHELXL-2016/4'
_database_code_depnum_ccdc_archive     'CCDC 1571498'
_chemical_name_systematic
;
4,4'-{[(1,4-Phenylenebis(methylene)]bis(oxy)}bis(3-methoxybenzaldehyde)
;
_chemical_name_common     ?
_chemical_formula_moiety     'C24 H22 O6'
_chemical_formula_sum     'C24 H22 O6'
_chemical_formula_iupac     'C24 H22 O6'
_chemical_formula_weight     406.41
_chemical_melting_point     ?
_space_group_crystal_system     monoclinic
_space_group_name_H-M_alt     'P 21/c'
_space_group_name_Hall     '-P 2ybc'
loop_
    _space_group_symop_operation_xyz
    'x, y, z'
    '-x, y+1/2, -z+1/2'
    '-x, -y, -z'
    'x, -y-1/2, z-1/2'
_cell_length_a     12.6668(5)
_cell_length_b     7.7470(3)
_cell_length_c     10.4244(4)
_cell_angle_alpha     90
_cell_angle_beta     102.126(2)
_cell_angle_gamma     90
_cell_volume     1000.12(7)
_cell_formula_units_Z     2
_cell_measurement_reflns_used     2488
_cell_measurement_theta_min     1.644
_cell_measurement_theta_max     28.443
_cell_measurement_temperature     296(2)
_exptl_crystal_description     block
_exptl_crystal_colour     colourless
_exptl_crystal_size_max     0.240
_exptl_crystal_size_mid     0.190
_exptl_crystal_size_min     0.140
_exptl_crystal_density_diffrn     1.350
_exptl_crystal_density_meas     ?
_exptl_crystal_density_method     ?
_exptl_crystal_F_000     428
_exptl_absorpt_coefficient_mu     0.097
_exptl_absorpt_correction_type     multi-scan
_exptl_absorpt_process_details
;
(<i>SADABS</i>; Bruker, 2008)
;
_exptl_absorpt_correction_T_min     0.741
_exptl_absorpt_correction_T_max     0.863
_diffrn_ambient_temperature     296(2)
_diffrn_source     ?
_diffrn_radiation_type     MoK\a
_diffrn_radiation_wavelength     0.71073
_diffrn_measurement_device_type     'Bruker SMART APEXII area detector'
_diffrn_measurement_method     '\w and \f scans'
_diffrn_detector_area_resol_mean     ?
_diffrn_reflns_number     9260
_diffrn_reflns_av_R_equivalents     0.0280
_diffrn_reflns_av_unetI/netI     0.0273
_diffrn_reflns_theta_min     1.644
_diffrn_reflns_theta_max     28.443
_diffrn_reflns_theta_full     25.242
_diffrn_measured_fraction_theta_max     0.990
_diffrn_measured_fraction_theta_full     0.998
_diffrn_reflns_limit_h_min     -16
_diffrn_reflns_limit_h_max     11
_diffrn_reflns_limit_k_min     -10
_diffrn_reflns_limit_k_max     10
_diffrn_reflns_limit_l_min     -13
_diffrn_reflns_limit_l_max     13
_refine_special_details     ?
_reflns_number_total     2488
_reflns_number_gt     1764
_reflns_threshold_expression     'I > 2\s(I)'
_refine_ls_structure_factor_coef     Fsqd
_refine_ls_matrix_type     full
_refine_ls_R_factor_all     0.0792
_refine_ls_R_factor_gt     0.0567
_refine_ls_wR_factor_gt     0.1778
_refine_ls_wR_factor_ref     0.1896
_refine_ls_goodness_of_fit_ref     1.140
_refine_ls_restrained_S_all     1.140
_refine_ls_number_reflns     2488
_refine_ls_number_parameters     138
_refine_ls_number_restraints     0
_refine_ls_hydrogen_treatment     constr
_refine_ls_weighting_scheme     calc
_refine_ls_weighting_details
              'w=1/[\s^2^(Fo^2^)+(0.0670P)^2^+0.6516P] where P=(Fo^2^+2Fc^2^)/3'
_atom_sites_solution_hydrogens     geom
_atom_sites_solution_primary     direct
_atom_sites_solution_secondary     difmap
_refine_ls_shift/su_max     0.000
_refine_ls_shift/su_mean     0.000
_refine_diff_density_max     0.214
_refine_diff_density_min     -0.213
_refine_ls_extinction_method
;
(SHELXL-2016/4; Sheldrick, 2015)
;
_refine_ls_extinction_coef     0.012(4)
_refine_ls_extinction_expression
                                  'Fc^*^=kFc[1+0.001xFc^2^\l^3^/sin(2\q)]^-1/4^'
loop_
    _atom_type_symbol
    _atom_type_description
    _atom_type_scat_dispersion_real
    _atom_type_scat_dispersion_imag
    _atom_type_scat_source
    'C' 'C' 0.0033 0.0016
                         'International Tables Vol C Tables 4.2.6.8 and 6.1.1.4'
    'H' 'H' 0.0000 0.0000
                         'International Tables Vol C Tables 4.2.6.8 and 6.1.1.4'
    'O' 'O' 0.0106 0.0060
                         'International Tables Vol C Tables 4.2.6.8 and 6.1.1.4'
_computing_data_collection
;
APEX2 (Bruker, 2008)
;
_computing_cell_refinement
;
SAINT (Bruker, 2008)
;
_computing_data_reduction
;
SAINT (Bruker, 2008)
;
_computing_structure_solution
;
SHELXS97 (Sheldrick, 2008)
;
_computing_structure_refinement
;
<i>SHELXL2016/4</i> (Sheldrick, 2015)
;
_computing_molecular_graphics
;
ORTEP-3 for Windows (Farrugia, 2012) and PLATON (Spek, 2009)
;
_computing_publication_material
;
<i>SHELXL2016/4</i> (Sheldrick, 2015) and PLATON (Spek, 2009)
;
loop_
    _atom_site_type_symbol
    _atom_site_label
    _atom_site_fract_x
    _atom_site_fract_y
    _atom_site_fract_z
    _atom_site_U_iso_or_equiv
    _atom_site_adp_type
    _atom_site_calc_flag
    _atom_site_occupancy
    _atom_site_disorder_assembly
    _atom_site_disorder_group
    O O2 0.30136(14) 1.1675(2) 0.5834(2) 0.0541(5) Uani d 1 . .
    O O1 0.36397(14) 0.9305(2) 0.44499(19) 0.0523(5) Uani d 1 . .
    C C6 0.23878(19) 1.0232(3) 0.5659(2) 0.0420(5) Uani d 1 . .
    C C5 0.27247(18) 0.8936(3) 0.4887(2) 0.0418(5) Uani d 1 . .
    C C7 0.14955(19) 0.9951(3) 0.6183(2) 0.0443(6) Uani d 1 . .
    H H7 0.127746 1.079201 0.670885 0.053 Uiso calc 1 . .
    C C4 0.2124(2) 0.7427(3) 0.4619(3) 0.0477(6) Uani d 1 . .
    H H4 0.233030 0.658649 0.408429 0.057 Uiso calc 1 . .
    C C2 0.09122(19) 0.8417(3) 0.5933(2) 0.0450(6) Uani d 1 . .
    O O3 -0.05970(18) 0.6894(3) 0.6395(2) 0.0730(7) Uani d 1 . .
    C C3 0.1222(2) 0.7173(3) 0.5146(3) 0.0493(6) Uani d 1 . .
    H H3 0.082419 0.616013 0.496873 0.059 Uiso calc 1 . .
    C C10 0.45132(19) 0.6482(3) 0.4372(2) 0.0421(5) Uani d 1 . .
    C C9 0.4032(2) 0.8059(3) 0.3651(3) 0.0543(7) Uani d 1 . .
    H H9A 0.457346 0.860256 0.325172 0.065 Uiso calc 1 . .
    H H9B 0.343984 0.770853 0.294866 0.065 Uiso calc 1 . .
    C C11 0.5138(2) 0.6577(3) 0.5620(3) 0.0520(7) Uani d 1 . .
    H H11 0.523957 0.763637 0.604812 0.062 Uiso calc 1 . .
    C C1 -0.0040(2) 0.8164(4) 0.6514(3) 0.0582(7) Uani d 1 . .
    H H1 -0.022677 0.906265 0.701458 0.070 Uiso calc 1 . .
    C C8 0.2642(3) 1.3100(3) 0.6471(4) 0.0684(9) Uani d 1 . .
    H H8A 0.193267 1.342179 0.600621 0.103 Uiso calc 1 . .
    H H8B 0.312586 1.405680 0.648261 0.103 Uiso calc 1 . .
    H H8C 0.261680 1.278595 0.735459 0.103 Uiso calc 1 . .
    C C12 0.4386(2) 0.4880(3) 0.3760(3) 0.0526(7) Uani d 1 . .
    H H12 0.397133 0.479111 0.291377 0.063 Uiso calc 1 . .
loop_
    _atom_site_aniso_label
    _atom_site_aniso_U_11
    _atom_site_aniso_U_22
    _atom_site_aniso_U_33
    _atom_site_aniso_U_12
    _atom_site_aniso_U_13
    _atom_site_aniso_U_23
    O2 0.0558(10) 0.0340(9) 0.0740(13) -0.0046(7) 0.0172(9) -0.0053(8)
    O1 0.0537(10) 0.0376(9) 0.0721(12) 0.0043(8) 0.0280(9) 0.0017(8)
    C6 0.0461(12) 0.0313(11) 0.0468(13) 0.0027(9) 0.0058(10) 0.0020(9)
    C5 0.0441(12) 0.0339(11) 0.0487(13) 0.0048(9) 0.0128(10) 0.0057(9)
    C7 0.0468(12) 0.0398(12) 0.0473(13) 0.0049(10) 0.0124(10) -0.0013(10)
    C4 0.0538(14) 0.0333(12) 0.0562(15) 0.0038(10) 0.0123(11) -0.0059(10)
    C2 0.0458(12) 0.0413(12) 0.0476(13) 0.0020(10) 0.0087(10) 0.0062(10)
    O3 0.0699(13) 0.0722(14) 0.0826(15) -0.0165(11) 0.0287(11) 0.0099(12)
    C3 0.0470(13) 0.0375(12) 0.0618(16) -0.0029(10) 0.0076(11) 0.0005(11)
    C10 0.0430(12) 0.0393(12) 0.0491(13) 0.0012(9) 0.0214(10) -0.0006(10)
    C9 0.0628(16) 0.0485(14) 0.0588(16) 0.0096(12) 0.0293(13) 0.0075(12)
    C11 0.0605(15) 0.0379(13) 0.0584(16) 0.0008(11) 0.0143(12) -0.0130(11)
    C1 0.0573(16) 0.0614(17) 0.0589(16) -0.0015(13) 0.0188(13) 0.0042(13)
    C8 0.0711(19) 0.0353(13) 0.097(2) 0.0009(13) 0.0129(17) -0.0173(14)
    C12 0.0568(15) 0.0518(15) 0.0462(14) 0.0042(12) 0.0041(11) -0.0081(11)
_geom_special_details
;
 All esds (except the esd in the dihedral angle between two l.s. planes)
 are estimated using the full covariance matrix.  The cell esds are taken
 into account individually in the estimation of esds in distances, angles
 and torsion angles; correlations between esds in cell parameters are only
 used when they are defined by crystal symmetry.  An approximate (isotropic)
 treatment of cell esds is used for estimating esds involving l.s. planes.
;
loop_
    _geom_bond_atom_site_label_1
    _geom_bond_atom_site_label_2
    _geom_bond_site_symmetry_2
    _geom_bond_distance
    _geom_bond_publ_flag
    O2 C6 . 1.361(3) ?
    O2 C8 . 1.418(3) ?
    O1 C5 . 1.362(3) ?
    O1 C9 . 1.431(3) ?
    C6 C7 . 1.372(3) ?
    C6 C5 . 1.408(3) ?
    C5 C4 . 1.390(3) ?
    C7 C2 . 1.395(3) ?
    C7 H7 . 0.9300 ?
    C4 C3 . 1.382(4) ?
    C4 H4 . 0.9300 ?
    C2 C3 . 1.375(4) ?
    C2 C1 . 1.472(4) ?
    O3 C1 . 1.202(3) ?
    C3 H3 . 0.9300 ?
    C10 C11 . 1.375(4) ?
    C10 C12 . 1.390(3) ?
    C10 C9 . 1.495(3) ?
    C9 H9A . 0.9700 ?
    C9 H9B . 0.9700 ?
    C11 C12 3_666 1.376(4) ?
    C11 H11 . 0.9300 ?
    C1 H1 . 0.9300 ?
    C8 H8A . 0.9600 ?
    C8 H8B . 0.9600 ?
    C8 H8C . 0.9600 ?
    C12 C11 3_666 1.376(4) ?
    C12 H12 . 0.9300 ?
loop_
    _geom_angle_atom_site_label_1
    _geom_angle_atom_site_label_2
    _geom_angle_atom_site_label_3
    _geom_angle_site_symmetry_1
    _geom_angle_site_symmetry_3
    _geom_angle
    _geom_angle_publ_flag
    C6 O2 C8 . . 117.4(2) ?
    C5 O1 C9 . . 118.51(19) ?
    O2 C6 C7 . . 125.6(2) ?
    O2 C6 C5 . . 115.1(2) ?
    C7 C6 C5 . . 119.2(2) ?
    O1 C5 C4 . . 125.3(2) ?
    O1 C5 C6 . . 115.0(2) ?
    C4 C5 C6 . . 119.7(2) ?
    C6 C7 C2 . . 120.6(2) ?
    C6 C7 H7 . . 119.7 ?
    C2 C7 H7 . . 119.7 ?
    C3 C4 C5 . . 120.2(2) ?
    C3 C4 H4 . . 119.9 ?
    C5 C4 H4 . . 119.9 ?
    C3 C2 C7 . . 120.1(2) ?
    C3 C2 C1 . . 120.9(2) ?
    C7 C2 C1 . . 119.0(2) ?
    C2 C3 C4 . . 120.0(2) ?
    C2 C3 H3 . . 120.0 ?
    C4 C3 H3 . . 120.0 ?
    C11 C10 C12 . . 118.0(2) ?
    C11 C10 C9 . . 121.7(2) ?
    C12 C10 C9 . . 120.2(2) ?
    O1 C9 C10 . . 114.4(2) ?
    O1 C9 H9A . . 108.7 ?
    C10 C9 H9A . . 108.7 ?
    O1 C9 H9B . . 108.7 ?
    C10 C9 H9B . . 108.7 ?
    H9A C9 H9B . . 107.6 ?
    C10 C11 C12 . 3_666 120.6(2) ?
    C10 C11 H11 . . 119.7 ?
    C12 C11 H11 3_666 . 119.7 ?
    O3 C1 C2 . . 125.5(3) ?
    O3 C1 H1 . . 117.3 ?
    C2 C1 H1 . . 117.3 ?
    O2 C8 H8A . . 109.5 ?
    O2 C8 H8B . . 109.5 ?
    H8A C8 H8B . . 109.5 ?
    O2 C8 H8C . . 109.5 ?
    H8A C8 H8C . . 109.5 ?
    H8B C8 H8C . . 109.5 ?
    C11 C12 C10 3_666 . 121.4(2) ?
    C11 C12 H12 3_666 . 119.3 ?
    C10 C12 H12 . . 119.3 ?
loop_
    _geom_torsion_atom_site_label_1
    _geom_torsion_atom_site_label_2
    _geom_torsion_atom_site_label_3
    _geom_torsion_atom_site_label_4
    _geom_torsion_site_symmetry_1
    _geom_torsion_site_symmetry_2
    _geom_torsion_site_symmetry_3
    _geom_torsion_site_symmetry_4
    _geom_torsion
    _geom_torsion_publ_flag
    C8 O2 C6 C7 . . . . -8.4(4) ?
    C8 O2 C6 C5 . . . . 172.7(2) ?
    C9 O1 C5 C4 . . . . -0.1(4) ?
    C9 O1 C5 C6 . . . . -179.6(2) ?
    O2 C6 C5 O1 . . . . 1.2(3) ?
    C7 C6 C5 O1 . . . . -177.7(2) ?
    O2 C6 C5 C4 . . . . -178.3(2) ?
    C7 C6 C5 C4 . . . . 2.8(3) ?
    O2 C6 C7 C2 . . . . 179.8(2) ?
    C5 C6 C7 C2 . . . . -1.3(3) ?
    O1 C5 C4 C3 . . . . 178.3(2) ?
    C6 C5 C4 C3 . . . . -2.3(4) ?
    C6 C7 C2 C3 . . . . -0.6(4) ?
    C6 C7 C2 C1 . . . . 180.0(2) ?
    C7 C2 C3 C4 . . . . 1.2(4) ?
    C1 C2 C3 C4 . . . . -179.4(2) ?
    C5 C4 C3 C2 . . . . 0.3(4) ?
    C5 O1 C9 C10 . . . . -71.7(3) ?
    C11 C10 C9 O1 . . . . -39.0(3) ?
    C12 C10 C9 O1 . . . . 144.6(2) ?
    C12 C10 C11 C12 . . . 3_666 -0.5(4) ?
    C9 C10 C11 C12 . . . 3_666 -176.9(2) ?
    C3 C2 C1 O3 . . . . 2.0(4) ?
    C7 C2 C1 O3 . . . . -178.5(3) ?
    C11 C10 C12 C11 . . . 3_666 0.5(4) ?
    C9 C10 C12 C11 . . . 3_666 177.0(2) ?
loop_
    _geom_hbond_atom_site_label_D
    _geom_hbond_atom_site_label_H
    _geom_hbond_atom_site_label_A
    _geom_hbond_site_symmetry_A
    _geom_hbond_distance_DH
    _geom_hbond_distance_HA
    _geom_hbond_distance_DA
    _geom_hbond_angle_DHA
    C7 H7 O3 2_556 0.93 2.47 3.3380(10)
                                      156
    C12 H12 O2 4_575 0.93 2.52 3.3990(10)
                                        157
_shelx_space_group_comment
;
The symmetry employed for this shelxl refinement is uniquely defined
by the following loop, which should always be used as a source of
symmetry information in preference to the above space-group names.
They are only intended as comments.
;
_shelx_estimated_absorpt_T_min     0.977
_shelx_estimated_absorpt_T_max     0.987
_shelx_hkl_file
;
   0   0   1    0.62    0.04
   0   0  -1    0.42    0.03
   0   0  -2  960.60   24.12
   0   0   2  940.56   22.02
   0   0  -3   -0.05    0.06
   0   0   3    0.08    0.05
   0   0   4  253.80    6.00
   0   0  -4  261.82    6.57
   0   0   5    0.01    0.06
   0   0  -5   -0.07    0.10
   0   0  -5    0.04    0.08
   0   0  -6    9.44    0.42
   0   0  -6    9.05    0.46
   0   0   6    9.01    0.38
   0   0   7   -0.02    0.07
   0   0  -7   -0.12    0.13
   0   0  -7   -0.08    0.10
   0   0   8    0.82    0.16
   0   0  -8    1.34    0.25
   0   0  -9    0.00    0.13
   0   0   9    0.05    0.10
   0   0 -10    4.40    0.35
   0   0 -10    4.35    0.36
   0   0  11   -0.10    0.13
   0   0 -11   -0.13    0.13
   0   0 -12    0.16    0.17
   0   0 -13    0.31    0.20
   0   1   0    0.10    0.03
   0   1   0    0.12    0.02
   0   1   0    0.12    0.03
   0  -1   0    0.08    0.02
   0  -1   0    0.12    0.03
   0   1  -1  188.36    4.25
   0   1  -1  175.49    4.50
   0   1  -1  178.16    4.60
   0  -1   1  179.40    4.50
   0  -1   1  185.96    4.30
   0   1  -2   33.59    0.80
   0   1  -2   33.15    0.93
   0   1   2   31.93    0.84
   0   1  -2   32.22    0.91
   0   1  -2   32.28    0.80
   0  -1  -2   33.57    0.88
   0  -1   2   31.26    0.91
   0  -1   2   33.53    0.81
   0   1   3   15.08    0.47
   0   1  -3   15.91    0.53
   0   1  -3   15.61    0.44
   0   1  -3   15.25    0.53
   0  -1  -3   15.33    0.48
   0  -1   3   15.34    0.53
   0  -1   3   15.55    0.44
   0   1  -4   44.40    1.29
   0   1  -4   43.61    1.29
   0   1   4   43.85    1.18
   0   1  -4   44.77    1.12
   0  -1  -4   44.83    1.23
   0  -1   4   44.70    1.14
   0   1  -5    3.66    0.26
   0   1  -5    3.43    0.20
   0   1  -5    3.49    0.27
   0   1   5    3.40    0.22
   0  -1   5    3.37    0.19
   0  -1  -5    3.48    0.21
   0   1  -6   16.78    0.69
   0   1  -6   17.12    0.66
   0   1   6   17.81    0.61
   0   1  -6   16.77    0.56
   0  -1  -6   16.41    0.61
   0  -1   6   16.88    0.56
   0   1  -7    3.93    0.30
   0   1   7    4.30    0.29
   0   1  -7    4.05    0.26
   0   1  -7    3.98    0.34
   0  -1  -7    4.41    0.30
   0  -1   7    4.34    0.26
   0   1  -8    0.08    0.11
   0   1   8    0.09    0.10
   0   1  -8    0.15    0.19
   0   1  -8   -0.06    0.12
   0  -1  -8    0.04    0.12
   0  -1   8    0.06    0.09
   0   1   9    0.08    0.11
   0   1  -9   -0.04    0.11
   0   1  -9   -0.15    0.13
   0  -1  -9    0.05    0.13
   0  -1   9    0.06    0.10
   0   1 -10   -0.01    0.11
   0   1  10    0.07    0.12
   0   1 -10   -0.08    0.14
   0  -1  10    0.10    0.12
   0   1 -11    0.82    0.20
   0   1  11    0.18    0.15
   0   1 -11    0.57    0.21
   0   1  12    0.34    0.20
   0   1 -12    0.09    0.18
   0  -1 -13    0.24    0.21
   0   2   0  232.85    5.20
   0   2   0  219.70    5.60
   0   2   0  226.78    5.23
   0   2   0  232.48    5.75
   0  -2   0  221.78    5.60
   0   2  -1   10.75    0.37
   0   2   1   11.26    0.35
   0   2  -1   11.25    0.40
   0   2  -1   11.81    0.32
   0  -2   1   11.08    0.31
   0  -2   1   11.04    0.38
   0  -2  -1   10.87    0.35
   0   2   2    3.29    0.17
   0   2  -2    3.16    0.19
   0   2  -2    3.35    0.20
   0   2  -2    3.25    0.14
   0  -2   2    3.29    0.14
   0  -2   2    3.17    0.20
   0   2  -3   54.47    1.30
   0   2   3   52.52    1.38
   0   2  -3   53.11    1.52
   0   2  -3   52.51    1.48
   0  -2   3   53.42    1.49
   0  -2   3   54.74    1.31
   0   2   4    1.68    0.16
   0  -2   4    2.20    0.21
   0   2  -5   17.04    0.52
   0   2   5   16.88    0.59
   0   2  -5   17.09    0.66
   0   2  -5   16.85    0.66
   0  -2   5   17.83    0.53
   0  -2  -5   16.62    0.56
   0  -2   5   16.61    0.66
   0   2   6   15.07    0.58
   0   2  -6   15.82    0.52
   0   2  -6   16.14    0.68
   0   2  -6   14.52    0.64
   0  -2  -6   16.00    0.56
   0  -2   6   16.01    0.52
   0   2   7    2.15    0.23
   0   2  -7    2.21    0.19
   0   2  -7    2.68    0.30
   0   2  -7    1.87    0.25
   0  -2  -7    1.73    0.19
   0  -2   7    2.39    0.19
   0   2  -8    0.15    0.12
   0   2  -8   -0.05    0.13
   0   2  -8    0.14    0.19
   0   2   8    0.15    0.12
   0  -2   8    0.23    0.10
   0  -2  -8    0.21    0.13
   0   2   9    0.72    0.18
   0   2  -9    0.81    0.21
   0   2  -9    0.59    0.15
   0  -2   9    0.50    0.13
   0   2 -10    0.77    0.18
   0   2 -10    0.78    0.23
   0   2  10    0.90    0.21
   0   2 -11    0.16    0.19
   0   2 -11    0.15    0.14
   0   2  11    0.04    0.15
   0   2  12    0.59    0.21
   0   2 -12    0.87    0.27
   0   2  13    0.01    0.19
   0   3   0    0.10    0.04
   0   3   0    0.15    0.06
   0  -3   0    0.07    0.06
   0   3   1   37.49    1.05
   0   3   1   37.24    0.98
   0   3  -1   37.04    1.05
   0   3  -1   36.64    1.10
   0   3  -1   37.53    0.94
   0   3  -1   38.18    0.95
   0  -3   1   36.32    1.06
   0  -3   1   38.08    0.94
   0  -3  -1   36.43    1.03
   0   3   2   10.81    0.40
   0   3  -2   12.28    0.45
   0   3  -2   11.99    0.48
   0   3   2   12.85    0.43
   0   3  -2   12.81    0.38
   0  -3   2   12.34    0.46
   0  -3   2   13.03    0.37
   0   3   3   21.62    0.68
   0   3  -3   21.40    0.76
   0   3  -3   21.39    0.72
   0   3  -3   22.22    0.60
   0  -3   3   21.78    0.59
   0  -3   3   21.97    0.74
   0   3  -4   19.85    0.72
   0   3  -4   19.92    0.58
   0   3  -4   19.35    0.74
   0   3   4   20.48    0.67
   0  -3   4   20.87    0.75
   0  -3   4   20.53    0.57
   0   3  -5    2.04    0.24
   0   3  -5    1.91    0.15
   0   3  -5    2.02    0.23
   0   3   5    1.27    0.17
   0  -3   5    1.90    0.14
   0  -3  -5    1.73    0.15
   0   3   6    5.29    0.33
   0   3  -6    4.53    0.35
   0   3  -6    5.01    0.37
   0   3  -6    5.61    0.27
   0  -3   6    5.52    0.26
   0  -3  -6    5.20    0.28
   0   3  -7    1.99    0.27
   0   3  -7    2.04    0.18
   0   3   7    1.55    0.22
   0   3  -7    1.99    0.28
   0  -3   7    2.03    0.18
   0  -3  -7    2.14    0.21
   0   3  -8    0.76    0.15
   0   3   8    0.62    0.18
   0   3  -8    0.84    0.23
   0   3  -9    4.80    0.41
   0   3   9    5.24    0.40
   0   3  -9    5.31    0.32
   0   3 -10    0.19    0.18
   0   3  10    0.34    0.17
   0   3 -11    1.19    0.30
   0   3  11    1.56    0.28
   0   3  12    0.03    0.16
   0   3 -12   -0.01    0.20
   0   3 -13    0.02    0.23
   0   3  13    0.05    0.19
   0   4   0    0.31    0.08
   0   4   0    0.08    0.08
   0   4   0    0.27    0.08
   0   4   0    0.15    0.06
   0  -4   0    0.24    0.07
   0  -4   0    0.24    0.09
   0   4  -1    1.26    0.12
   0   4  -1    1.30    0.11
   0   4  -1    1.08    0.15
   0   4   1    1.02    0.12
   0   4   1    1.19    0.14
   0   4  -1    1.37    0.14
   0  -4   1    1.30    0.15
   0  -4  -1    1.24    0.13
   0  -4   1    1.05    0.10
   0   4   2    6.73    0.31
   0   4  -2    7.01    0.27
   0   4  -2    7.72    0.38
   0   4  -2    6.51    0.33
   0  -4  -2    6.75    0.31
   0  -4   2    6.96    0.35
   0  -4   2    6.62    0.26
   0   4   3    2.81    0.21
   0   4  -3    3.21    0.24
   0   4  -3    2.86    0.17
   0   4  -3    2.67    0.26
   0  -4   3    2.70    0.25
   0  -4   3    2.55    0.16
   0  -4  -3    2.61    0.20
   0   4  -4    1.57    0.21
   0   4  -4    1.91    0.14
   0   4  -4    1.33    0.22
   0   4   4    1.27    0.17
   0  -4   4    1.73    0.14
   0   4   5    5.25    0.32
   0   4  -5    4.75    0.24
   0   4  -5    4.54    0.36
   0   4  -5    5.26    0.36
   0  -4   5    4.69    0.24
   0   4  -6    3.35    0.33
   0   4  -6    3.47    0.21
   0   4  -6    3.58    0.35
   0   4   6    3.37    0.29
   0  -4  -6    3.47    0.24
   0  -4   6    3.56    0.21
   0   4  -7    2.18    0.30
   0   4  -7    1.53    0.16
   0   4   7    1.36    0.22
   0   4  -8    3.07    0.37
   0   4   8    3.47    0.32
   0   4   9    0.18    0.15
   0   4  -9   -0.10    0.15
   0   4 -10    0.35    0.20
   0   4  10    0.51    0.20
   0   4 -11    0.33    0.22
   0   4  11    0.20    0.19
   0   4  12    1.66    0.33
   0   4 -12    2.47    0.42
   0   5   0   -0.01    0.09
   0   5   0   -0.02    0.07
   0   5   0   -0.10    0.05
   0   5   0   -0.03    0.05
   0  -5   0   -0.02    0.06
   0  -5   0    0.07    0.09
   0   5   1    7.39    0.37
   0   5   1    7.46    0.33
   0   5  -1    7.24    0.30
   0   5  -1    7.70    0.37
   0   5  -1    7.00    0.39
   0   5  -1    7.41    0.33
   0  -5   1    7.58    0.31
   0  -5  -1    7.58    0.36
   0  -5   1    7.02    0.38
   0   5   2    4.08    0.26
   0   5  -2    4.29    0.24
   0   5  -2    4.23    0.28
   0   5   2    5.01    0.28
   0   5  -2    4.17    0.32
   0  -5   2    4.87    0.33
   0  -5   2    4.57    0.23
   0  -5  -2    4.59    0.27
   0   5   3    7.14    0.37
   0   5  -3    7.67    0.31
   0   5  -3    6.78    0.38
   0   5  -3    6.29    0.42
   0  -5   3    7.19    0.30
   0  -5  -3    7.39    0.36
   0   5  -4    4.19    0.36
   0   5  -4    4.35    0.23
   0   5   4    4.06    0.29
   0   5  -4    4.07    0.32
   0  -5   4    4.09    0.22
   0   5  -5   18.90    0.59
   0   5   5   17.37    0.69
   0   5  -5   18.53    0.82
   0   5  -5   17.71    0.75
   0   5   6    4.35    0.33
   0   5  -6    4.68    0.42
   0   5   7    5.71    0.39
   0   5  -7    5.93    0.47
   0   5  -8    0.72    0.24
   0   5   8    0.89    0.22
   0   5   9    0.38    0.18
   0   5  -9   -0.12    0.17
   0   5  10    0.38    0.20
   0   5 -10    0.60    0.26
   0   5  11   -0.13    0.14
   0   5 -11   -0.28    0.19
   0   6   0   72.66    1.87
   0   6   0   72.83    2.02
   0   6   0   70.09    2.10
   0  -6   0   73.71    1.88
   0   6  -1    3.02    0.23
   0   6   1    2.60    0.22
   0   6  -1    2.89    0.20
   0   6  -1    2.87    0.24
   0   6  -1    2.66    0.27
   0   6   1    2.77    0.25
   0  -6  -1    2.95    0.23
   0  -6   1    2.49    0.20
   0   6  -2    0.89    0.17
   0   6  -2    0.94    0.21
   0   6  -2    0.83    0.15
   0   6   2    1.37    0.19
   0   6   2    1.01    0.16
   0  -6   2    1.04    0.14
   0   6   3    8.58    0.43
   0   6  -3    8.88    0.39
   0   6  -3    9.68    0.49
   0   6  -3    9.32    0.53
   0  -6   3    8.25    0.36
   0   6   4   58.99    1.73
   0   6  -4   62.57    1.98
   0   6  -4   62.81    1.85
   0   6  -4   62.14    1.62
   0   6  -5    1.57    0.28
   0   6   5    1.76    0.24
   0   6  -6   10.08    0.61
   0   6   6    8.64    0.50
   0   6  -7    0.13    0.20
   0   6   7   -0.04    0.11
   0   6  -8    0.37    0.22
   0   6   8    0.71    0.21
   0   6   9   -0.05    0.16
   0   6  -9    0.37    0.25
   0   6  10   -0.03    0.16
   0   6 -10    0.37    0.26
   0   6 -11    0.01    0.27
   0   7   0   -0.09    0.08
   0   7   0   -0.14    0.13
   0  -7   0   -0.08    0.09
   0   7   1   -0.04    0.13
   0   7  -1    0.08    0.12
   0   7  -1    0.21    0.13
   0   7   1    0.08    0.11
   0   7  -1    0.07    0.15
   0  -7   1   -0.11    0.08
   0  -7  -1    0.05    0.12
   0   7  -2    1.74    0.27
   0   7  -2    1.74    0.24
   0   7   2    2.19    0.25
   0   7   2    2.00    0.23
   0  -7   2    2.23    0.20
   0  -7  -2    1.38    0.20
   0   7   3    0.18    0.12
   0   7  -3    0.22    0.18
   0   7   4    0.13    0.12
   0   7  -4    0.02    0.17
   0   7   5    0.14    0.13
   0   7  -5   -0.02    0.16
   0   7   6    0.39    0.17
   0   7  -6    0.07    0.18
   0   7  -7    1.34    0.32
   0   7   7    1.30    0.26
   0   7  -8    1.33    0.33
   0   7   8    1.42    0.28
   0   7   9    2.50    0.37
   0   7  -9    1.67    0.39
   0   7 -10    1.06    0.35
   0   8   0    1.52    0.20
   0   8   0    1.30    0.26
   0  -8   0    1.48    0.20
   0   8  -1    0.29    0.18
   0   8   1    0.04    0.09
   0   8   1    0.07    0.14
   0  -8  -1    0.00    0.12
   0   8   2    0.56    0.17
   0   8   2    0.78    0.20
   0   8  -2    0.72    0.22
   0  -8  -2    0.86    0.19
   0   8   3    0.30    0.14
   0   8  -3    0.73    0.22
   0  -8  -3    0.55    0.17
   0   8  -4    1.78    0.32
   0   8   4    1.39    0.24
   0  -8  -4    1.74    0.26
   0   8  -5    0.03    0.19
   0   8   5    0.06    0.13
   0   8  -6    0.09    0.20
   0   8   6    0.19    0.16
   0   8   7    0.30    0.18
   0   8  -7   -0.02    0.22
   0   8  -8    0.14    0.25
   0   8   8    0.17    0.17
   0   9   0    0.09    0.17
   0   9   1    0.72    0.22
   0   9  -1    0.14    0.18
   0   9  -2    0.69    0.25
   0   9   2    0.60    0.18
   0  -9  -2    0.17    0.15
   0   9  -3    0.00    0.17
   0   9   3   -0.02    0.13
   0  -9  -3    0.09    0.14
   0   9   4    0.87    0.22
   0   9  -4    0.80    0.25
   0  -9  -4    0.66    0.20
   0   9   5   -0.02    0.15
   0   9  -5    0.21    0.21
   0  -9  -5    0.14    0.18
   0   9   6    1.85    0.32
   0   9  -6    2.86    0.45
   0  -9  -6    2.27    0.34
   0  10  -1    0.17    0.23
   0  10  -2    0.44    0.24
   0  10  -3    0.11    0.24
   1   0 -13   -0.17    0.16
   1   0 -12    0.86    0.23
  -1   0  12    1.05    0.24
  -1   0  11    0.05    0.14
   1   0 -11   -0.28    0.12
  -1   0  10    0.24    0.14
   1   0 -10    0.42    0.16
   1   0  -9   -0.05    0.12
   1   0  -9   -0.02    0.17
  -1   0   9    0.04    0.10
  -1   0   8    0.04    0.09
   1   0  -8    0.15    0.17
   1   0  -8    0.04    0.11
   1   0  -7    0.13    0.13
  -1   0   7    0.07    0.09
   1   0  -7   -0.04    0.09
  -1   0   6    5.04    0.28
   1   0  -6    4.76    0.29
   1   0  -6    5.16    0.33
   1   0  -5   -0.02    0.07
   1   0  -5    0.05    0.11
  -1   0   5    0.07    0.06
   1   0  -4    0.73    0.10
   1   0  -4    1.04    0.14
  -1   0   4    0.80    0.10
   1   0  -3    0.08    0.06
   1   0  -3    0.06    0.08
  -1   0   3    0.01    0.05
  -1   0   1    0.04    0.02
   1   0  -1    0.04    0.02
  -1   0   1    0.03    0.02
   1   0  -1    0.08    0.02
  -1   0   1    0.01    0.02
   1   0  -1    0.13    0.03
  -1   0   0   18.65    0.46
   1   0   0   18.97    0.46
  -1   0  -1    0.28    0.04
   1   0   1    0.38    0.03
  -1   0  -1    0.37    0.04
   1   0   2  190.22    4.44
  -1   0  -2  193.14    4.88
  -1   0  -3    0.05    0.07
   1   0   3   -0.01    0.04
  -1   0  -4    7.65    0.34
   1   0   4    7.59    0.29
   1   0   5   -0.09    0.04
  -1   0  -5    0.15    0.11
  -1   0  -6   86.84    2.46
   1   0   6   91.33    2.23
   1   0   7   -0.02    0.07
  -1   0  -7    0.06    0.13
  -1   0  -7    0.05    0.14
  -1   0  -8   45.62    1.34
   1   0   8   46.82    1.32
  -1   0  -8   46.89    1.48
  -1   0  -8   45.64    1.53
  -1   0  -9    0.06    0.14
  -1   0  -9    0.23    0.13
   1   0   9    0.01    0.09
  -1   0 -10    8.19    0.47
  -1   0 -10    7.61    0.51
   1   0  10    7.87    0.44
  -1   0 -11    0.36    0.17
  -1   0 -11   -0.10    0.16
  -1   0 -12    0.39    0.21
  -1   0 -13   -0.07    0.18
  -1   1  13    0.07    0.19
   1  -1 -13    0.14    0.20
   1   1 -12    0.10    0.15
  -1   1  12   -0.13    0.13
   1   1 -11    0.08    0.15
   1   1 -11    0.07    0.16
  -1   1  11    0.23    0.16
  -1  -1  11    0.36    0.16
  -1   1  10    0.13    0.14
   1   1 -10    0.22    0.16
   1   1 -10    0.23    0.13
  -1  -1  10    0.08    0.12
  -1   1   9    0.94    0.19
   1   1  -9    1.26    0.19
   1   1  -9    1.13    0.21
  -1  -1   9    0.71    0.16
   1  -1  -9    1.10    0.19
   1  -1  -9    1.16    0.26
   1   1  -8    0.73    0.15
   1   1  -8    0.66    0.18
   1   1  -8    0.80    0.23
   1  -1  -8    0.65    0.16
   1  -1  -8    0.61    0.21
   1   1  -7   16.81    0.66
   1   1  -7   17.12    0.72
  -1   1   7   15.85    0.61
  -1  -1   7   16.72    0.59
   1  -1  -7   16.34    0.69
   1  -1  -7   17.29    0.61
  -1   1   6   38.29    1.09
   1   1  -6   36.40    1.18
   1   1  -6   36.66    1.15
  -1  -1   6   36.77    1.04
   1  -1  -6   36.45    1.08
   1   1  -5   22.16    0.73
  -1   1   5   20.33    0.67
   1   1  -5   20.84    0.74
   1  -1  -5   21.34    0.66
  -1  -1   5   21.36    0.65
   1   1  -4  111.44    2.96
  -1   1   4  110.11    2.73
   1   1  -4  108.69    2.92
  -1  -1   4  112.30    2.69
   1  -1  -4  115.53    2.89
  -1  -1   4  114.50    2.93
   1   1  -3    2.56    0.17
   1   1  -3    2.83    0.19
  -1   1   3    2.66    0.16
  -1  -1   3    2.61    0.15
   1  -1  -3    2.88    0.13
  -1  -1   3    2.68    0.19
   1   1  -2   60.51    1.60
  -1   1   2   60.52    1.48
   1   1  -2   59.90    1.57
  -1  -1   2   60.56    1.45
   1  -1  -2   60.51    1.59
  -1  -1   2   59.06    1.58
  -1   1   1  157.14    3.43
   1   1  -1  144.46    3.70
   1   1  -1  145.62    3.78
  -1   1   1  147.58    3.46
  -1   1   1  151.71    3.86
  -1  -1   1  148.75    3.45
   1  -1  -1  152.19    3.84
  -1  -1   1  142.18    3.70
   1   1   0   38.66    1.03
  -1   1   0   40.42    0.96
   1   1   0   39.81    1.05
  -1   1   0   41.56    0.96
   1   1   0   39.05    0.96
  -1   1   0   39.54    1.03
   1  -1   0   39.09    1.03
  -1  -1   0   40.41    0.96
   1  -1   0   40.58    0.96
  -1  -1   0   39.89    1.03
  -1   1  -1    0.44    0.07
  -1   1  -1    0.78    0.06
  -1   1  -1    0.74    0.08
   1   1   1    0.50    0.05
   1  -1   1    0.65    0.08
  -1   1  -2  909.73   21.46
  -1   1  -2  969.06   21.90
  -1   1  -2  968.02   23.79
   1   1   2  929.95   21.68
  -1   1  -2  930.78   23.36
  -1  -1  -2  892.46   23.82
   1  -1   2  997.12   22.00
  -1   1  -3  158.33    4.16
  -1   1  -3  159.90    3.73
  -1   1  -3  158.38    4.07
   1   1   3  160.78    3.78
   1  -1   3  161.93    3.73
  -1  -1  -3  162.90    4.12
   1   1   4   67.42    1.66
  -1   1  -4   63.54    1.81
  -1   1  -4   65.85    1.84
  -1   1  -4   66.24    1.63
   1  -1   4   64.83    1.59
  -1  -1  -4   65.11    1.79
  -1   1  -5   12.27    0.53
   1   1   5   12.88    0.46
  -1   1  -5   12.30    0.44
  -1   1  -5   14.14    0.56
  -1  -1  -5   12.84    0.50
   1  -1   5   12.34    0.41
   1   1   6    1.11    0.15
  -1   1  -6    1.20    0.19
  -1   1  -6    1.01    0.14
  -1   1  -6    1.01    0.20
  -1  -1  -6    0.77    0.15
   1  -1   6    0.92    0.12
  -1   1  -7    7.57    0.44
  -1   1  -7    6.85    0.35
   1   1   7    7.00    0.36
  -1   1  -7    7.78    0.47
   1  -1   7    6.99    0.33
  -1  -1  -7    6.91    0.39
  -1   1  -8    3.65    0.37
  -1   1  -8    4.46    0.30
  -1   1  -8    4.04    0.36
   1   1   8    3.87    0.28
  -1  -1  -8    3.58    0.31
   1  -1   8    3.54    0.25
  -1   1  -9    4.04    0.31
  -1   1  -9    4.21    0.37
   1   1   9    3.53    0.31
  -1  -1  -9    4.29    0.35
   1  -1   9    4.51    0.29
   1   1  10    0.46    0.17
  -1   1 -10    0.42    0.16
  -1   1 -10    0.09    0.16
  -1  -1 -10    0.51    0.19
  -1   1 -11   -0.14    0.14
  -1   1 -11    0.06    0.16
   1   1  11   -0.01    0.13
  -1  -1 -11   -0.01    0.16
   1   1  12    0.41    0.19
  -1   1 -12    0.19    0.18
  -1  -1 -12    0.20    0.20
  -1   1 -13    0.21    0.21
  -1  -1 -13   -0.26    0.17
  -1   2  13    0.02    0.17
   1   2 -12    0.47    0.23
  -1   2  12    0.16    0.18
   1   2 -11    0.16    0.18
  -1   2  11    0.05    0.14
   1   2 -10    0.02    0.11
   1   2 -10    0.41    0.20
  -1   2  10    0.20    0.15
  -1   2   9    1.26    0.22
   1   2  -9    1.51    0.24
   1   2  -9    1.56    0.19
  -1  -2   9    1.78    0.20
  -1   2   8    0.97    0.19
   1   2  -8    1.30    0.26
   1   2  -8    1.12    0.21
   1   2  -8    0.78    0.14
   1  -2  -8    0.74    0.15
  -1  -2   8    0.80    0.15
   1   2  -7   14.92    0.68
   1   2  -7   14.08    0.50
   1   2  -7   14.05    0.63
  -1   2   7   13.98    0.58
   1  -2  -7   14.45    0.53
  -1  -2   7   15.07    0.54
   1   2  -6    9.04    0.46
   1   2  -6    8.81    0.47
  -1   2   6    9.71    0.43
   1   2  -6    9.07    0.35
   1  -2  -6    9.58    0.37
  -1  -2   6    9.73    0.38
  -1   2   5    0.13    0.08
   1   2  -5    0.21    0.12
   1   2  -5    0.00    0.09
   1   2  -5    0.17    0.07
   1  -2  -5    0.25    0.07
  -1  -2   5    0.17    0.08
  -1  -2   5    0.03    0.11
  -1   2   4    2.68    0.19
   1   2  -4    2.37    0.20
   1   2  -4    2.28    0.20
   1   2  -4    2.73    0.14
  -1  -2   4    2.51    0.16
   1  -2  -4    2.44    0.14
  -1  -2   4    2.34    0.22
  -1   2   3   71.80    1.82
   1   2  -3   75.11    1.71
   1   2  -3   72.16    1.95
   1   2  -3   71.67    1.99
  -1  -2   3   73.47    1.77
  -1  -2   3   71.86    1.95
   1   2  -2    0.21    0.08
  -1   2   2    0.15    0.04
   1   2  -2    0.14    0.03
  -1   2   2    0.27    0.06
   1   2  -2    0.19    0.07
  -1  -2   2    0.21    0.06
  -1  -2   2    0.21    0.09
   1   2  -1    0.80    0.06
   1   2  -1    0.78    0.10
  -1   2   1    0.63    0.08
   1   2  -1    0.67    0.09
  -1   2   1    0.52    0.07
  -1   2   1    0.71    0.08
  -1  -2   1    0.77    0.08
   1  -2  -1    0.79    0.07
  -1  -2   1    0.62    0.09
   1   2   0   89.50    2.30
  -1   2   0   90.99    2.36
   1   2   0   90.19    2.36
  -1   2   0   91.07    2.13
   1   2   0   91.35    2.15
  -1   2   0   91.28    2.13
  -1  -2   0   91.39    2.15
   1  -2   0   88.94    2.28
  -1  -2   0   89.38    2.30
   1   2   1  142.10    3.60
  -1   2  -1  143.66    3.27
  -1   2  -1  139.13    3.64
   1   2   1  140.89    3.31
  -1   2  -1  143.71    3.27
  -1   2  -1  138.02    3.53
   1  -2   1  139.07    3.26
   1  -2   1  141.97    3.27
   1  -2   1  138.12    3.53
   1   2   2   22.89    0.66
  -1   2  -2   23.74    0.57
  -1   2  -2   23.19    0.63
  -1   2  -2   23.46    0.71
  -1   2  -2   23.43    0.75
   1  -2   2   23.50    0.58
   1  -2   2   22.84    0.72
   1  -2   2   24.30    0.57
  -1   2  -3   14.81    0.55
  -1   2  -3   16.09    0.58
  -1   2  -3   16.47    0.41
   1   2   3   14.72    0.50
  -1   2  -3   15.22    0.46
   1  -2   3   15.84    0.56
   1  -2   3   16.11    0.42
   1   2   4    0.35    0.09
  -1   2  -4    0.35    0.12
  -1   2  -4    0.30    0.08
  -1   2  -4    0.56    0.13
   1  -2   4    0.32    0.13
  -1   2  -5    9.67    0.47
   1   2   5    9.07    0.39
  -1   2  -5    8.97    0.36
  -1   2  -5    9.77    0.47
   1  -2   5    8.27    0.31
  -1  -2  -5    9.19    0.39
   1   2   6    5.48    0.31
  -1   2  -6    5.94    0.30
  -1   2  -6    4.93    0.36
  -1   2  -6    6.28    0.40
   1  -2   6    5.86    0.26
  -1  -2  -6    5.99    0.33
  -1   2  -7    5.97    0.42
   1   2   7    6.00    0.35
  -1   2  -7    6.24    0.33
  -1   2  -7    6.05    0.40
  -1  -2  -7    5.31    0.35
   1  -2   7    6.05    0.28
  -1   2  -8    2.73    0.34
  -1   2  -8    2.88    0.32
  -1   2  -8    3.60    0.27
   1   2   8    3.06    0.28
  -1  -2  -8    3.49    0.30
   1  -2   8    3.13    0.22
   1   2   9    0.06    0.11
  -1   2  -9    0.03    0.15
  -1   2  -9   -0.05    0.11
  -1  -2  -9    0.25    0.15
  -1   2 -10    0.08    0.17
   1   2  10    0.07    0.12
  -1   2 -10    0.06    0.12
   1   2  11   -0.04    0.13
  -1   2 -11   -0.02    0.14
  -1   2 -11   -0.03    0.18
  -1   2 -12    0.46    0.25
   1   2  12    0.42    0.20
  -1  -2 -13   -0.35    0.17
  -1   3  13    1.74    0.34
  -1   3  12    0.08    0.17
   1   3 -12    0.37    0.24
   1   3 -11   -0.07    0.17
  -1   3  11    0.07    0.17
   1   3 -10    0.74    0.23
  -1   3  10    0.70    0.21
   1   3  -9   28.10    1.13
  -1   3   9   29.82    1.06
   1   3  -8    0.93    0.14
  -1   3   8    0.55    0.17
   1   3  -8    0.97    0.21
  -1  -3   8    0.67    0.14
  -1   3   7   29.05    0.99
   1   3  -7   29.95    0.84
   1   3  -7   30.14    1.08
   1   3  -7   29.21    1.08
  -1  -3   7   29.16    0.88
   1   3  -6    6.17    0.27
  -1   3   6    7.10    0.38
   1   3  -6    6.20    0.40
   1   3  -6    6.64    0.42
  -1  -3   6    6.47    0.31
   1  -3  -6    6.43    0.29
  -1   3   5   16.14    0.60
   1   3  -5   15.68    0.48
   1   3  -5   16.55    0.67
   1   3  -5   15.92    0.65
  -1  -3   5   15.96    0.52
   1  -3  -5   16.40    0.51
   1   3  -4   17.31    0.67
   1   3  -4   16.90    0.64
  -1   3   4   17.34    0.61
   1   3  -4   17.48    0.49
  -1  -3   4   17.49    0.67
  -1  -3   4   17.34    0.53
   1   3  -3   57.49    1.32
   1   3  -3   54.95    1.54
  -1   3   3   53.63    1.44
   1   3  -3   51.67    1.58
  -1  -3   3   54.48    1.37
  -1  -3   3   54.95    1.56
   1   3  -2    3.39    0.15
  -1   3   2    3.70    0.17
  -1   3   2    3.24    0.19
   1   3  -2    3.38    0.23
   1   3  -2    3.19    0.20
  -1  -3   2    3.22    0.22
   1  -3  -2    3.44    0.17
  -1  -3   2    3.63    0.17
   1   3  -1   19.22    0.52
  -1   3   1   19.77    0.56
   1   3  -1   19.42    0.61
   1   3  -1   18.31    0.63
  -1   3   1   18.84    0.57
  -1  -3   1   19.02    0.54
   1  -3  -1   19.05    0.57
  -1  -3   1   18.67    0.62
   1   3   0    3.41    0.20
  -1   3   0    3.10    0.16
   1   3   0    3.29    0.17
  -1   3   0    3.48    0.20
  -1   3   0    3.33    0.17
   1   3   0    3.44    0.19
  -1   3   0    3.36    0.16
  -1  -3   0    3.15    0.19
   1  -3   0    3.15    0.17
  -1  -3   0    3.32    0.17
  -1   3  -1    5.80    0.20
   1   3   1    5.43    0.25
  -1   3  -1    5.66    0.25
  -1   3  -1    5.73    0.23
   1   3   1    5.95    0.25
  -1   3  -1    5.52    0.29
   1  -3   1    5.63    0.26
   1  -3   1    5.88    0.20
  -1  -3  -1    5.47    0.26
   1  -3   2    3.34    0.14
   1  -3   2    3.30    0.22
  -1   3  -3   17.42    0.52
  -1   3  -3   16.64    0.60
   1   3   3   16.38    0.56
  -1   3  -3   16.02    0.64
   1  -3   3   17.08    0.45
   1  -3   3   17.25    0.62
   1   3   4   12.96    0.50
  -1   3  -4   13.22    0.44
  -1   3  -4   13.46    0.55
  -1   3  -4   12.96    0.58
   1  -3   4   13.59    0.56
   1  -3   4   13.84    0.39
  -1   3  -5    8.08    0.44
  -1   3  -5    8.01    0.33
  -1   3  -5    7.74    0.45
   1   3   5    8.76    0.40
   1  -3   5    8.31    0.29
  -1  -3  -5    8.28    0.37
  -1   3  -6    7.54    0.33
  -1   3  -6    6.39    0.42
   1   3   6    6.78    0.38
  -1   3  -6    8.66    0.48
  -1  -3  -6    6.68    0.35
   1  -3   6    6.72    0.27
  -1   3  -7   16.27    0.74
  -1   3  -7   15.96    0.75
  -1   3  -7   15.74    0.57
   1   3   7   16.64    0.66
  -1  -3  -7   15.73    0.63
  -1   3  -8    0.22    0.12
  -1   3  -8    0.14    0.16
   1   3   8    0.05    0.10
  -1  -3  -8   -0.01    0.13
  -1   3  -9    0.84    0.23
   1   3   9    0.48    0.17
  -1   3  -9    0.54    0.17
  -1   3 -10    0.27    0.20
   1   3  10    0.11    0.14
  -1   3 -10    0.11    0.12
   1   3  11    1.16    0.26
  -1   3 -11    1.19    0.30
   1   3  12    0.28    0.21
  -1   3 -12    0.39    0.23
  -1   4  12    0.07    0.18
   1   4 -12    0.19    0.23
  -1   4  11   -0.09    0.14
   1   4 -11    0.20    0.22
   1   4 -10    0.39    0.21
  -1   4  10    0.25    0.17
  -1   4   9    0.00    0.11
   1   4  -9   -0.28    0.13
  -1   4   8    1.89    0.27
   1   4  -8    1.85    0.31
   1   4  -7    4.63    0.40
  -1   4   7    5.45    0.38
  -1  -4   7    6.01    0.31
   1   4  -6    0.04    0.13
   1   4  -6   -0.03    0.12
   1   4  -6   -0.06    0.06
  -1   4   6   -0.03    0.08
  -1  -4   6   -0.10    0.08
   1   4  -5    0.49    0.08
  -1   4   5    0.26    0.11
   1   4  -5    0.33    0.15
   1   4  -5    0.35    0.16
  -1  -4   5    0.49    0.11
   1   4  -4   12.00    0.55
  -1   4   4   11.91    0.49
   1   4  -4   11.76    0.52
   1   4  -4   12.17    0.38
  -1  -4   4   11.77    0.42
  -1   4   3   51.90    1.44
   1   4  -3   53.63    1.61
   1   4  -3   52.28    1.54
   1   4  -3   55.59    1.33
   1  -4  -3   53.84    1.47
  -1  -4   3   51.87    1.36
  -1  -4   3   55.22    1.58
   1   4  -2   24.21    0.85
   1   4  -2   24.09    0.80
  -1   4   2   25.17    0.75
  -1   4   2   25.42    0.76
   1   4  -2   25.45    0.68
   1  -4  -2   25.24    0.75
  -1  -4   2   23.95    0.70
  -1  -4   2   24.95    0.83
   1   4  -1   23.83    0.82
  -1   4   1   25.30    0.72
  -1   4   1   24.72    0.74
   1   4  -1   24.36    0.78
  -1   4   1   25.23    0.78
   1   4  -1   25.46    0.69
  -1  -4   1   23.69    0.70
  -1  -4   1   24.28    0.79
   1  -4  -1   24.69    0.75
  -1   4   0   17.62    0.62
  -1   4   0   17.01    0.51
   1   4   0   16.74    0.54
  -1   4   0   16.97    0.56
   1   4   0   17.30    0.61
   1   4   0   17.10    0.58
  -1   4   0   16.57    0.54
  -1  -4   0   17.16    0.54
   1  -4   0   17.35    0.57
  -1  -4   0   17.02    0.59
  -1   4  -1   10.63    0.47
   1   4   1   10.86    0.43
  -1   4  -1   11.08    0.35
  -1   4  -1   11.17    0.39
   1   4   1   10.72    0.41
  -1   4  -1   10.73    0.42
   1  -4   1   10.97    0.44
   1  -4   1   11.35    0.36
  -1  -4  -1   11.52    0.41
  -1  -4  -1   10.70    0.43
  -1   4  -2   22.67    0.82
  -1   4  -2   22.19    0.66
   1   4   2   22.38    0.71
  -1   4  -2   23.13    0.75
   1  -4   2   22.27    0.61
   1  -4   2   23.96    0.78
  -1  -4  -2   23.99    0.75
  -1   4  -3   42.60    1.27
   1   4   3   41.98    1.19
  -1   4  -3   41.31    1.34
  -1   4  -3   42.19    1.11
   1  -4   3   42.71    1.05
   1  -4   3   41.69    1.29
  -1   4  -4    1.94    0.24
  -1   4  -4    2.12    0.22
  -1   4  -4    1.70    0.15
   1   4   4    1.81    0.19
   1  -4   4    1.76    0.13
  -1   4  -5    3.74    0.35
   1   4   5    4.25    0.29
  -1   4  -5    4.60    0.34
  -1   4  -5    4.49    0.24
   1  -4   5    3.94    0.19
  -1   4  -6    2.24    0.19
   1   4   6    2.14    0.24
  -1   4  -6    1.90    0.26
  -1   4  -6    1.90    0.29
  -1  -4  -6    1.66    0.19
   1   4   7    0.37    0.15
  -1   4  -7    0.26    0.11
  -1   4  -7    0.49    0.20
  -1  -4  -7    0.29    0.14
   1   4   8    2.97    0.31
  -1   4  -8    3.26    0.24
  -1   4  -8    3.64    0.38
   1   4   9    0.61    0.20
  -1   4  -9    0.85    0.25
  -1   4 -10    0.56    0.25
   1   4  10    0.13    0.15
  -1   4 -11    0.67    0.28
   1   4  11    0.74    0.24
   1   4  12    0.12    0.19
  -1   4 -12    0.14    0.23
   1   5 -12   -0.03    0.25
   1   5 -11   -0.17    0.19
  -1   5  11    0.08    0.17
  -1   5  10    0.05    0.15
   1   5 -10    0.14    0.22
  -1   5   9    0.39    0.18
   1   5  -9    0.23    0.19
  -1   5   8    0.65    0.18
   1   5  -8    0.54    0.22
   1   5  -7    1.14    0.25
  -1   5   7    0.85    0.19
  -1   5   6    3.27    0.30
   1   5  -6    3.48    0.36
   1   5  -5    3.51    0.33
  -1   5   5    3.48    0.28
   1   5  -5    3.54    0.34
  -1  -5   5    3.07    0.22
   1   5  -4    0.09    0.07
  -1   5   4    0.15    0.09
   1   5  -4   -0.05    0.11
   1   5  -4    0.12    0.12
   1  -5  -4    0.26    0.11
  -1  -5   4    0.18    0.09
  -1   5   3   25.30    0.79
   1   5  -3   23.41    0.85
   1   5  -3   26.30    0.72
  -1   5   3   25.51    0.81
   1   5  -3   24.79    0.92
   1  -5  -3   25.04    0.80
  -1  -5   3   23.25    0.73
   1   5  -2   43.14    1.11
   1   5  -2   40.99    1.32
   1   5  -2   40.09    1.25
  -1   5   2   41.18    1.17
   1  -5  -2   42.09    1.20
  -1  -5   2   40.89    1.12
   1   5  -1    7.78    0.38
  -1   5   1    8.04    0.37
   1   5  -1    8.23    0.34
  -1   5   1    7.62    0.33
  -1   5   1    7.78    0.38
   1   5  -1    7.67    0.40
   1  -5  -1    7.09    0.35
  -1  -5   1    7.22    0.39
  -1  -5   1    8.35    0.34
  -1   5   0   19.40    0.71
   1   5   0   19.82    0.72
  -1   5   0   19.65    0.61
   1   5   0   19.04    0.62
   1   5   0   19.41    0.68
  -1   5   0   19.53    0.65
  -1   5   0   20.23    0.66
   1  -5   0   20.28    0.61
  -1  -5   0   19.29    0.63
  -1  -5   0   18.83    0.70
   1  -5   0   19.51    0.68
  -1   5  -1    0.73    0.09
  -1   5  -1    0.51    0.12
   1   5   1    0.79    0.15
  -1   5  -1    0.55    0.15
   1   5   1    0.66    0.12
  -1   5  -1    0.72    0.12
   1  -5   1    0.66    0.10
   1  -5   1    0.79    0.15
  -1  -5  -1    0.56    0.12
  -1  -5  -1    0.80    0.15
   1   5   2    0.53    0.11
  -1   5  -2    0.46    0.15
  -1   5  -2    0.52    0.13
   1   5   2    0.49    0.13
  -1   5  -2    0.69    0.12
   1  -5   2    0.47    0.09
   1  -5   2    0.82    0.18
  -1  -5  -2    0.48    0.13
  -1   5  -3   24.20    0.92
  -1   5  -3   24.76    0.73
   1   5   3   23.45    0.79
  -1   5  -3   23.50    0.84
   1  -5   3   23.88    0.67
  -1   5  -4    0.36    0.10
   1   5   4    0.45    0.12
  -1   5  -4    0.38    0.16
  -1   5  -4    0.39    0.17
  -1   5  -5   15.06    0.68
  -1   5  -5   15.89    0.75
  -1   5  -5   16.37    0.56
   1   5   5   15.35    0.64
  -1   5  -6    4.63    0.27
  -1   5  -6    4.01    0.40
   1   5   6    4.03    0.32
  -1  -5  -6    4.26    0.29
  -1   5  -7   -0.10    0.15
   1   5   7    0.10    0.14
   1   5   8    0.63    0.19
  -1   5  -8    0.90    0.27
  -1   5  -9   -0.11    0.16
   1   5   9   -0.03    0.13
  -1   5 -10    0.07    0.22
   1   5  10    0.13    0.16
  -1   5 -11    0.42    0.29
   1   5  11    0.28    0.20
   1   6 -11    0.16    0.24
   1   6 -10    0.46    0.25
  -1   6  10    0.62    0.24
  -1   6   9    0.65    0.21
   1   6  -9    1.20    0.32
   1   6  -8    0.26    0.22
  -1   6   8    0.20    0.17
  -1   6   7    0.10    0.12
   1   6  -7    0.11    0.19
  -1   6   6    2.73    0.29
   1   6  -6    3.10    0.37
   1   6  -5    1.38    0.26
  -1   6   5    1.40    0.22
  -1   6   4    9.86    0.49
   1   6  -4   11.21    0.55
   1   6  -4   10.32    0.59
  -1  -6   4   10.12    0.42
   1   6  -3   21.80    0.68
   1   6  -3   21.15    0.81
  -1   6   3   22.75    0.75
  -1   6   3   21.67    0.76
   1   6  -3   19.96    0.86
  -1  -6   3   20.69    0.68
   1   6  -2   13.28    0.63
   1   6  -2   15.58    0.62
  -1   6   2   14.42    0.55
   1   6  -2   15.38    0.52
  -1   6   2   11.09    0.53
  -1  -6   2   14.97    0.52
   1  -6  -2   14.91    0.57
  -1   6   1    2.71    0.21
   1   6  -1    3.35    0.26
  -1   6   1    3.54    0.28
   1   6  -1    3.36    0.29
  -1   6   1    3.31    0.26
  -1  -6   1    3.62    0.24
   1  -6  -1    3.23    0.27
  -1   6   0   -0.06    0.09
   1   6   0    0.06    0.12
  -1   6   0    0.12    0.08
   1   6   0    0.01    0.08
  -1   6   0    0.03    0.09
  -1   6   0    0.07    0.11
  -1  -6   0    0.24    0.10
   1  -6   0    0.12    0.09
   1   6   1    0.03    0.11
   1   6   1    0.00    0.08
  -1   6  -1    0.14    0.10
  -1   6  -1    0.12    0.10
  -1   6  -1    0.04    0.12
  -1   6  -1    0.18    0.08
   1  -6   1    0.34    0.10
  -1  -6  -1    0.25    0.11
  -1   6  -2   35.02    1.25
   1   6   2   36.55    1.11
  -1   6  -2   37.16    1.07
   1   6   2   37.61    1.17
  -1   6  -2   36.25    1.16
  -1  -6  -2   36.30    1.10
   1  -6   2   35.58    0.99
  -1   6  -3    8.75    0.52
   1   6   3    7.83    0.42
  -1   6  -3    8.53    0.46
  -1   6  -3    8.86    0.39
  -1   6  -4   30.27    1.04
  -1   6  -4   27.98    1.11
  -1   6  -4   28.50    0.88
   1   6   4   27.20    0.95
   1   6   5    1.61    0.24
  -1   6  -5    1.76    0.31
  -1   6  -5    2.45    0.21
  -1   6  -6    0.70    0.24
   1   6   6    0.34    0.15
   1   6   7    0.13    0.13
  -1   6  -7   -0.09    0.18
  -1   6  -8    1.19    0.30
   1   6   8    0.83    0.22
  -1   6  -9    0.09    0.21
   1   6   9   -0.15    0.14
   1   6  10    0.59    0.22
  -1   6 -10    0.40    0.27
   1   7 -10   -0.30    0.22
   1   7  -9    0.01    0.22
  -1   7   9    0.03    0.16
  -1   7   8   -0.17    0.13
   1   7  -8    0.20    0.21
   1   7  -7    0.24    0.22
  -1   7   7    0.46    0.18
  -1   7   6    1.28    0.24
   1   7  -6    1.88    0.34
  -1   7   5    0.10    0.12
   1   7  -5    0.30    0.20
   1   7  -4    0.19    0.17
  -1   7   4    0.07    0.10
   1   7  -3   16.08    0.77
  -1   7   3   16.96    0.67
   1   7  -2   31.13    1.07
  -1   7   2   30.96    1.04
  -1   7   2   29.87    0.97
   1   7  -2   29.98    1.13
  -1  -7   2   29.16    0.93
  -1   7   1   66.92    1.96
   1   7  -1   65.61    2.02
   1   7  -1   64.09    1.92
  -1   7   1   67.04    1.78
  -1  -7   1   66.45    1.77
   1  -7  -1   63.73    1.76
  -1   7   0   27.74    0.94
  -1   7   0   27.27    1.01
  -1   7   0   27.66    0.86
   1   7   0   28.49    0.91
   1   7   0   28.52    1.03
  -1  -7   0   26.30    0.89
   1  -7   0   27.69    0.87
   1   7   1    5.42    0.37
  -1   7  -1    5.80    0.35
  -1   7  -1    5.55    0.36
  -1   7  -1    5.88    0.42
   1   7   1    5.62    0.34
  -1  -7  -1    5.35    0.34
   1  -7   1    5.15    0.30
  -1   7  -2    1.06    0.20
  -1   7  -2    1.26    0.24
   1   7   2    0.96    0.19
   1   7   2    1.19    0.19
  -1   7  -2    0.96    0.18
  -1  -7  -2    0.76    0.17
  -1   7  -3    9.30    0.44
  -1   7  -3    8.77    0.49
   1   7   3    9.39    0.49
  -1   7  -3    9.87    0.59
  -1  -7  -3    9.36    0.48
  -1   7  -4    0.64    0.24
   1   7   4    0.57    0.16
   1   7   5    2.67    0.30
  -1   7  -5    3.10    0.39
  -1   7  -6    1.41    0.31
   1   7   6    1.70    0.27
  -1   7  -7   -0.12    0.17
   1   7   7    0.01    0.13
  -1   7  -8    0.22    0.22
   1   7   8    0.22    0.15
   1   7   9    0.04    0.16
  -1   7  -9   -0.09    0.21
  -1   8   8    0.63    0.24
   1   8  -8    0.68    0.30
   1   8  -7    2.37    0.42
  -1   8   7    1.48    0.29
   1   8  -6    1.51    0.33
  -1   8   6    1.11    0.24
   1   8  -5    0.05    0.19
  -1   8   5   -0.02    0.13
  -1   8   4    0.11    0.13
   1   8  -4    0.05    0.17
   1   8  -3    2.11    0.33
  -1   8   3    1.81    0.25
   1  -8  -3    1.58    0.24
   1   8  -2    0.77    0.24
  -1   8   2    0.51    0.15
   1  -8  -2    0.41    0.14
   1   8  -1    5.75    0.44
  -1   8   1    4.74    0.39
  -1   8   1    5.37    0.34
  -1  -8   1    5.77    0.35
   1  -8  -1    5.69    0.35
   1   8   0    0.21    0.16
  -1   8   0    0.12    0.16
  -1  -8   0   -0.04    0.11
   1   8   1    0.45    0.15
  -1   8  -1    0.54    0.17
   1   8   1    0.30    0.17
  -1   8  -1    0.50    0.20
  -1  -8  -1    0.16    0.13
  -1   8  -2    0.94    0.20
   1   8   2    0.83    0.21
  -1   8  -2    0.94    0.25
   1   8   2    0.51    0.15
  -1  -8  -2    0.73    0.18
  -1   8  -3    0.57    0.22
   1   8   3    1.01    0.21
  -1  -8  -3    0.42    0.18
  -1   8  -4    0.49    0.23
   1   8   4    0.52    0.18
  -1  -8  -4    0.30    0.16
   1   8   5    0.09    0.13
  -1   8  -5    0.13    0.20
  -1  -8  -5    0.07    0.14
   1   8   6   -0.02    0.14
  -1   8  -6   -0.05    0.20
   1   8   7    0.04    0.16
  -1   8  -7   -0.01    0.22
  -1   8  -8    0.23    0.24
   1   9  -6   -0.24    0.19
  -1   9   6   -0.10    0.15
   1   9  -5    1.25    0.34
  -1   9   5    2.29    0.33
   1  -9  -5    1.26    0.27
  -1   9   4    0.23    0.16
   1   9  -4    0.07    0.22
   1  -9  -4    0.06    0.15
   1   9  -3    1.98    0.35
  -1   9   3    1.34    0.24
   1  -9  -3    1.52    0.25
   1   9  -2    0.32    0.22
   1  -9  -2    0.54    0.18
   1   9  -1    0.17    0.17
  -1   9   0    0.07    0.16
   1   9   0   -0.02    0.15
   1   9   1    0.67    0.23
  -1   9  -1    0.62    0.23
   1   9   1    0.73    0.18
  -1  -9  -1    0.49    0.18
  -1   9  -2    3.89    0.43
   1   9   2    2.91    0.32
  -1  -9  -2    3.29    0.33
  -1   9  -3    0.98    0.29
   1   9   3    0.72    0.19
  -1  -9  -3    0.69    0.21
   1   9   4   -0.10    0.14
  -1   9  -4    0.09    0.20
  -1  -9  -4    0.23    0.17
   1   9   5   -0.07    0.15
  -1   9  -5    0.14    0.22
  -1  -9  -5    0.13    0.19
   1   9   6    0.76    0.24
  -1   9  -6    0.97    0.33
  -1  -9  -6    0.67    0.24
   1  10  -3    0.16    0.24
   1  10  -2    1.29    0.35
   1  10  -1    0.37    0.24
   1  10   0    0.24    0.22
  -1  10  -1    2.57    0.39
  -1  10  -2   -0.24    0.20
  -1  10  -3    2.02    0.40
   1  10   3    1.61    0.30
  -1 -10  -3    2.07    0.32
  -2   0  12    0.17    0.18
   2   0 -12    0.27    0.18
  -2   0  11   -0.09    0.13
  -2   0  10   -0.11    0.11
   2   0  -9   -0.10    0.16
   2   0  -9   -0.11    0.11
  -2   0   9   -0.10    0.10
   2   0  -8    0.14    0.11
   2   0  -8    0.30    0.18
  -2   0   8    0.06    0.10
   2   0  -7    0.10    0.14
  -2   0   7    0.05    0.08
   2   0  -7   -0.01    0.09
   2   0  -6    3.52    0.28
  -2   0   6    4.10    0.26
   2   0  -6    3.97    0.23
  -2   0   5   -0.02    0.06
   2   0  -5    0.14    0.10
   2   0  -5    0.03    0.07
  -2   0   3    0.07    0.06
   2   0  -3    0.01    0.05
   2   0  -3    0.04    0.08
  -2   0   3    0.05    0.08
   2   0  -2   73.28    1.88
   2   0  -2   72.82    1.86
  -2   0   2   74.06    1.71
  -2   0   2   72.53    1.86
  -2   0   2   73.02    1.77
  -2   0   1    0.05    0.03
  -2   0   1    0.11    0.03
   2   0  -1    0.09    0.03
  -2   0   0    0.41    0.04
  -2   0  -1    0.11    0.04
   2   0   1    0.04    0.02
  -2   0  -1    0.07    0.03
  -2   0  -1    0.11    0.05
   2   0   2  664.57   14.90
  -2   0  -2  643.49   16.21
  -2   0  -2  630.39   14.66
  -2   0  -3    0.03    0.08
   2   0   3    0.09    0.04
  -2   0  -3    0.03    0.06
   2   0   4  225.36    5.30
  -2   0  -4  230.28    5.87
  -2   0  -4  226.93    5.30
   2   0   5   -0.02    0.05
  -2   0  -5    0.01    0.08
  -2   0  -5    0.02    0.09
  -2   0  -7    0.04    0.12
  -2   0  -7    0.00    0.13
   2   0   7    0.08    0.07
  -2   0  -8    1.58    0.24
  -2   0  -8    0.98    0.25
  -2   0  -8    1.67    0.22
   2   0   9    0.04    0.10
  -2   0  -9   -0.09    0.13
  -2   0  -9   -0.06    0.12
  -2   0 -10    4.45    0.40
  -2   0 -10    4.50    0.37
   2   0  10    4.47    0.33
  -2   0 -11   -0.06    0.15
  -2   0 -11   -0.29    0.15
  -2   0 -12    0.08    0.19
  -2   0 -13   -0.01    0.19
  -2   1  13    0.07    0.18
  -2   1  12    0.98    0.24
   2   1 -11    0.13    0.14
  -2   1  11    0.06    0.14
  -2  -1  11   -0.03    0.13
   2   1 -10    3.50    0.29
   2   1 -10    2.95    0.31
  -2   1  10    3.76    0.34
  -2  -1  10    3.10    0.30
  -2   1   9    0.43    0.15
   2   1  -9    0.90    0.19
  -2  -1   9    0.62    0.15
   2  -1  -9    1.01    0.24
   2   1  -8    4.86    0.33
   2   1  -8    4.40    0.37
  -2   1   8    4.54    0.33
   2  -1  -8    4.20    0.27
   2  -1  -8    3.99    0.35
  -2  -1   8    4.24    0.30
   2   1  -7    6.01    0.39
  -2   1   7    5.88    0.34
   2   1  -7    5.45    0.33
   2  -1  -7    5.30    0.28
   2  -1  -7    5.39    0.37
  -2  -1   7    5.76    0.32
   2   1  -6    4.36    0.27
   2   1  -6    4.55    0.31
  -2   1   6    4.34    0.27
   2  -1  -6    4.40    0.30
   2  -1  -6    3.83    0.21
  -2  -1   6    5.14    0.28
   2   1  -5   12.53    0.52
   2   1  -5   12.72    0.49
  -2   1   5   12.49    0.48
  -2  -1   5   12.46    0.52
   2  -1  -5   13.12    0.50
   2  -1  -5   12.90    0.41
  -2  -1   5   13.12    0.46
   2   1  -4    1.71    0.15
  -2  -1   4    2.82    0.17
  -2   1   3    0.12    0.03
  -2   1   3    0.08    0.06
   2   1  -3    0.10    0.07
   2   1  -3    0.11    0.07
  -2  -1   3    0.05    0.07
  -2  -1   3    0.22    0.07
   2  -1  -3    0.11    0.03
  -2   1   2  275.84    6.33
   2   1  -2  267.16    6.75
  -2   1   2  277.12    6.26
   2   1  -2  273.38    6.90
  -2  -1   2  272.50    6.31
  -2  -1   2  272.15    6.75
   2   1  -1  131.94    3.37
  -2   1   1  133.64    3.09
  -2   1   1  135.85    3.37
  -2   1   1  135.56    3.06
   2   1  -1  127.50    3.29
  -2  -1   1  129.94    3.08
  -2  -1   1  128.44    3.29
  -2   1   0    0.81    0.08
  -2   1   0    0.73    0.06
  -2   1   0    0.66    0.06
  -2   1   0    0.77    0.07
  -2  -1   0    0.55    0.06
  -2  -1   0    0.71    0.07
   2  -1   0    0.69    0.06
  -2   1  -1  482.84   11.94
  -2   1  -1  471.26   11.42
  -2   1  -1  468.63   10.78
   2   1   1  463.00   10.87
  -2  -1  -1  479.89   10.87
   2  -1   1  481.48   11.38
  -2   1  -2  740.92   18.41
  -2   1  -2  745.63   17.07
   2   1   2  751.14   16.83
  -2   1  -2  714.59   17.96
  -2   1  -2  725.06   16.77
   2  -1   2  732.08   17.10
  -2  -1  -2  724.96   18.63
   2   1   3  128.85    3.05
  -2   1  -3  126.63    3.39
  -2   1  -3  126.41    3.30
  -2   1  -3  129.73    3.03
   2  -1   3  129.79    2.98
  -2  -1  -3  126.67    3.35
  -2   1  -4   65.88    1.63
  -2   1  -4   65.55    1.84
   2   1   4   63.88    1.63
  -2   1  -4   61.58    1.80
   2  -1   4   65.57    1.57
  -2  -1  -4   65.00    1.80
   2   1   5    7.70    0.33
  -2   1  -5    7.21    0.40
  -2   1  -5    7.37    0.41
  -2   1  -5    7.31    0.34
  -2  -1  -5    7.79    0.38
   2  -1   5    7.45    0.28
  -2   1  -6    2.54    0.27
   2   1   6    2.42    0.19
  -2   1  -6    2.46    0.22
  -2   1  -6    2.60    0.27
  -2  -1  -6    2.73    0.25
   2  -1   6    2.89    0.18
  -2   1  -7    3.16    0.33
   2   1   7    3.56    0.25
  -2   1  -7    3.18    0.31
  -2   1  -7    3.42    0.27
   2  -1   7    3.44    0.21
  -2  -1  -7    3.87    0.30
  -2   1  -8    2.79    0.32
  -2   1  -8    3.05    0.27
  -2   1  -8    2.76    0.35
   2   1   8    3.69    0.27
  -2  -1  -8    2.87    0.29
   2  -1   8    3.33    0.23
  -2   1  -9    0.12    0.15
  -2   1  -9   -0.08    0.11
   2   1   9    0.09    0.12
  -2  -1  -9   -0.07    0.14
  -2   1 -10    2.82    0.36
  -2   1 -10    3.62    0.33
   2   1  10    3.50    0.30
  -2  -1 -10    2.38    0.31
  -2  -1 -10    3.21    0.34
   2   1  11    0.07    0.14
  -2   1 -11    0.21    0.17
  -2   1 -11   -0.05    0.17
  -2  -1 -11   -0.08    0.13
  -2   1 -12    0.25    0.18
  -2   1 -12    0.24    0.22
  -2  -1 -12    0.07    0.19
  -2   1 -13    0.16    0.21
  -2  -1 -13    0.00    0.20
  -2   2  13   -0.05    0.18
  -2   2  12    0.44    0.20
  -2   2  11    1.47    0.27
   2   2 -11    1.13    0.26
   2   2 -10    2.20    0.29
  -2   2  10    1.65    0.27
  -2  -2  10    2.12    0.25
  -2   2   9    3.38    0.32
   2   2  -9    3.03    0.24
   2   2  -9    2.80    0.30
  -2  -2   9    2.61    0.25
   2  -2  -9    2.56    0.32
   2   2  -8    0.85    0.19
   2   2  -8    0.79    0.23
  -2   2   8    1.17    0.20
   2   2  -8    0.86    0.14
  -2  -2   8    0.44    0.14
  -2   2   7    7.41    0.40
   2   2  -7    6.48    0.29
   2   2  -7    6.51    0.39
   2   2  -7    6.69    0.43
  -2  -2   7    6.50    0.34
   2  -2  -7    6.93    0.30
   2   2  -6    1.11    0.11
   2   2  -6    0.77    0.18
  -2   2   6    1.54    0.19
   2   2  -6    1.36    0.19
   2  -2  -6    1.04    0.11
  -2  -2   6    1.19    0.15
   2   2  -5  107.41    2.93
   2   2  -5  106.07    2.89
  -2   2   5  106.76    2.71
   2   2  -5  106.76    2.54
  -2  -2   5  108.73    2.91
   2  -2  -5  111.04    2.77
  -2  -2   5  109.45    2.65
   2   2  -4   31.87    1.00
  -2   2   4   33.35    0.96
   2   2  -4   32.68    1.02
   2   2  -4   33.42    0.82
  -2  -2   4   32.82    0.91
  -2  -2   4   33.62    1.03
   2  -2  -4   33.20    0.88
   2   2  -3   48.24    1.38
   2   2  -3   49.50    1.41
  -2   2   3   50.77    1.31
  -2  -2   3   49.45    1.26
  -2  -2   3   50.15    1.39
  -2   2   2   60.46    1.47
  -2   2   2   60.91    1.52
  -2   2   2   58.92    1.47
   2   2  -2   56.78    1.61
   2   2  -2   56.64    1.57
  -2  -2   2   57.66    1.58
  -2  -2   2   59.16    1.46
  -2   2   1    2.33    0.14
   2   2  -1    2.52    0.16
   2   2  -1    2.31    0.16
  -2   2   1    2.59    0.14
  -2   2   1    2.51    0.14
   2  -2  -1    2.52    0.11
  -2  -2   1    2.58    0.14
  -2  -2   1    2.33    0.16
  -2   2   0   17.67    0.50
  -2   2   0   17.57    0.56
   2   2   0   17.36    0.54
  -2   2   0   17.95    0.50
  -2   2   0   17.87    0.47
   2   2   0   17.79    0.51
   2   2   0   17.72    0.55
  -2  -2   0   17.95    0.51
   2  -2   0   16.58    0.50
  -2  -2   0   17.79    0.54
  -2   2  -1    4.01    0.24
  -2   2  -1    4.17    0.12
   2   2   1    3.87    0.19
  -2   2  -1    4.15    0.18
   2  -2   1    3.92    0.20
  -2  -2  -1    3.94    0.19
   2  -2   1    4.15    0.13
   2   2   2  123.01    2.94
  -2   2  -2  120.72    3.26
  -2   2  -2  125.03    2.91
  -2   2  -2  126.00    3.15
   2  -2   2  121.27    3.15
  -2   2  -3   -0.12    0.07
   2   2   3    0.02    0.05
  -2   2  -3    0.18    0.10
  -2   2  -3    0.03    0.06
  -2   2  -4    0.64    0.15
  -2   2  -5    0.67    0.12
   2   2   5    0.56    0.12
  -2   2  -5    0.41    0.16
  -2   2  -5    0.64    0.18
  -2  -2  -5    0.72    0.13
   2  -2   5    0.65    0.07
  -2   2  -6    2.72    0.21
  -2   2  -6    2.35    0.28
   2   2   6    2.58    0.22
  -2   2  -6    2.27    0.27
   2  -2   6    2.59    0.16
  -2  -2  -6    2.74    0.24
  -2   2  -7    2.19    0.22
  -2   2  -7    2.06    0.29
  -2   2  -7    2.12    0.29
   2   2   7    1.89    0.21
   2  -2   7    1.86    0.15
  -2  -2  -7    2.02    0.23
  -2   2  -8    1.28    0.19
  -2  -2  -8    1.21    0.21
  -2   2  -9    0.28    0.19
  -2   2  -9    0.14    0.12
   2   2   9    0.23    0.13
  -2  -2  -9    0.26    0.16
   2   2  10    0.03    0.13
  -2   2 -10    0.18    0.17
  -2   2 -10   -0.18    0.11
  -2   2 -11    0.45    0.23
   2   2  11    0.10    0.15
  -2   2 -11    0.32    0.17
   2   2  12    0.21    0.18
  -2   2 -12    0.08    0.19
  -2   2 -12    0.31    0.23
  -2  -2 -12    0.04    0.19
  -2   3  13   -0.14    0.18
   2   3 -12   -0.16    0.16
  -2   3  12    0.14    0.18
   2   3 -11    0.04    0.18
  -2   3  11    0.02    0.15
  -2   3  10    0.14    0.15
   2   3 -10    0.14    0.17
  -2   3   9    3.70    0.35
   2   3  -9    3.58    0.36
  -2  -3   9    3.48    0.29
   2   3  -8   10.35    0.56
  -2   3   8   10.63    0.54
  -2  -3   8    9.68    0.45
   2   3  -7    3.79    0.35
   2   3  -7    3.30    0.20
  -2   3   7    3.13    0.29
   2   3  -7    2.84    0.30
  -2  -3   7    3.01    0.24
  -2   3   6    0.44    0.13
   2   3  -6    0.18    0.06
   2   3  -6    0.01    0.11
   2   3  -6    0.22    0.13
   2  -3  -6    0.21    0.07
  -2  -3   6    0.26    0.11
  -2   3   5   41.58    1.24
   2   3  -5   41.90    1.34
   2   3  -5   43.84    1.06
   2   3  -5   42.15    1.33
  -2  -3   5   42.91    1.17
   2  -3  -5   44.50    1.15
   2   3  -4   55.46    1.63
  -2   3   4   57.12    1.53
   2   3  -4   56.00    1.66
   2   3  -4   58.78    1.36
  -2  -3   4   56.82    1.46
  -2  -3   4   56.71    1.65
   2   3  -3   97.71    2.71
  -2   3   3  103.05    2.56
  -2   3   3   99.97    2.47
   2   3  -3   95.77    2.63
   2   3  -3  104.09    2.32
  -2  -3   3   99.30    2.65
  -2  -3   3   97.58    2.42
   2   3  -2   50.71    1.15
  -2   3   2   47.46    1.25
  -2   3   2   47.25    1.26
   2   3  -2   48.35    1.39
   2   3  -2   44.74    1.34
  -2   3   2   49.29    1.29
   2  -3  -2   48.62    1.26
  -2  -3   2   47.61    1.36
  -2  -3   2   47.43    1.23
   2   3  -1    5.34    0.26
  -2   3   1    5.18    0.24
  -2   3   1    5.41    0.23
   2   3  -1    5.60    0.28
  -2   3   1    5.61    0.25
   2  -3  -1    5.65    0.22
  -2  -3   1    5.71    0.28
  -2  -3   1    5.45    0.24
  -2   3   0   47.98    1.33
   2   3   0   45.86    1.30
  -2   3   0   46.62    1.16
  -2   3   0   48.02    1.25
   2   3   0   47.04    1.33
   2   3   0   46.01    1.21
   2  -3   0   47.38    1.26
  -2  -3   0   47.64    1.30
  -2  -3   0   46.88    1.21
  -2   3  -1   12.72    0.50
  -2   3  -1   13.23    0.43
  -2   3  -1   13.97    0.37
   2   3   1   13.86    0.45
   2   3   1   13.79    0.48
  -2  -3  -1   12.92    0.47
  -2  -3  -1   13.43    0.45
   2  -3   1   13.03    0.46
  -2   3  -2   98.13    2.59
  -2   3  -2   98.90    2.71
   2   3   2   97.85    2.44
  -2   3  -2   99.63    2.40
   2  -3   2   99.86    2.61
   2  -3   2   98.88    2.32
   2  -3   2  102.81    2.33
  -2   3  -3   21.32    0.78
  -2   3  -3   20.57    0.72
  -2   3  -3   22.25    0.65
   2   3   3   21.32    0.68
   2  -3   3   22.14    0.75
   2   3   4   15.94    0.58
  -2   3  -4   16.04    0.63
  -2   3  -4   16.26    0.68
  -2   3  -4   16.52    0.41
  -2   3  -4   15.60    0.53
   2  -3   4   17.47    0.66
  -2   3  -5   16.58    0.72
  -2   3  -5   16.04    0.68
   2   3   5   17.96    0.63
  -2   3  -5   16.08    0.56
   2  -3   5   16.61    0.45
  -2  -3  -5   18.26    0.65
  -2   3  -6    0.23    0.10
  -2   3  -6    0.40    0.18
  -2   3  -6    0.40    0.17
   2   3   6    0.48    0.13
  -2  -3  -6    0.37    0.13
  -2   3  -7   13.12    0.68
   2   3   7   13.97    0.59
  -2   3  -7   12.70    0.66
  -2   3  -7   13.15    0.53
  -2  -3  -7   13.88    0.60
  -2   3  -8    0.02    0.11
   2   3   8   -0.03    0.10
  -2   3  -8    0.22    0.17
  -2  -3  -8   -0.14    0.13
  -2   3  -9   -0.01    0.12
  -2   3  -9    0.05    0.16
   2   3   9   -0.10    0.11
   2   3  10   -0.06    0.13
  -2   3 -10   -0.02    0.12
  -2   3 -10    0.10    0.20
  -2   3 -11    0.89    0.22
   2   3  11    0.59    0.21
  -2   3 -11    0.48    0.24
  -2   3 -12    0.15    0.22
   2   3  12    0.02    0.17
  -2   4  12    0.24    0.21
   2   4 -12   -0.04    0.20
  -2   4  11    0.16    0.18
   2   4 -11    0.04    0.19
   2   4 -10    7.95    0.57
  -2   4  10    7.74    0.52
  -2   4   9    0.10    0.13
   2   4  -9    0.08    0.16
  -2   4   8    8.96    0.51
   2   4  -8    8.76    0.55
  -2  -4   8    9.18    0.44
   2   4  -7    3.72    0.36
  -2   4   7    3.68    0.33
  -2  -4   7    3.78    0.27
   2   4  -6    0.02    0.13
  -2   4   6    0.22    0.11
   2   4  -6    0.09    0.13
  -2  -4   6   -0.08    0.09
   2   4  -5   17.02    0.70
   2   4  -5   14.79    0.65
  -2   4   5   15.45    0.62
   2   4  -5   16.53    0.46
  -2  -4   5   15.10    0.54
   2  -4  -5   14.88    0.48
   2   4  -4    5.12    0.19
   2   4  -4    4.12    0.31
  -2   4   4    4.24    0.28
   2   4  -4    4.80    0.32
  -2  -4   4    4.63    0.26
   2   4  -3    0.34    0.11
  -2   4   3    0.28    0.09
   2   4  -3    0.05    0.11
  -2   4   3    0.31    0.08
   2   4  -3    0.29    0.06
   2  -4  -3    0.45    0.09
  -2  -4   3    0.42    0.14
  -2  -4   3    0.29    0.09
  -2   4   2    1.49    0.14
  -2   4   2    1.27    0.14
   2   4  -2    1.32    0.17
  -2  -4   2    1.82    0.20
   2  -4  -2    1.26    0.12
  -2  -4   2    1.92    0.16
  -2   4   1   65.50    1.65
   2   4  -1   63.85    1.80
   2   4  -1   64.88    1.86
  -2   4   1   66.06    1.69
  -2  -4   1   66.13    1.82
   2  -4  -1   66.34    1.74
  -2  -4   1   66.21    1.67
   2   4   0   18.11    0.58
  -2   4   0   18.56    0.65
  -2   4   0   16.85    0.57
  -2   4   0   19.25    0.54
   2   4   0   17.90    0.65
   2   4   0   18.93    0.64
   2  -4   0   18.04    0.60
  -2  -4   0   19.66    0.60
  -2  -4   0   18.75    0.65
   2   4   1   16.57    0.60
  -2   4  -1   16.95    0.57
  -2   4  -1   17.05    0.55
   2   4   1   17.54    0.57
  -2   4  -1   16.87    0.48
  -2   4  -1   17.00    0.64
   2  -4   1   16.80    0.48
  -2  -4  -1   18.20    0.58
   2  -4   1   17.10    0.59
  -2  -4  -1   16.35    0.60
  -2   4  -2   20.66    0.62
   2   4   2   19.72    0.65
  -2   4  -2   19.72    0.67
  -2   4  -2   19.91    0.74
   2  -4   2   19.78    0.53
   2  -4   2   19.98    0.70
  -2  -4  -2   19.95    0.68
  -2   4  -3    0.31    0.14
   2   4   3   -0.01    0.06
  -2   4  -3    0.08    0.07
  -2   4  -3    0.20    0.11
   2  -4   3    0.01    0.04
   2  -4   3   -0.05    0.11
  -2   4  -4    1.41    0.15
   2   4   4    1.21    0.17
  -2   4  -4    1.02    0.18
  -2   4  -4    1.24    0.22
   2   4   5    7.64    0.40
  -2   4  -5    7.47    0.47
  -2   4  -5    7.38    0.34
  -2   4  -5    7.38    0.43
  -2  -4  -5    7.03    0.38
   2   4   6   21.17    0.79
  -2   4  -6   21.22    0.86
  -2   4  -6   21.18    0.70
  -2   4  -6   21.39    0.91
  -2  -4  -6   20.09    0.77
   2   4   7   14.53    0.64
  -2   4  -7   13.86    0.73
  -2   4  -7   14.21    0.55
  -2  -4  -7   15.61    0.64
   2   4   8    8.35    0.48
  -2   4  -8    7.81    0.40
  -2   4  -8    7.31    0.55
  -2   4  -9    3.20    0.29
  -2   4  -9    3.28    0.41
   2   4   9    3.05    0.33
   2   4  10    0.10    0.15
  -2   4 -10   -0.07    0.17
  -2   4 -11    0.13    0.20
   2   4  11    0.24    0.20
  -2   4 -12    0.23    0.24
   2   4  12    0.21    0.21
   2   5 -12    0.16    0.25
   2   5 -11    0.10    0.19
  -2   5  11    0.09    0.20
   2   5 -10    0.00    0.19
  -2   5  10    0.32    0.18
   2   5  -9    0.50    0.23
  -2   5   9    0.52    0.19
  -2   5   8    0.20    0.15
   2   5  -8    0.29    0.18
   2   5  -7    0.78    0.23
  -2   5   7    0.35    0.15
  -2   5   6    0.31    0.14
   2   5  -6    0.45    0.19
  -2  -5   6    0.43    0.13
   2   5  -5    0.22    0.16
   2   5  -5    0.46    0.17
  -2   5   5    0.26    0.13
  -2  -5   5    0.41    0.13
  -2   5   4    0.56    0.13
   2   5  -4    0.36    0.16
   2   5  -4    0.58    0.16
  -2  -5   4    0.56    0.13
   2  -5  -4    0.70    0.13
   2   5  -3    0.62    0.09
   2   5  -3    0.54    0.17
  -2   5   3    0.77    0.12
   2   5  -3    0.80    0.17
  -2   5   3    0.52    0.12
  -2  -5   3    0.48    0.12
   2  -5  -3    0.49    0.11
  -2   5   2    1.34    0.16
  -2   5   2    1.23    0.17
  -2   5   2    1.08    0.14
   2   5  -2    1.53    0.21
   2   5  -2    1.33    0.19
   2  -5  -2    1.33    0.15
  -2  -5   2    1.52    0.16
  -2   5   1    2.47    0.18
  -2   5   1    2.31    0.21
  -2   5   1    2.02    0.20
   2   5  -1    2.39    0.22
   2   5  -1    2.43    0.24
   2  -5  -1    2.63    0.20
  -2  -5   1    2.93    0.21
  -2   5   0    3.40    0.27
   2   5   0    3.65    0.27
  -2   5   0    3.20    0.23
  -2   5   0    3.61    0.20
   2   5   0    3.75    0.24
  -2  -5   0    3.88    0.25
   2  -5   0    3.96    0.25
   2   5   1    3.86    0.28
   2   5   1    3.81    0.24
  -2   5  -1    3.97    0.24
  -2   5  -1    3.46    0.29
  -2   5  -1    3.84    0.24
  -2   5  -1    3.74    0.19
   2  -5   1    3.91    0.20
   2  -5   1    3.78    0.27
  -2  -5  -1    3.57    0.25
   2   5   2    7.54    0.37
  -2   5  -2    7.85    0.44
  -2   5  -2    7.62    0.37
  -2   5  -2    7.17    0.34
   2  -5   2    8.16    0.42
  -2  -5  -2    7.27    0.37
   2  -5   2    7.48    0.27
  -2   5  -3    0.37    0.16
  -2   5  -3    0.33    0.10
  -2   5  -3    0.24    0.13
   2   5   3    0.33    0.11
   2  -5   3    0.24    0.07
  -2   5  -4    3.08    0.28
  -2   5  -4    2.72    0.21
   2   5   4    3.30    0.26
  -2   5  -4    2.79    0.32
  -2   5  -5   31.34    1.18
   2   5   5   30.27    1.02
  -2   5  -5   30.26    0.92
  -2   5  -5   30.44    1.08
  -2   5  -6   14.66    0.55
   2   5   6   14.33    0.64
  -2   5  -6   14.26    0.74
  -2  -5  -6   13.59    0.60
  -2   5  -7   11.79    0.69
   2   5   7   11.70    0.59
  -2   5  -7   11.53    0.50
   2   5   8    2.35    0.30
  -2   5  -8    2.92    0.39
  -2   5  -9   -0.24    0.17
   2   5   9   -0.08    0.13
  -2   5 -10   -0.19    0.20
   2   5  10   -0.04    0.16
   2   5  11   -0.19    0.17
  -2   5 -11    0.20    0.26
   2   6 -11    1.05    0.34
   2   6 -10    0.14    0.22
  -2   6  10    0.18    0.19
   2   6  -9    0.97    0.29
  -2   6   9    1.46    0.28
   2   6  -8    0.18    0.19
  -2   6   8    0.03    0.14
  -2   6   7    0.19    0.14
   2   6  -7    0.06    0.17
  -2   6   6    0.36    0.15
   2   6  -6    0.71    0.21
  -2   6   5    0.89    0.20
   2   6  -5    1.02    0.23
  -2  -6   5    1.36    0.18
  -2   6   4    4.76    0.32
  -2  -6   4    4.95    0.30
  -2   6   3    0.84    0.17
   2   6  -3    0.58    0.19
   2   6  -3    0.63    0.17
  -2   6   3    0.92    0.15
  -2  -6   3    0.90    0.15
   2  -6  -3    0.59    0.15
   2   6  -2   13.04    0.58
  -2   6   2   12.64    0.51
   2   6  -2   12.44    0.61
  -2   6   2   11.53    0.51
   2  -6  -2   14.03    0.53
  -2  -6   2   12.60    0.50
   2   6  -1    4.48    0.32
   2   6  -1    4.07    0.33
  -2   6   1    4.65    0.27
  -2   6   1    4.85    0.31
  -2   6   1    5.21    0.33
  -2  -6   1    4.40    0.28
   2  -6  -1    4.37    0.30
  -2   6   0   12.88    0.47
   2   6   0   13.43    0.52
  -2   6   0   12.52    0.58
  -2   6   0   12.49    0.50
  -2   6   0   12.45    0.53
   2   6   0   13.35    0.59
   2  -6   0   12.84    0.55
  -2  -6   0   13.44    0.53
   2  -6   0   12.95    0.47
  -2   6  -1   19.59    0.68
   2   6   1   19.79    0.76
  -2   6  -1   19.35    0.69
  -2   6  -1   19.23    0.59
   2   6   1   19.28    0.69
  -2   6  -1   18.74    0.78
  -2  -6  -1   18.96    0.69
   2  -6   1   18.15    0.59
  -2   6  -2    1.98    0.22
  -2   6  -2    1.87    0.26
  -2   6  -2    1.69    0.19
   2   6   2    1.96    0.21
  -2  -6  -2    1.57    0.21
  -2   6  -3    1.47    0.21
  -2   6  -3    1.22    0.18
   2   6   3    1.18    0.19
  -2   6  -3    1.03    0.23
  -2  -6  -3    1.04    0.20
  -2   6  -4    1.28    0.17
  -2   6  -4    1.82    0.30
   2   6   4    1.54    0.22
  -2   6  -4    1.01    0.21
  -2   6  -5    0.72    0.24
   2   6   5    1.25    0.21
  -2   6  -5    0.55    0.14
  -2   6  -6    8.21    0.40
   2   6   6    7.65    0.47
  -2   6  -6    8.59    0.59
   2   6   7   -0.08    0.11
  -2   6  -7    0.01    0.17
  -2   6  -8    0.64    0.26
   2   6   8    0.66    0.20
   2   6   9    1.48    0.30
  -2   6  -9    0.86    0.29
  -2   6 -10    1.09    0.35
   2   6  10    1.61    0.32
   2   7 -10    2.69    0.45
  -2   7   9    0.40    0.21
   2   7  -9    0.35    0.26
   2   7  -8    0.43    0.24
  -2   7   8    0.25    0.16
   2   7  -7    0.13    0.19
  -2   7   7    0.31    0.16
   2   7  -6   -0.07    0.15
  -2   7   6    0.06    0.12
  -2   7   5    0.25    0.14
   2   7  -5    0.03    0.15
  -2   7   4    0.54    0.16
   2   7  -4    0.67    0.21
  -2   7   3    1.10    0.19
   2   7  -3    1.26    0.25
  -2  -7   3    1.44    0.19
   2   7  -2   10.85    0.61
  -2   7   2   10.95    0.49
  -2  -7   2   11.41    0.49
  -2   7   1   20.49    0.78
  -2   7   1   20.91    0.80
  -2   7   1   19.54    0.69
   2   7  -1   19.89    0.84
   2  -7  -1   19.03    0.69
  -2  -7   1   19.76    0.72
   2   7   0    0.12    0.11
  -2   7   0    0.23    0.15
   2   7   0    0.13    0.15
  -2   7   0    0.12    0.12
  -2   7   0   -0.03    0.10
  -2   7   0    0.06    0.08
  -2  -7   0    0.10    0.11
   2  -7   0   -0.04    0.09
  -2   7  -1    5.32    0.34
   2   7   1    4.80    0.33
   2   7   1    4.78    0.36
  -2   7  -1    5.23    0.35
  -2   7  -1    5.33    0.40
  -2  -7  -1    5.28    0.35
   2   7   2   14.86    0.64
  -2   7  -2   16.30    0.67
  -2   7  -2   15.44    0.74
  -2   7  -2   14.93    0.61
  -2  -7  -2   14.97    0.64
  -2   7  -3    1.82    0.30
   2   7   3    1.50    0.22
  -2   7  -3    1.57    0.23
  -2   7  -3    1.43    0.20
  -2  -7  -3    1.50    0.23
   2   7   4   -0.06    0.10
  -2   7  -4    0.07    0.12
  -2   7  -4    0.09    0.16
  -2  -7  -4    0.41    0.15
   2   7   5    2.18    0.29
  -2   7  -5    2.34    0.37
  -2  -7  -5    2.87    0.32
   2   7   6    3.25    0.35
  -2   7  -6    3.47    0.44
  -2   7  -7    1.62    0.35
   2   7   7    1.26    0.26
   2   7   8    0.36    0.19
  -2   7  -8    0.04    0.20
   2   7   9    0.46    0.24
  -2   7  -9    0.26    0.24
   2   8  -8    0.26    0.27
  -2   8   8    0.47    0.22
  -2   8   7   -0.10    0.13
   2   8  -7    0.12    0.22
  -2   8   6    4.99    0.43
   2   8  -6    4.32    0.48
  -2   8   5    0.78    0.20
   2   8  -5    0.63    0.24
   2   8  -4    2.46    0.37
  -2   8   4    2.67    0.29
   2   8  -3   -0.23    0.15
  -2   8   3   -0.05    0.11
   2   8  -2    0.15    0.18
  -2   8   2    0.05    0.11
  -2  -8   2   -0.02    0.11
   2  -8  -2    0.20    0.13
  -2   8   1    4.49    0.37
   2   8  -1    4.78    0.42
  -2  -8   1    4.80    0.33
   2   8   0    1.29    0.26
  -2   8   0    1.13    0.25
  -2   8   0    1.42    0.24
  -2  -8   0    1.10    0.20
   2   8   1   13.24    0.60
  -2   8  -1   13.29    0.69
   2   8   1   13.91    0.67
  -2   8  -1   13.19    0.62
  -2  -8  -1   13.77    0.61
  -2   8  -2    2.52    0.28
   2   8   2    2.18    0.27
  -2   8  -2    2.58    0.35
  -2  -8  -2    2.18    0.28
  -2   8  -3    5.11    0.47
   2   8   3    5.05    0.39
  -2  -8  -3    5.04    0.38
   2   8   4    0.71    0.20
  -2   8  -4    0.21    0.20
  -2  -8  -4    0.39    0.19
   2   8   5    0.12    0.14
  -2   8  -5    0.08    0.19
  -2  -8  -5    0.40    0.19
  -2   8  -6    0.29    0.24
   2   8   6    0.80    0.22
  -2  -8  -6    0.27    0.19
  -2   8  -7    0.13    0.23
   2   8   7    0.04    0.16
  -2  -8  -7   -0.06    0.16
  -2   8  -8    0.20    0.27
  -2   9   6    0.45    0.21
   2   9  -6    0.63    0.30
   2   9  -5    0.14    0.21
  -2   9   5    0.27    0.18
   2   9  -4    5.81    0.54
  -2   9   4    4.83    0.41
   2  -9  -4    4.49    0.39
   2   9  -3    0.10    0.19
  -2   9   3    0.14    0.15
   2  -9  -3    0.04    0.13
   2   9  -2    0.24    0.21
   2   9  -1   -0.09    0.16
   2   9   0    2.58    0.35
[truncated: 221,689 more chars]
