# Supplementary material for: Crystal structures and Hirshfeld surface analyses of 4,4′-{[1,3-phenyl­enebis(methyl­ene)]bis­(­oxy)}bis­(3-meth­oxy­benzaldehyde) and 4,4′-{[(1,4-phenyl­ene­bis(methyl­ene)]bis­(­oxy)}bis­(3-meth­oxy­benzalde­hyde)
Source: Acta Crystallogr E Crystallogr Commun. 2019 May 24;75(Pt 6):875–9. doi: 10.1107/S2056989019006662 (PMC6658956; doi:10.1107/S2056989019006662)
Supplement: Supplementary file 2 [file e-75-00875-Isup2.hkl]

data_I                                                                          
_shelx_title ' abiraman_l2_1_xy_0m in C 2/c'                                    
_shelx_refln_list_code          4                                               
_shelx_F_calc_maximum      256.91                                               
_exptl_crystal_F_000       856.00                                               
_reflns_d_resolution_high  0.7485                                               
                                                                                
loop_                                                                           
 _space_group_symop_operation_xyz                                               
 'x, y, z'                                                                      
 '-x, y, -z+1/2'                                                                
 'x+1/2, y+1/2, z'                                                              
 '-x+1/2, y+1/2, -z+1/2'                                                        
 '-x, -y, -z'                                                                   
 'x, -y, z-1/2'                                                                 
 '-x+1/2, -y+1/2, -z'                                                           
 'x+1/2, -y+1/2, z-1/2'                                                         
                                                                                
_cell_length_a    11.7026                                                       
_cell_length_b    14.6628                                                       
_cell_length_c    12.7512                                                       
_cell_angle_alpha  90.000                                                       
_cell_angle_beta  107.863                                                       
_cell_angle_gamma  90.000                                                       
                                                                                
_shelx_F_squared_multiplier     1.000                                           
                                                                                
loop_                                                                           
 _refln_index_h                                                                 
 _refln_index_k                                                                 
 _refln_index_l                                                                 
 _refln_F_squared_calc                                                          
 _refln_F_squared_meas                                                          
 _refln_F_squared_sigma                                                         
 _refln_observed_status                                                         
   2   0   0       4803.27       4889.00        47.43 o                         
   4   0   0        896.91        952.68        10.09 o                         
   6   0   0       3954.47       3793.11        38.66 o                         
   8   0   0       1029.42       1081.88        17.21 o                         
  10   0   0        122.95        112.34         7.47 o                         
  12   0   0         27.07         13.11         6.87 o                         
  14   0   0          0.50         -6.87         6.87 o                         
   1   1   0       4200.03       4080.06        29.39 o                         
   3   1   0       8353.97       8543.25        65.36 o                         
   5   1   0        752.55        786.83         8.42 o                         
   7   1   0         33.20         20.82         1.94 o                         
   9   1   0          0.01          0.36         1.26 o                         
  11   1   0         66.17         59.07         5.16 o                         
  13   1   0          0.00          0.99         5.62 o                         
   0   2   0       2807.98       3131.05        44.43 o                         
   2   2   0        297.40        405.68         4.11 o                         
   4   2   0       1013.55        976.95         8.18 o                         
   6   2   0       1733.04       1683.96        14.53 o                         
   8   2   0          1.20         -0.74         1.14 o                         
  10   2   0          1.70          3.44         1.90 o                         
  12   2   0          0.78         -1.25         3.97 o                         
  14   2   0          9.87          4.24         5.06 o                         
   1   3   0       4189.05       4376.29        41.83 o                         
   3   3   0       1222.05       1146.46         9.94 o                         
   5   3   0        492.94        412.43         4.83 o                         
   7   3   0        151.99        156.34         4.83 o                         
   9   3   0        249.03        262.51         5.92 o                         
  11   3   0          4.62         -0.01         2.26 o                         
  13   3   0          2.23          2.65         4.62 o                         
   0   4   0       2117.29       2046.78        23.54 o                         
   2   4   0       1550.96       1511.59        18.21 o                         
   4   4   0         29.25         30.79         2.08 o                         
   6   4   0          0.31          6.55         1.36 o                         
   8   4   0          0.03          0.21         1.58 o                         
  10   4   0         45.07         40.68         5.25 o                         
  12   4   0          4.54          1.58         4.62 o                         
  14   4   0          9.72         10.36         5.95 o                         
   1   5   0       1921.63       1936.87        19.79 o                         
   3   5   0       1291.93       1295.31        13.26 o                         
   5   5   0        442.51        460.46         6.82 o                         
   7   5   0        183.54        174.74         7.55 o                         
   9   5   0        315.06        316.73         8.25 o                         
  11   5   0          1.23          0.26         2.70 o                         
  13   5   0          6.27          5.00         5.30 o                         
   0   6   0          2.16          0.12         0.61 o                         
   2   6   0        546.38        452.88         6.18 o                         
   4   6   0         43.23         45.81         1.99 o                         
   6   6   0          7.60         13.84         1.91 o                         
   8   6   0       1514.52       1505.71        20.73 o                         
  10   6   0          6.78          7.25         2.88 o                         
  12   6   0          1.42         -0.45         3.28 o                         
  14   6   0          3.07          4.37         5.74 o                         
   1   7   0         97.21        101.14         3.83 o                         
   3   7   0       2949.27       3172.40        32.23 o                         
   5   7   0         11.69         11.85         2.31 o                         
   7   7   0        182.08        179.61         4.89 o                         
   9   7   0        363.07        363.66         9.24 o                         
  11   7   0         36.90         28.99         4.61 o                         
  13   7   0          1.30         -1.31         4.62 o                         
   0   8   0       1515.07       1731.61        40.59 o                         
   2   8   0        857.50       1069.88        12.55 o                         
   4   8   0          0.40          1.49         1.08 o                         
   6   8   0          0.02          1.00         1.80 o                         
   8   8   0        142.23        123.61         7.56 o                         
  10   8   0          0.08         -3.69         4.42 o                         
  12   8   0         61.44         77.54         7.05 o                         
   1   9   0        443.25        473.12         8.40 o                         
   3   9   0        346.75        412.17         7.13 o                         
   5   9   0        157.13        174.51         5.28 o                         
   7   9   0         36.06         35.06         5.43 o                         
   9   9   0         55.75         44.10         5.28 o                         
  11   9   0         46.22         38.15         6.83 o                         
  13   9   0          3.85         -8.74         8.74 o                         
   0  10   0         63.87         62.45         6.87 o                         
   2  10   0          0.80          1.10         1.78 o                         
   4  10   0         16.62         25.47         5.59 o                         
   6  10   0          0.10          2.13         2.84 o                         
   8  10   0         60.29         68.54         5.64 o                         
  10  10   0          7.52         10.64         6.56 o                         
  12  10   0         28.81         23.55         7.81 o                         
   1  11   0         10.59         21.84         3.73 o                         
   3  11   0         38.56         43.06         4.50 o                         
   5  11   0          2.81          0.84         2.63 o                         
   7  11   0         17.19          7.47         3.47 o                         
   9  11   0          0.00          1.95         3.57 o                         
  11  11   0          0.67         -3.37         4.16 o                         
   0  12   0          0.28         -1.25         3.75 o                         
   2  12   0         18.57         17.07         3.73 o                         
   4  12   0          5.92          7.31         3.73 o                         
   6  12   0          0.01          1.87         3.97 o                         
   8  12   0          0.11          3.09         4.35 o                         
  10  12   0          1.47          0.94         4.86 o                         
   1  13   0        270.91        279.16        10.81 o                         
   3  13   0         20.38         26.85         7.49 o                         
   5  13   0         66.06         43.58         6.62 o                         
   7  13   0          1.87          5.59         8.12 o                         
   9  13   0          6.47          8.12         7.49 o                         
  11  13   0          9.81          5.00         8.74 o                         
   0  14   0        120.96         85.55        10.62 o                         
   2  14   0        176.95        161.06         8.98 o                         
   4  14   0         74.12         93.67        11.86 o                         
   6  14   0         10.00          8.17         4.80 o                         
   8  14   0          0.03          2.50         7.49 o                         
  10  14   0          0.96         -6.87         6.87 o                         
   1  15   0          0.29         -0.83         3.90 o                         
   3  15   0         93.05        122.39        13.74 o                         
   5  15   0         45.77         26.85         8.74 o                         
   7  15   0          4.46          3.12         7.49 o                         
   9  15   0         38.92         44.34        12.49 o                         
   0  16   0         62.62         56.83         9.99 o                         
   2  16   0          0.17         -5.00         5.62 o                         
   4  16   0         24.94         12.49         7.49 o                         
   6  16   0         11.05         -6.24         6.24 o                         
   8  16   0         17.87          5.00         8.74 o                         
   1  17   0          4.99          8.12         6.24 o                         
   3  17   0          9.55          0.00         6.24 o                         
   5  17   0          1.92         -6.24         6.24 o                         
   7  17   0          0.01         -0.62         7.49 o                         
   2  18   0          0.00          2.50         6.87 o                         
   4  18   0          0.41         -3.75         7.49 o                         
   1  19   0          5.25         -6.87         6.87 o                         
   3  19   0          0.22         -4.37         7.49 o                         
 -15   1   1          1.12         -4.62         4.62 o                         
 -13   1   1          0.01         -2.78         3.90 o                         
 -11   1   1          5.98          7.58         2.35 o                         
  -9   1   1         23.05         19.58         2.56 o                         
  -7   1   1         62.49         67.49         2.34 o                         
  -5   1   1         10.18          4.21         0.90 o                         
  -3   1   1       3589.66       4028.96        24.96 o                         
  -1   1   1       1186.99       1143.16         9.51 o                         
   1   1   1      12143.10      11107.21        79.75 o                         
   3   1   1          9.29         20.70         1.18 o                         
   5   1   1       2073.25       2306.02        18.48 o                         
   7   1   1        426.61        478.97         6.27 o                         
   9   1   1         32.27         32.54         3.15 o                         
  11   1   1         52.13         45.53         6.39 o                         
  13   1   1          7.46          4.91         5.00 o                         
 -14   2   1         10.21          3.77         5.06 o                         
 -12   2   1          0.65         -0.43         3.57 o                         
 -10   2   1         42.50         35.75         2.85 o                         
  -8   2   1        218.52        232.74         4.36 o                         
  -6   2   1          0.73          1.69         0.99 o                         
  -4   2   1        604.43        433.87         4.24 o                         
  -2   2   1       3361.72       3072.12        22.94 o                         
   0   2   1       7718.26       7702.23        64.62 o                         
   2   2   1      22132.75      22295.96       148.76 o                         
   4   2   1         95.68         73.53         2.79 o                         
   6   2   1          0.20          0.11         0.85 o                         
   8   2   1          0.25         -0.03         1.28 o                         
  10   2   1         15.93         13.11         2.58 o                         
  12   2   1         56.99         43.11         6.83 o                         
  14   2   1          6.50          3.25         5.24 o                         
 -13   3   1         18.90         30.88         6.39 o                         
 -11   3   1         10.67          7.78         2.65 o                         
  -9   3   1         34.93         25.99         2.44 o                         
  -7   3   1        247.52        237.97         5.08 o                         
  -5   3   1        651.67        563.20         7.81 o                         
  -3   3   1        622.43        760.81         7.24 o                         
  -1   3   1       3353.87       2754.07        26.46 o                         
   1   3   1       1550.29       1466.97        14.90 o                         
   3   3   1         26.50         18.87         1.14 o                         
   5   3   1         23.43         33.41         1.53 o                         
   7   3   1         87.79         93.49         3.19 o                         
   9   3   1         52.28         73.75         4.16 o                         
  11   3   1         28.96         38.27         3.75 o                         
  13   3   1          0.20          4.82         4.62 o                         
 -14   4   1          5.20          4.72         5.06 o                         
 -12   4   1          3.03          0.12         3.45 o                         
 -10   4   1         78.07         86.69         4.75 o                         
  -8   4   1        362.88        318.27         6.12 o                         
  -6   4   1        129.39        148.29         3.62 o                         
  -4   4   1        688.32        611.41         8.07 o                         
  -2   4   1       1342.74       1560.54        14.67 o                         
   0   4   1       1016.71        872.49        11.50 o                         
   2   4   1        703.47        629.25         7.61 o                         
   4   4   1       2723.22       2463.32        20.92 o                         
   6   4   1        946.45        941.45        10.06 o                         
   8   4   1         12.19          9.51         2.33 o                         
  10   4   1          0.05         -2.15         2.15 o                         
  12   4   1         35.59         43.16         6.62 o                         
  14   4   1          3.74          0.73         6.87 o                         
 -13   5   1          7.81          2.19         4.86 o                         
 -11   5   1        140.90        128.96         8.02 o                         
  -9   5   1        362.63        377.91         7.20 o                         
  -7   5   1        205.16        152.91         5.86 o                         
  -5   5   1        596.78        635.21         7.98 o                         
  -3   5   1        103.68        156.49         4.51 o                         
  -1   5   1         71.38         99.56         2.35 o                         
   1   5   1        654.18        619.11         7.92 o                         
   3   5   1        534.61        572.94         7.19 o                         
   5   5   1        856.31        794.18         8.48 o                         
   7   5   1        255.15        253.30         5.53 o                         
   9   5   1         69.96         57.30         4.21 o                         
  11   5   1         10.20          6.27         2.78 o                         
  13   5   1          0.39         -3.19         3.90 o                         
 -14   6   1          0.81         -4.95         4.95 o                         
 -12   6   1          3.14         -0.22         3.08 o                         
 -10   6   1         10.85         12.85         3.35 o                         
  -8   6   1        119.26        124.55         4.53 o                         
  -6   6   1        267.01        245.78         5.29 o                         
  -4   6   1         11.81         14.88         1.33 o                         
  -2   6   1       2510.12       2907.64        29.22 o                         
   0   6   1        106.25        114.09         3.31 o                         
   2   6   1       1244.14       1299.70        16.84 o                         
   4   6   1         22.79         37.69         1.91 o                         
   6   6   1        387.46        375.45         6.51 o                         
   8   6   1        306.56        296.64         7.94 o                         
  10   6   1          0.00          1.21         2.47 o                         
  12   6   1          0.19         -3.28         3.28 o                         
 -13   7   1          0.44         -3.51         3.51 o                         
 -11   7   1         15.04          7.70         3.82 o                         
  -9   7   1         32.17         28.64         4.42 o                         
  -7   7   1          8.04         11.32         2.09 o                         
  -5   7   1         19.65         15.95         1.96 o                         
  -3   7   1       4018.74       4692.17        46.24 o                         
  -1   7   1        585.85        570.43         7.29 o                         
   1   7   1        124.46        135.81         3.44 o                         
   3   7   1        998.82        972.48        18.35 o                         
   5   7   1        651.85        660.02        10.01 o                         
   7   7   1          9.13         13.97         2.78 o                         
   9   7   1          0.00         -0.29         2.80 o                         
  11   7   1         13.99         22.49         5.45 o                         
  13   7   1         14.12         15.63         7.81 o                         
 -12   8   1         28.04         32.76         9.94 o                         
 -10   8   1          5.81          7.46         3.10 o                         
  -8   8   1         17.32         10.66         3.33 o                         
  -6   8   1        711.58        746.18        10.81 o                         
  -4   8   1          1.94          0.50         1.11 o                         
  -2   8   1         17.34         20.87         1.98 o                         
   0   8   1       2555.79       2945.44        30.03 o                         
   2   8   1        668.94        718.38        11.69 o                         
   4   8   1       1137.77       1204.35        13.57 o                         
   6   8   1        526.04        522.48         9.89 o                         
   8   8   1       1504.48       1556.18        21.87 o                         
  10   8   1         63.52         67.85         5.18 o                         
  12   8   1         16.00         18.25         5.85 o                         
 -13   9   1          0.84         -1.87         5.74 o                         
 -11   9   1        317.42        405.51        16.11 o                         
  -9   9   1         55.51         56.38         5.09 o                         
  -7   9   1         69.17         84.19         3.89 o                         
  -5   9   1        917.91        940.75        16.17 o                         
  -3   9   1       1097.05       1121.21        16.13 o                         
  -1   9   1         23.79         20.39         1.99 o                         
   1   9   1         13.60         21.47         3.62 o                         
   3   9   1        261.51        250.47         6.43 o                         
   5   9   1        700.42        676.14        11.08 o                         
   7   9   1        340.53        375.26        11.03 o                         
   9   9   1         40.71         33.98         4.92 o                         
  11   9   1          0.72         -3.65         4.35 o                         
 -12  10   1          0.66          6.47         5.51 o                         
 -10  10   1        143.87        148.74         8.28 o                         
  -8  10   1        134.50        149.96         7.63 o                         
  -6  10   1        171.96        134.16         6.34 o                         
  -4  10   1          0.43          1.34         1.89 o                         
  -2  10   1          0.37         -0.54         1.51 o                         
   0  10   1        150.77        165.88         4.80 o                         
   2  10   1         20.18         12.00         2.16 o                         
   4  10   1         38.29         35.24         2.85 o                         
   6  10   1        108.02        126.55         6.68 o                         
   8  10   1         47.88         50.71         6.80 o                         
  10  10   1         60.99         72.24         8.35 o                         
  12  10   1          1.32         -4.80         4.80 o                         
 -11  11   1          8.06          2.99         5.06 o                         
  -9  11   1         72.77         84.44         6.68 o                         
  -7  11   1         22.22         33.18         5.61 o                         
  -5  11   1         83.54        101.32         5.79 o                         
  -3  11   1         45.60         50.67         5.93 o                         
  -1  11   1         94.18         96.98         9.37 o                         
   1  11   1         74.15         63.56         5.06 o                         
   3  11   1         97.95         89.76         4.52 o                         
   5  11   1        196.22        196.93        10.54 o                         
   7  11   1        155.07        148.99         8.60 o                         
   9  11   1        157.50        178.10        11.01 o                         
  11  11   1          8.66          8.77         5.06 o                         
 -10  12   1         33.24         23.73         8.74 o                         
  -8  12   1         55.29         45.66         7.02 o                         
  -6  12   1         49.27         42.19         6.39 o                         
  -4  12   1          0.07         -2.83         5.00 o                         
  -2  12   1         17.39         20.43         4.06 o                         
   0  12   1         14.49         20.98         5.93 o                         
   2  12   1         57.58         96.31         6.87 o                         
   4  12   1         33.30         26.81         9.37 o                         
   6  12   1        100.92        104.56        10.93 o                         
   8  12   1         23.24         13.81         4.40 o                         
  10  12   1          3.34          4.61         5.69 o                         
 -11  13   1         36.44         24.98        11.24 o                         
  -9  13   1         14.01         11.24         8.12 o                         
  -7  13   1          1.11          2.72         7.18 o                         
  -5  13   1         27.01         17.80         5.30 o                         
  -3  13   1         21.28          6.87         5.62 o                         
  -1  13   1         11.21          4.50         8.74 o                         
   1  13   1        159.37        184.56         9.24 o                         
   3  13   1         63.03         87.42        11.24 o                         
   5  13   1        102.06        111.38         8.83 o                         
   7  13   1         79.45         75.91        14.99 o                         
   9  13   1          3.66         -6.24         6.87 o                         
 -10  14   1          4.33          1.87         9.37 o                         
  -8  14   1          0.84         -4.01         6.24 o                         
  -6  14   1          0.01         -1.87         5.62 o                         
  -4  14   1        183.88        221.68        16.24 o                         
  -2  14   1          0.96         -2.66         3.29 o                         
   0  14   1        491.26        486.00        15.01 o                         
   2  14   1         66.90         76.79         6.75 o                         
   4  14   1          8.11          5.84         4.35 o                         
   6  14   1         14.03          3.92         4.80 o                         
   8  14   1         21.73         19.98         9.37 o                         
  10  14   1          0.11         -5.00         7.49 o                         
  -9  15   1          1.41         -1.87         8.12 o                         
  -7  15   1          1.05         -3.12         6.24 o                         
  -5  15   1         22.80         18.11         7.49 o                         
  -3  15   1        341.43        392.78        21.86 o                         
  -1  15   1         95.09         78.76         7.47 o                         
   1  15   1         38.17         38.98         5.95 o                         
   3  15   1         49.02         43.09         9.99 o                         
   5  15   1          0.76         -6.56         6.56 o                         
   7  15   1          6.49         10.62         8.74 o                         
   9  15   1          0.03          1.87         8.12 o                         
  -8  16   1          0.01          0.62         8.12 o                         
  -6  16   1          0.90         -5.00         6.24 o                         
  -4  16   1         24.56         42.46        10.62 o                         
  -2  16   1        137.67        119.89        13.11 o                         
   0  16   1          0.14         -1.32         3.73 o                         
   2  16   1         40.23         53.08        10.62 o                         
   4  16   1          0.75         -5.00         5.62 o                         
   6  16   1         29.17         14.36         8.74 o                         
   8  16   1          5.45         -0.62         8.12 o                         
  -7  17   1          0.11         -6.87         8.12 o                         
  -5  17   1          0.42         -1.25         7.49 o                         
  -3  17   1         25.25         28.10         9.99 o                         
  -1  17   1          6.90          2.50         5.62 o                         
   1  17   1          3.00         -3.75         5.00 o                         
   3  17   1         14.16          4.37         6.87 o                         
   5  17   1         31.61         28.10         9.99 o                         
   7  17   1         16.39         22.48        11.24 o                         
  -6  18   1          0.49         -6.87         6.87 o                         
  -4  18   1          0.44         -6.24         6.24 o                         
  -2  18   1         10.11          3.12         6.87 o                         
   2  18   1          0.28         -1.87         7.49 o                         
   4  18   1          3.18          0.62         7.49 o                         
  -3  19   1          0.46          3.75         8.74 o                         
   1  19   1          0.01         -6.24         6.24 o                         
   3  19   1          2.01          5.00         7.49 o                         
 -14   0   2          7.41          8.74         7.49 o                         
 -12   0   2         10.44          7.72         4.18 o                         
 -10   0   2         10.23          6.39         3.11 o                         
  -8   0   2        585.55        626.79        10.22 o                         
  -6   0   2       3331.46       3297.75        38.22 o                         
  -4   0   2      13547.42      13757.13       129.68 o                         
  -2   0   2      24364.00      21597.32       207.69 o                         
   0   0   2        641.23        618.29         9.29 o                         
   2   0   2      16190.15      15141.03       143.50 o                         
   4   0   2       9574.39       9424.51       104.19 o                         
   6   0   2       1228.27       1312.14        25.29 o                         
   8   0   2         16.05          9.91         2.84 o                         
  10   0   2        123.13        116.77        12.49 o                         
  12   0   2        350.80        351.57        21.23 o                         
  14   0   2         13.12         10.62         8.12 o                         
 -15   1   2          3.97          3.43         5.30 o                         
 -13   1   2          8.88          9.24         4.08 o                         
 -11   1   2         38.10         38.26         4.70 o                         
  -9   1   2         15.32         14.71         1.90 o                         
  -7   1   2        267.88        261.52         4.08 o                         
  -5   1   2       2643.18       2502.49        18.75 o                         
  -3   1   2      66002.56      60437.08       407.25 o                         
  -1   1   2       1562.10       1197.26         8.43 o                         
   1   1   2         36.44         25.81         1.04 o                         
   3   1   2       1759.87       1901.95        14.50 o                         
   5   1   2       2177.19       2307.09        22.57 o                         
   7   1   2          4.09          3.42         1.42 o                         
   9   1   2          0.06         -2.02         2.02 o                         
  11   1   2         58.65         41.97         6.58 o                         
  13   1   2         46.80         36.47         6.83 o                         
 -14   2   2          9.13          2.03         3.83 o                         
 -12   2   2         44.43         31.87         3.60 o                         
 -10   2   2          7.31         11.03         2.33 o                         
  -8   2   2        648.46        648.67         7.88 o                         
  -6   2   2        929.59       1017.70        10.13 o                         
  -4   2   2        191.50        203.93         2.82 o                         
  -2   2   2      48761.39      47169.02       315.69 o                         
   0   2   2       9275.43      10138.40        94.01 o                         
   2   2   2        203.07        247.89         3.57 o                         
   4   2   2        172.08        220.07         3.32 o                         
   6   2   2       1477.03       1617.97        15.42 o                         
   8   2   2        409.11        415.76         7.23 o                         
  10   2   2         11.23          7.32         3.11 o                         
  12   2   2          0.63          0.62         4.42 o                         
  14   2   2         18.53         19.60         6.83 o                         
 -15   3   2          1.20         -2.81         5.30 o                         
 -13   3   2         10.58         18.14         4.53 o                         
 -11   3   2         42.32         47.93         3.42 o                         
  -9   3   2         39.42         47.77         3.12 o                         
  -7   3   2       1020.81        964.16         9.81 o                         
  -5   3   2        131.58        147.83         3.01 o                         
  -3   3   2       4147.78       3630.53        25.51 o                         
  -1   3   2       1013.43        997.87         9.93 o                         
   1   3   2        319.18        363.91         5.37 o                         
   3   3   2       1383.76       1395.14        13.10 o                         
   5   3   2         53.54         57.00         2.65 o                         
   7   3   2          6.23          2.55         1.28 o                         
   9   3   2         32.02         32.10         3.52 o                         
  11   3   2          2.88         -3.75         3.75 o                         
  13   3   2          6.82         -1.48         9.37 o                         
 -14   4   2          0.51         -0.54         5.06 o                         
 -12   4   2          0.19          0.10         2.83 o                         
 -10   4   2        342.86        334.91        10.12 o                         
  -8   4   2         12.69          8.51         1.93 o                         
  -6   4   2        118.40        128.12         3.56 o                         
  -4   4   2        269.03        268.42         5.03 o                         
  -2   4   2         14.13          6.78         1.24 o                         
   0   4   2        400.94        363.92         6.85 o                         
   2   4   2       2781.74       3133.76        23.98 o                         
   4   4   2         87.07         98.80         2.41 o                         
   6   4   2        144.89        145.30         3.21 o                         
   8   4   2         17.27         13.60         2.47 o                         
  10   4   2          0.96          1.55         2.22 o                         
  12   4   2          0.07          0.26         4.18 o                         
 -13   5   2          0.28         -4.35         4.35 o                         
 -11   5   2        327.73        332.54        12.52 o                         
  -9   5   2         41.65         47.88         4.10 o                         
  -7   5   2         10.12          9.22         1.77 o                         
  -5   5   2        693.06        859.59         9.79 o                         
  -3   5   2        325.31        367.42         5.36 o                         
  -1   5   2       1001.64        972.46        11.17 o                         
   1   5   2        852.46       1030.44        10.39 o                         
   3   5   2        456.41        452.88         5.91 o                         
   5   5   2       1189.71       1184.84        11.78 o                         
   7   5   2        754.67        734.30        13.52 o                         
   9   5   2        218.27        244.06         7.23 o                         
  11   5   2          9.85          7.90         2.87 o                         
  13   5   2          0.23          3.97         4.80 o                         
 -14   6   2          3.32          2.81         5.30 o                         
 -12   6   2          7.82          6.12         3.83 o                         
 -10   6   2         32.79         34.12         3.83 o                         
  -8   6   2         39.36         42.23         3.28 o                         
  -6   6   2        195.93        150.77         4.10 o                         
  -4   6   2       1644.06       1658.75        31.46 o                         
  -2   6   2       1773.02       1819.28        19.45 o                         
   0   6   2        564.01        615.80         9.79 o                         
   2   6   2        147.90        152.82         3.21 o                         
   4   6   2       2924.77       3114.53        26.29 o                         
   6   6   2        552.23        448.99        13.61 o                         
   8   6   2         29.33         32.76         3.54 o                         
  10   6   2        239.74        250.90         7.87 o                         
  12   6   2         15.02         15.38         4.66 o                         
 -13   7   2          2.52          2.64         4.02 o                         
 -11   7   2          1.19         -2.88         2.88 o                         
  -9   7   2         69.70         62.33         4.26 o                         
  -7   7   2        133.93        140.37         5.32 o                         
  -5   7   2        293.82        331.80         5.46 o                         
  -3   7   2       1250.67       1438.25        16.31 o                         
  -1   7   2        663.61        673.26         8.59 o                         
   1   7   2       2370.45       2514.70        31.08 o                         
   3   7   2        688.49        686.65         8.07 o                         
   5   7   2        203.36        185.28         4.41 o                         
   7   7   2        492.00        477.10        15.23 o                         
   9   7   2        821.17        830.87        22.17 o                         
  11   7   2          3.95          7.73         3.71 o                         
  13   7   2          3.55          2.00         5.51 o                         
 -14   8   2          0.88         -1.87         8.74 o                         
 -12   8   2          2.27          1.32         4.14 o                         
 -10   8   2          7.61          0.94         2.81 o                         
  -8   8   2          0.19         -0.25         1.94 o                         
  -6   8   2         10.97          8.48         1.97 o                         
  -4   8   2         26.89         27.58         1.92 o                         
  -2   8   2          8.66         18.36         1.71 o                         
   0   8   2       1593.74       1722.60        22.74 o                         
   2   8   2        132.12        121.93         2.90 o                         
   4   8   2        157.38        159.28         3.97 o                         
   6   8   2        622.94        560.47        14.87 o                         
   8   8   2         12.89         16.91         3.33 o                         
  10   8   2        111.40        119.93         7.81 o                         
  12   8   2          0.16          3.43         5.30 o                         
 -13   9   2          0.84         -4.62         4.62 o                         
 -11   9   2          0.05         -4.08         4.08 o                         
  -9   9   2          8.26          8.09         3.01 o                         
  -7   9   2         48.84         40.44         5.11 o                         
  -5   9   2         34.10         38.46         3.18 o                         
  -3   9   2        118.93        124.46         3.66 o                         
  -1   9   2         56.26         32.55         3.51 o                         
   1   9   2       1320.03       1277.52        15.75 o                         
   3   9   2        152.62        132.89        18.72 o                         
   5   9   2        109.07        106.33         5.84 o                         
   7   9   2         28.80         40.25         4.75 o                         
   9   9   2        110.85        106.77         6.94 o                         
  11   9   2          0.38          5.23         4.62 o                         
 -12  10   2          6.46          8.57         7.18 o                         
 -10  10   2          7.40         12.04         4.40 o                         
  -8  10   2          1.67         -2.84         2.84 o                         
  -6  10   2         84.13         87.68         7.59 o                         
  -4  10   2          8.74         18.80         2.27 o                         
  -2  10   2        214.41        248.89         6.35 o                         
   0  10   2        457.20        461.34         8.92 o                         
   2  10   2        208.60        243.47         5.68 o                         
   4  10   2        164.22        143.91        10.62 o                         
   6  10   2        172.63        180.46        11.92 o                         
   8  10   2          0.16         -3.07         3.07 o                         
  10  10   2          9.18          9.37         4.86 o                         
  12  10   2          1.38         -3.03         5.93 o                         
 -11  11   2         13.49         18.66         5.85 o                         
  -9  11   2          0.79         -3.35         3.35 o                         
  -7  11   2          2.29          1.19         2.88 o                         
  -5  11   2        122.54         91.95         7.49 o                         
  -3  11   2        123.48        111.84         6.75 o                         
  -1  11   2         27.58         43.40         4.86 o                         
   1  11   2         61.52         72.50         6.56 o                         
   3  11   2          0.22          1.53         2.34 o                         
   5  11   2          5.25          3.29         2.75 o                         
   7  11   2          6.61          8.33         3.61 o                         
   9  11   2          3.88          9.16         4.62 o                         
  11  11   2          0.46          4.68         5.74 o                         
 -12  12   2          2.63          8.12         9.37 o                         
 -10  12   2         22.49         26.23         9.99 o                         
  -8  12   2          4.83         -3.12         3.97 o                         
  -6  12   2          0.08         -3.73         3.73 o                         
  -4  12   2         95.13        104.91        11.24 o                         
  -2  12   2         49.40         45.49         5.24 o                         
   0  12   2        155.51        130.36         7.72 o                         
   2  12   2        196.06        191.01         8.98 o                         
   4  12   2         12.57          4.68         3.97 o                         
   6  12   2          7.30          9.42         3.57 o                         
   8  12   2          5.68          5.35         4.62 o                         
  10  12   2          8.61          6.74         5.31 o                         
 -11  13   2          0.68          0.62         8.74 o                         
  -9  13   2          0.55          9.05         5.30 o                         
  -7  13   2          6.63         -4.04         4.04 o                         
  -5  13   2         65.55         52.45         9.99 o                         
  -3  13   2          0.04         -2.19         3.09 o                         
  -1  13   2          3.79          5.83         3.90 o                         
   1  13   2        933.58        947.92        22.02 o                         
   3  13   2          3.15         -4.37         4.37 o                         
   5  13   2          2.97         -3.73         3.73 o                         
   7  13   2         13.78         19.36         8.74 o                         
   9  13   2         16.67          8.74         7.49 o                         
 -10  14   2          2.42          8.12         8.74 o                         
  -8  14   2          0.78          3.75         7.49 o                         
  -6  14   2          3.56          8.74         7.49 o                         
  -4  14   2          7.10          2.50         5.62 o                         
  -2  14   2          0.93         -3.00         3.00 o                         
   0  14   2        195.04        180.47        10.62 o                         
   2  14   2         35.27         33.67         5.51 o                         
   4  14   2          6.31          4.06         4.42 o                         
   6  14   2         40.28         42.20         8.43 o                         
   8  14   2         13.16         21.23         9.37 o                         
  -9  15   2          2.55          5.00         8.74 o                         
  -7  15   2          8.16          1.25         6.24 o                         
  -5  15   2         17.30         33.72         9.37 o                         
  -3  15   2         47.62         53.08         9.99 o                         
  -1  15   2         48.08         33.11         5.74 o                         
   1  15   2         90.07         95.80         7.72 o                         
   3  15   2          2.81         -4.37         5.00 o                         
   5  15   2         38.99         50.02        11.86 o                         
   7  15   2         24.12         11.86         8.12 o                         
  -8  16   2          0.60         -6.87         6.87 o                         
  -6  16   2         29.97         14.99         8.12 o                         
  -4  16   2          2.85          6.87         7.49 o                         
  -2  16   2         43.09         44.96         9.99 o                         
   0  16   2         16.23         12.83         4.80 o                         
   2  16   2         33.64         21.86         8.12 o                         
   4  16   2          0.30          4.37         6.87 o                         
   6  16   2          0.80          3.75         8.12 o                         
  -7  17   2          0.89         10.62         9.37 o                         
  -5  17   2          3.59         -4.37         6.87 o                         
  -3  17   2         49.73         51.21        11.24 o                         
  -1  17   2         14.84         -2.50         5.62 o                         
   1  17   2          0.33         -5.62         5.62 o                         
   3  17   2         16.31         13.74         8.74 o                         
   5  17   2          7.46         11.24         9.37 o                         
  -6  18   2          9.12          2.50         7.49 o                         
  -4  18   2          1.23         10.62         7.49 o                         
  -2  18   2          2.39         -6.24         6.24 o                         
   0  18   2          0.01         -2.50         6.24 o                         
   2  18   2          0.48         -1.25         6.24 o                         
   4  18   2          0.23          8.74         8.12 o                         
  -3  19   2          3.55         -1.25         8.12 o                         
   1  19   2          0.85         -5.62         7.49 o                         
 -15   1   3          0.19          0.90         5.51 o                         
 -13   1   3          1.05          0.94         3.70 o                         
 -11   1   3         13.19         22.62         3.04 o                         
  -9   1   3         38.16         33.77         2.15 o                         
  -7   1   3          0.46         -0.97         0.97 o                         
  -5   1   3         46.31         34.33         1.44 o                         
  -3   1   3       1841.76       1746.79        12.59 o                         
  -1   1   3         79.77         37.38         1.35 o                         
   1   1   3       2538.35       2672.60        27.32 o                         
   3   1   3       1260.14       1363.83        13.29 o                         
   5   1   3         43.83         67.83         2.92 o                         
   7   1   3         86.11         96.32         4.22 o                         
   9   1   3        415.67        372.66        10.77 o                         
  11   1   3         14.84         14.93         4.80 o                         
  13   1   3          1.55         -4.62         4.62 o                         
 -14   2   3          1.83          0.06         3.83 o                         
 -12   2   3          0.40         -0.80         2.42 o                         
 -10   2   3        206.43        215.50         5.76 o                         
  -8   2   3         14.97         10.99         1.64 o                         
  -6   2   3         38.24         53.11         2.68 o                         
  -4   2   3       2954.71       2732.21        18.09 o                         
  -2   2   3      22659.15      22768.49       151.10 o                         
   0   2   3       1258.54       1176.22        11.58 o                         
   2   2   3        433.70        427.36         5.75 o                         
   4   2   3       4559.60       4489.98        34.52 o                         
   6   2   3          0.04          1.63         1.18 o                         
   8   2   3         22.01         31.78         4.60 o                         
  10   2   3          4.93          5.63         3.02 o                         
  12   2   3          0.24          3.78         4.62 o                         
 -15   3   3          1.41          4.57         4.56 o                         
 -13   3   3         28.17         25.11         5.02 o                         
 -11   3   3         84.71         91.48         4.30 o                         
  -9   3   3        169.68        181.03         5.02 o                         
  -7   3   3          4.59          1.18         1.15 o                         
  -5   3   3        409.20        396.56         4.85 o                         
  -3   3   3       8808.25       8528.55        57.99 o                         
  -1   3   3      16542.11      16221.41       149.46 o                         
   1   3   3       1019.69       1144.49        12.76 o                         
   3   3   3         18.77         25.22         1.37 o                         
   5   3   3        630.24        595.76         9.12 o                         
   7   3   3          0.20         -0.56         1.32 o                         
   9   3   3         55.60         72.34         5.52 o                         
  11   3   3          4.15          1.56         4.42 o                         
  13   3   3          2.20          7.29         5.51 o                         
 -14   4   3          1.43         -2.73         4.17 o                         
 -12   4   3         24.63         17.53         3.26 o                         
 -10   4   3        235.55        259.56         6.36 o                         
  -8   4   3        143.83        114.64         4.03 o                         
  -6   4   3         92.09         95.94         3.18 o                         
  -4   4   3        442.49        388.91         4.44 o                         
  -2   4   3       8153.13       8564.29        66.44 o                         
   0   4   3        354.51        372.20         6.37 o                         
   2   4   3         94.28        107.79         2.50 o                         
   4   4   3         81.64         94.83         2.84 o                         
   6   4   3        138.76        134.87         3.92 o                         
   8   4   3          0.41         -2.69         2.88 o                         
  10   4   3         52.59         57.36         5.62 o                         
  12   4   3         22.76         18.29         5.95 o                         
 -13   5   3          3.03          4.79         3.97 o                         
 -11   5   3         28.07         30.68         3.22 o                         
  -9   5   3          6.97          5.31         2.37 o                         
  -7   5   3         74.57        103.05         5.40 o                         
  -5   5   3       2213.17       2687.44        21.77 o                         
  -3   5   3          1.71          5.37         1.01 o                         
  -1   5   3          6.68          6.28         2.13 o                         
   1   5   3       5124.15       5381.43        52.66 o                         
   3   5   3        537.21        477.08         5.92 o                         
   5   5   3        115.15         99.78         4.40 o                         
   7   5   3         10.46          8.86         2.44 o                         
   9   5   3        124.37        121.98         5.50 o                         
  11   5   3         46.68         51.62         9.18 o                         
  13   5   3          0.16          3.75         5.30 o                         
 -14   6   3          1.06         -4.86         4.86 o                         
 -12   6   3          0.03          2.42         3.97 o                         
 -10   6   3          3.19          2.71         2.29 o                         
  -8   6   3          7.04         13.82         2.32 o                         
  -6   6   3        229.82        243.39         7.29 o                         
  -4   6   3         11.11         12.24         1.60 o                         
  -2   6   3        814.82        753.50         9.39 o                         
   0   6   3       2038.41       2082.23        22.32 o                         
   2   6   3        145.98        145.95         3.00 o                         
   4   6   3        493.79        491.57         6.90 o                         
   6   6   3        893.90        825.70        14.69 o                         
   8   6   3         51.63         44.26         3.86 o                         
  10   6   3         54.40         49.22         4.78 o                         
  12   6   3         16.63         15.73         4.64 o                         
 -13   7   3          4.11          6.15         4.30 o                         
 -11   7   3          0.01         -1.07         2.61 o                         
  -9   7   3         71.29         79.07         4.10 o                         
  -7   7   3        119.32        133.32         4.25 o                         
  -5   7   3        210.42        184.03         3.91 o                         
  -3   7   3         18.29         10.91         1.35 o                         
  -1   7   3         94.13         81.05         2.76 o                         
   1   7   3        160.50        207.22         3.50 o                         
   3   7   3         12.86         19.11         1.64 o                         
   5   7   3        175.03        159.93         4.45 o                         
   7   7   3         61.29         55.58         5.41 o                         
   9   7   3        206.72        187.91         7.02 o                         
  11   7   3          2.58          3.32         3.57 o                         
 -14   8   3          9.07          8.25         6.87 o                         
 -12   8   3          2.32          0.83         3.76 o                         
 -10   8   3          0.00         -2.41         2.41 o                         
  -8   8   3         21.06         21.13         2.60 o                         
  -6   8   3        302.05        336.66         6.34 o                         
  -4   8   3         21.94         34.72         2.16 o                         
  -2   8   3          3.22         15.29         1.61 o                         
   0   8   3       1008.34       1058.37        16.05 o                         
   2   8   3        676.66        555.39         7.66 o                         
   4   8   3          0.40          0.76         1.21 o                         
   6   8   3       1671.15       1578.29        21.27 o                         
   8   8   3          5.39          0.78         2.50 o                         
  10   8   3          0.00          3.12         4.42 o                         
  12   8   3         18.81         23.59         6.83 o                         
 -13   9   3          0.07         -2.16         4.80 o                         
 -11   9   3          5.19          3.06         3.35 o                         
  -9   9   3         28.43         28.52         3.25 o                         
  -7   9   3         44.82         52.87         3.44 o                         
  -5   9   3          4.00          3.34         1.87 o                         
  -3   9   3        117.25        156.44         4.37 o                         
  -1   9   3          6.09         10.72         2.16 o                         
   1   9   3         77.47         67.28         3.93 o                         
   3   9   3        378.65        365.73         7.64 o                         
   5   9   3        615.50        652.30        14.39 o                         
   7   9   3         17.18         28.47         4.20 o                         
   9   9   3         19.05         21.63         5.24 o                         
  11   9   3          3.44          6.57         4.95 o                         
 -12  10   3         19.92         27.02         6.58 o                         
 -10  10   3         20.15         20.55         4.75 o                         
  -8  10   3        169.74        156.45         6.33 o                         
  -6  10   3         68.22         50.95         4.16 o                         
  -4  10   3        101.32         91.30         3.43 o                         
  -2  10   3         49.70         72.18         3.93 o                         
   0  10   3          2.85          9.43         2.38 o                         
   2  10   3       1063.98       1099.48        15.22 o                         
   4  10   3        729.72        704.91        14.85 o                         
   6  10   3        557.78        572.21        14.00 o                         
   8  10   3          1.19         -3.30         3.49 o                         
  10  10   3          2.11         -2.46         4.18 o                         
 -11  11   3         36.69         28.38         6.83 o                         
  -9  11   3          4.76          6.53         5.53 o                         
  -7  11   3          0.00         -1.52         2.31 o                         
  -5  11   3        105.06         97.65         7.72 o                         
  -3  11   3        102.88         77.59         5.85 o                         
  -1  11   3          2.13         17.55         3.97 o                         
   1  11   3         23.72         32.89         3.97 o                         
   3  11   3        994.77        959.14        14.41 o                         
   5  11   3        255.75        273.17         9.43 o                         
   7  11   3         72.45         84.44         6.43 o                         
   9  11   3          0.37         -1.22         4.04 o                         
  11  11   3          0.01         -5.30         5.30 o                         
 -12  12   3         19.79         14.99         9.37 o                         
 -10  12   3          6.91          0.62         5.06 o                         
  -8  12   3         34.75         24.39         5.95 o                         
  -6  12   3          5.95         -1.87         5.62 o                         
  -4  12   3          1.70         -1.87         4.37 o                         
  -2  12   3        357.22        371.63        12.53 o                         
   0  12   3         73.08        102.44         8.74 o                         
   2  12   3        463.91        461.02        13.94 o                         
   4  12   3        220.51        229.14         8.71 o                         
   6  12   3        241.87        258.02        12.78 o                         
   8  12   3          3.39         -2.53         9.68 o                         
  10  12   3          2.60          4.65         5.51 o                         
 -11  13   3          0.02         -3.12         8.12 o                         
  -9  13   3          1.35          3.12         7.49 o                         
  -7  13   3         40.62         38.09         9.99 o                         
  -5  13   3         22.99         19.98         7.49 o                         
  -3  13   3         85.71         89.55         7.20 o                         
  -1  13   3        207.36        222.99        20.29 o                         
   1  13   3        225.59        256.27        10.76 o                         
   3  13   3         62.03         63.69        10.62 o                         
   5  13   3         30.39         14.99         5.30 o                         
   7  13   3         10.08          0.00         7.49 o                         
   9  13   3          4.15          9.37         7.49 o                         
 -10  14   3          1.41          5.62         8.12 o                         
  -8  14   3         13.96          9.99         7.49 o                         
  -6  14   3         11.27         16.24         7.49 o                         
  -4  14   3         39.21         28.10         8.12 o                         
  -2  14   3         42.03         46.62         6.18 o                         
   0  14   3          5.10          1.84         3.73 o                         
   2  14   3         13.97         11.24         6.24 o                         
   4  14   3          1.44          4.24         4.18 o                         
   6  14   3         23.49         28.10         9.37 o                         
   8  14   3          1.34         -1.25         6.87 o                         
  -9  15   3          0.12          5.00         8.74 o                         
  -7  15   3         14.74         14.36         7.49 o                         
  -5  15   3          0.18         -5.62         5.62 o                         
  -3  15   3         12.26         -1.87         5.62 o                         
  -1  15   3          0.08          6.11         3.90 o                         
   1  15   3         47.89         50.15        17.17 o                         
   3  15   3         50.69         64.32        11.24 o                         
   5  15   3          0.64         -0.62         6.24 o                         
   7  15   3          0.71         -4.37         6.24 o                         
  -8  16   3          0.21         -6.24         6.24 o                         
  -6  16   3         37.13         35.59         9.99 o                         
  -4  16   3          1.07         -5.62         5.62 o                         
  -2  16   3          0.02          1.87         6.24 o                         
   0  16   3          1.30          6.15         4.18 o                         
   2  16   3         21.44         28.10         8.74 o                         
   4  16   3         32.91         33.10         9.99 o                         
   6  16   3          0.23         -6.24         6.24 o                         
  -7  17   3          8.07          3.12         8.12 o                         
  -5  17   3         48.77         48.71        11.86 o                         
  -3  17   3          3.09         15.61         8.74 o                         
  -1  17   3         12.09         18.73         7.49 o                         
   1  17   3          0.03         -5.00         5.00 o                         
   3  17   3          6.61         16.86         7.49 o                         
   5  17   3          1.95         -0.62         6.87 o                         
  -6  18   3          2.82         -6.87         6.87 o                         
  -4  18   3         17.49         11.86         8.74 o                         
  -2  18   3         10.74         -3.12         7.49 o                         
   0  18   3          2.20         -1.87         6.87 o                         
   2  18   3          5.34         -3.75         7.49 o                         
   4  18   3          7.20         19.36         9.99 o                         
  -3  19   3          1.38         -4.37         8.12 o                         
   1  19   3          0.89         -6.24         6.24 o                         
 -14   0   4         10.45          4.68         5.30 o                         
 -12   0   4          0.06         -0.49         2.97 o                         
 -10   0   4         55.13         48.62         6.20 o                         
  -8   0   4        597.67        541.98        14.42 o                         
  -6   0   4       3292.25       3016.81        29.27 o                         
  -4   0   4       1863.68       1804.94        18.19 o                         
  -2   0   4       7925.16       7560.63        64.94 o                         
   0   0   4       1068.73       1135.89        18.04 o                         
   2   0   4       1714.72       1641.06        37.47 o                         
   4   0   4        365.46        616.87        11.64 o                         
   6   0   4         73.88         81.06         6.87 o                         
   8   0   4        255.34        260.53        12.80 o                         
  10   0   4         27.36         15.61         6.87 o                         
  12   0   4         19.33         12.49         8.12 o                         
 -15   1   4          0.48         -3.93         3.93 o                         
 -13   1   4          3.71          3.01         3.41 o                         
 -11   1   4         24.91         27.51         3.40 o                         
  -9   1   4        112.02         93.20         3.13 o                         
  -7   1   4        730.39        701.98         7.75 o                         
  -5   1   4         61.85         65.29         1.86 o                         
  -3   1   4         45.03         55.53         1.51 o                         
  -1   1   4       4160.71       4074.14        28.54 o                         
   1   1   4       7530.09       7166.48        69.31 o                         
   3   1   4        267.60        273.91         4.88 o                         
   5   1   4         58.97         49.70         2.65 o                         
   7   1   4        151.84        137.04         5.40 o                         
   9   1   4        181.39        172.63         8.46 o                         
  11   1   4         68.83         59.01         7.91 o                         
  13   1   4          0.89         -2.67         4.80 o                         
 -14   2   4          3.04         -2.00         3.86 o                         
 -12   2   4          7.59          5.60         2.82 o                         
 -10   2   4          0.02         -1.97         1.97 o                         
  -8   2   4        413.79        417.22         6.31 o                         
  -6   2   4       1941.20       1874.39        14.63 o                         
  -4   2   4        825.75        736.40         6.52 o                         
  -2   2   4       1054.54        947.19         8.76 o                         
   0   2   4       4236.62       4473.74        35.82 o                         
   2   2   4       1389.09       1453.89        12.08 o                         
   4   2   4       1175.20       1201.69        12.98 o                         
   6   2   4          0.27          1.81         1.39 o                         
   8   2   4        170.67        185.72         7.79 o                         
  10   2   4        510.26        487.90        17.56 o                         
  12   2   4          5.25          5.71         4.62 o                         
 -15   3   4          2.79          5.04         4.89 o                         
 -13   3   4         68.97         73.91         5.92 o                         
 -11   3   4        105.57        116.67         4.81 o                         
  -9   3   4        146.13        131.00         4.57 o                         
  -7   3   4        254.69        293.24         6.61 o                         
  -5   3   4      10641.99      11438.12        80.52 o                         
  -3   3   4       1133.07        966.97         8.57 o                         
  -1   3   4       2390.18       2524.74        21.42 o                         
   1   3   4        399.96        446.97         8.44 o                         
   3   3   4       9209.01      10229.67        74.57 o                         
   5   3   4        887.77        863.60         9.44 o                         
   7   3   4         69.48         65.53         3.93 o                         
   9   3   4          0.31          0.42         2.52 o                         
  11   3   4         54.77         61.68         8.16 o                         
  13   3   4         26.41         31.44         7.51 o                         
 -14   4   4         19.89         13.21         5.16 o                         
 -12   4   4          2.73          4.72         2.71 o                         
 -10   4   4         32.78         27.49         3.04 o                         
  -8   4   4         51.31         58.99         4.61 o                         
  -6   4   4          7.10          7.81         1.71 o                         
  -4   4   4          0.25         -0.71         0.93 o                         
  -2   4   4       1940.96       2082.62        20.15 o                         
   0   4   4         10.63         26.53         2.09 o                         
   2   4   4       3986.37       4414.82        84.93 o                         
   4   4   4        617.58        740.13         8.40 o                         
   6   4   4       1204.30       1276.82        14.15 o                         
   8   4   4          0.03          1.17         2.63 o                         
  10   4   4         36.41         37.49         6.19 o                         
  12   4   4         15.42         18.96         6.13 o                         
 -15   5   4          3.69          7.01         4.98 o                         
 -13   5   4          0.03          1.44         4.90 o                         
 -11   5   4         51.99         58.35         4.03 o                         
  -9   5   4          0.17         -0.43         2.06 o                         
  -7   5   4        614.20        634.20         8.45 o                         
  -5   5   4       1920.68       2018.00        17.44 o                         
  -3   5   4       1098.92        991.74        12.29 o                         
  -1   5   4         91.34        127.54         5.20 o                         
   1   5   4       4617.09       5200.96        51.81 o                         
   3   5   4         68.17         71.89         4.90 o                         
   5   5   4          1.49         -1.06         1.06 o                         
   7   5   4       1948.76       1917.90        24.56 o                         
   9   5   4          5.78          5.65         2.28 o                         
  11   5   4         14.34         15.43         4.17 o                         
 -14   6   4          3.30          1.13         7.04 o                         
 -12   6   4          1.70         -2.54         2.54 o                         
 -10   6   4          1.19          1.26         2.15 o                         
  -8   6   4         41.07         45.20         3.08 o                         
  -6   6   4        177.48        167.93         3.59 o                         
  -4   6   4        420.74        418.45         6.75 o                         
  -2   6   4          0.13          1.47         1.41 o                         
   0   6   4        152.17        149.61         4.05 o                         
   2   6   4        309.73        320.16         5.51 o                         
   4   6   4          4.95          7.20         1.49 o                         
   6   6   4        504.82        508.86         9.99 o                         
   8   6   4        605.83        616.82        11.79 o                         
  10   6   4         53.59         49.91         3.94 o                         
  12   6   4         15.46          7.87         5.40 o                         
 -13   7   4          0.79         -1.96         3.41 o                         
 -11   7   4          3.57          3.04         2.44 o                         
  -9   7   4         32.50         40.81         3.40 o                         
  -7   7   4        264.81        288.29         6.12 o                         
  -5   7   4         51.65         60.42         2.66 o                         
  -3   7   4        170.84        172.57         4.19 o                         
  -1   7   4        635.71        647.59         9.46 o                         
   1   7   4        338.06        323.28         6.14 o                         
   3   7   4        145.33        123.77         3.45 o                         
   5   7   4         14.84         10.52         1.80 o                         
   7   7   4        856.91        864.96        14.55 o                         
   9   7   4         47.05         57.29         4.50 o                         
  11   7   4         41.36         44.89         5.87 o                         
 -14   8   4          0.70         -5.06         5.06 o                         
 -12   8   4          0.22         -2.63         2.95 o                         
 -10   8   4          2.48          2.02         2.37 o                         
  -8   8   4         21.63         23.35         2.64 o                         
  -6   8   4        201.13        237.68         5.34 o                         
  -4   8   4         89.39         78.49         3.07 o                         
  -2   8   4        254.67        287.74        11.05 o                         
   0   8   4          6.91          1.10         1.19 o                         
   2   8   4        341.87        292.51         5.56 o                         
   4   8   4        886.72        847.79        10.64 o                         
   6   8   4        222.49        225.09         6.76 o                         
   8   8   4         50.27         63.52         4.58 o                         
  10   8   4         26.56         15.74         5.51 o                         
 -13   9   4          1.53          2.21         9.37 o                         
 -11   9   4          1.23         -0.49         3.09 o                         
  -9   9   4          9.46          8.03         2.40 o                         
  -7   9   4          8.90          5.70         2.09 o                         
  -5   9   4         13.89          8.23         1.81 o                         
  -3   9   4        106.11         99.47         3.70 o                         
  -1   9   4         49.27         35.50         3.51 o                         
   1   9   4          0.86         -0.22         1.90 o                         
   3   9   4        160.84        164.17         6.25 o                         
   5   9   4          0.51          3.44         2.47 o                         
   7   9   4         95.35         84.87         5.96 o                         
   9   9   4          0.00         -3.45         3.45 o                         
  11   9   4          3.29          0.14         4.73 o                         
 -12  10   4          0.29         -3.43         4.86 o                         
 -10  10   4          2.51         -0.60         3.65 o                         
  -8  10   4          3.22          3.98         2.36 o                         
  -6  10   4         24.99         22.52         3.01 o                         
  -4  10   4        115.83        156.73         5.78 o                         
  -2  10   4       1778.43       1765.77        25.17 o                         
   0  10   4         38.48         22.46         4.26 o                         
   2  10   4         37.93         25.30         5.59 o                         
   4  10   4        671.98        635.35        12.14 o                         
   6  10   4        174.54        167.45         8.41 o                         
   8  10   4          0.79          1.51         3.73 o                         
  10  10   4          0.02          0.31         4.86 o                         
 -11  11   4          0.06         -4.62         4.62 o                         
  -9  11   4         11.54          3.99         3.83 o                         
  -7  11   4        152.57        143.35        15.30 o                         
  -5  11   4         29.24         30.60         7.49 o                         
  -3  11   4          0.11         -1.61         2.54 o                         
  -1  11   4        268.35        264.02         7.81 o                         
   1  11   4         25.70         41.49         3.41 o                         
   3  11   4        100.30        114.19         4.90 o                         
   5  11   4         25.72         22.98         4.17 o                         
   7  11   4          2.82          5.31         4.42 o                         
   9  11   4          0.90         -0.94         5.31 o                         
 -12  12   4          0.48         -7.49         7.49 o                         
 -10  12   4          0.82         -1.25         6.87 o                         
  -8  12   4          5.67          6.24         4.50 o                         
  -6  12   4          0.90         -0.62         5.62 o                         
  -4  12   4          3.92          6.87         5.62 o                         
  -2  12   4       1164.41       1146.31        24.50 o                         
   0  12   4         61.49         77.48        10.62 o                         
   2  12   4        108.27        103.03         7.20 o                         
   4  12   4        130.53        118.90         6.77 o                         
   6  12   4          3.15          4.29         3.35 o                         
   8  12   4          0.06          7.18         4.86 o                         
  10  12   4          0.58         -4.01         4.62 o                         
 -11  13   4          2.79          1.25         7.49 o                         
  -9  13   4          0.29         -2.50         6.87 o                         
  -7  13   4         11.90          5.69         3.90 o                         
  -5  13   4          0.05         -0.62         5.62 o                         
  -3  13   4          9.04          8.12         3.97 o                         
  -1  13   4        232.09        217.03        10.16 o                         
   1  13   4          5.58         -1.25         2.84 o                         
   3  13   4         49.41         54.95         9.99 o                         
   5  13   4         46.31         61.16         7.47 o                         
   7  13   4         47.84         61.20        11.86 o                         
   9  13   4          1.43         -1.87         8.12 o                         
 -10  14   4          0.17          4.37         8.12 o                         
  -8  14   4          2.45         -2.50         6.24 o                         
  -6  14   4          8.60         13.11         7.49 o                         
  -4  14   4          3.62         -3.12         5.62 o                         
  -2  14   4          0.07          4.72         3.90 o                         
   0  14   4          2.08         -0.62         3.53 o                         
   2  14   4         24.39         31.22         8.12 o                         
   4  14   4         37.71         24.73         6.56 o                         
   6  14   4          2.51          0.00         5.62 o                         
   8  14   4          2.00         12.49         9.37 o                         
  -9  15   4          0.02         -7.49         7.49 o                         
  -7  15   4          8.16          9.99         7.49 o                         
  -5  15   4          0.20         -6.24         6.24 o                         
  -3  15   4          0.02         -3.75         6.24 o                         
  -1  15   4          4.38         -1.91         3.45 o                         
   1  15   4          0.02         -0.62         3.97 o                         
   3  15   4          0.37          4.37         6.24 o                         
   5  15   4          0.01          0.62         5.62 o                         
   7  15   4         15.83         16.86         9.99 o                         
  -8  16   4          7.45          6.87         9.37 o                         
  -6  16   4         20.18         13.74         8.74 o                         
  -4  16   4         11.32          0.62         6.87 o                         
  -2  16   4          4.55          8.12         6.87 o                         
   0  16   4          1.29         -0.62         4.42 o                         
   2  16   4          9.52          8.74         7.49 o                         
   4  16   4          0.10          1.87         7.49 o                         
   6  16   4          4.44          3.12         8.74 o                         
  -7  17   4          1.86          0.00         8.12 o                         
  -5  17   4         35.50         29.35         9.99 o                         
  -3  17   4          0.41         -1.87         5.62 o                         
  -1  17   4          9.81          3.75         6.87 o                         
   1  17   4          4.74         -0.62         6.87 o                         
   3  17   4         10.59         23.73         9.37 o                         
   5  17   4          0.81         -1.25         7.49 o                         
  -4  18   4          0.13          0.00         8.74 o                         
  -2  18   4          0.34         -6.87         6.87 o                         
   0  18   4         20.29         24.35         9.37 o                         
   2  18   4          2.36         21.23         8.74 o                         
 -15   1   5          0.01          2.67         3.86 o                         
 -13   1   5         56.20         71.47         6.07 o                         
 -11   1   5         20.71         23.68         3.16 o                         
  -9   1   5         25.20         21.24         2.09 o                         
  -7   1   5        728.65        753.30         8.14 o                         
  -5   1   5        181.25        182.82         3.11 o                         
  -3   1   5          1.37          1.78         0.69 o                         
  -1   1   5       3860.57       3585.59        25.67 o                         
   1   1   5       2290.02       2282.83        32.45 o                         
   3   1   5         33.88         62.92         3.27 o                         
   5   1   5         58.08         76.66         3.89 o                         
   7   1   5        585.86        523.54        10.73 o                         
   9   1   5        166.04        160.95        14.39 o                         
  11   1   5          8.31         16.89         5.24 o                         
 -14   2   5          4.37          7.22         4.13 o                         
 -12   2   5         52.63         62.31         4.74 o                         
 -10   2   5         45.90         48.13         3.50 o                         
  -8   2   5        126.87        126.81         3.49 o                         
  -6   2   5          0.92          0.63         1.05 o                         
  -4   2   5       1098.50       1112.34         9.03 o                         
  -2   2   5         77.87         84.06         2.03 o                         
   0   2   5        167.54        196.27         4.13 o                         
   2   2   5         69.84        113.55         2.91 o                         
   4   2   5          1.30          0.05         1.17 o                         
   6   2   5         46.64         42.74         3.82 o                         
   8   2   5          0.15          2.08         2.52 o                         
  10   2   5         24.25         16.55         5.31 o                         
  12   2   5          1.58          3.88         5.06 o                         
 -15   3   5          0.72          0.16         4.50 o                         
 -13   3   5         28.50         36.15         4.91 o                         
 -11   3   5          0.49         -0.42         2.35 o                         
  -9   3   5          6.99          5.78         2.17 o                         
  -7   3   5        180.81        232.30         4.63 o                         
  -5   3   5       1451.17       1367.90        12.30 o                         
  -3   3   5        464.67        433.85         5.56 o                         
  -1   3   5        793.15        836.31         8.97 o                         
   1   3   5       8652.23       8625.41        62.73 o                         
   3   3   5       1487.90       1295.67        13.69 o                         
   5   3   5         12.57          9.46         1.70 o                         
   7   3   5          0.23          1.16         2.01 o                         
   9   3   5        198.07        203.79         8.87 o                         
  11   3   5         16.08         17.97         5.95 o                         
 -14   4   5          0.45         -2.60         4.13 o                         
 -12   4   5          2.05          3.31         2.71 o                         
 -10   4   5         56.44         49.49         3.55 o                         
  -8   4   5        194.46        205.04         5.35 o                         
  -6   4   5        149.45        153.95         3.43 o                         
  -4   4   5       4947.91       4793.52        34.40 o                         
  -2   4   5       1883.21       1897.74        16.13 o                         
   0   4   5          0.08          3.46         1.71 o                         
   2   4   5        304.95        268.79         6.83 o                         
   4   4   5        140.22        129.56         3.26 o                         
   6   4   5        439.58        408.17         8.17 o                         
   8   4   5        318.60        334.78        10.68 o                         
  10   4   5          0.00         -0.24         2.99 o                         
  12   4   5          0.82         -0.42         5.40 o                         
 -15   5   5          0.24         -3.03         4.53 o                         
 -13   5   5          0.10         -1.64         3.27 o                         
 -11   5   5          0.01         -2.65         2.65 o                         
  -9   5   5        226.32        237.44         6.06 o                         
  -7   5   5          0.01         -0.28         1.45 o                         
  -5   5   5       2219.10       2076.50        18.17 o                         
  -3   5   5        530.65        570.01         7.32 o                         
  -1   5   5        722.22        782.20         9.67 o                         
   1   5   5        247.88        241.15         5.69 o                         
   3   5   5        372.66        354.03         5.81 o                         
   5   5   5         67.80         90.53         3.39 o                         
   7   5   5       1332.64       1322.94        18.37 o                         
   9   5   5          3.65          3.12         3.35 o                         
  11   5   5         55.04         46.59         6.13 o                         
 -14   6   5          0.26          0.61         4.59 o                         
 -12   6   5          4.19          2.96         2.61 o                         
 -10   6   5          0.84         -2.05         2.10 o                         
  -8   6   5        209.77        247.58         7.12 o                         
  -6   6   5          2.01          2.45         1.25 o                         
  -4   6   5        203.13        208.14         4.38 o                         
  -2   6   5         16.55         23.04         1.93 o                         
   0   6   5          0.52          1.74         1.16 o                         
   2   6   5        149.73        145.05         3.55 o                         
   4   6   5        437.33        422.59         7.10 o                         
   6   6   5        155.68        136.02         5.01 o                         
   8   6   5         23.86         29.70         3.24 o                         
  10   6   5         31.89         34.61         5.38 o                         
  12   6   5         13.71         18.41        10.93 o                         
 -13   7   5          0.83         -2.35         3.33 o                         
 -11   7   5          9.71         12.32         2.82 o                         
  -9   7   5          0.67          2.05         2.13 o                         
  -7   7   5          0.20         -1.76         1.83 o                         
  -5   7   5         48.92         69.28         2.93 o                         
  -3   7   5        112.54         89.35         3.27 o                         
  -1   7   5          0.82          1.26         1.29 o                         
   1   7   5        426.37        498.00         8.70 o                         
   3   7   5          6.32          7.87         1.43 o                         
   5   7   5         32.68         34.33         2.55 o                         
   7   7   5        130.48        115.24         5.44 o                         
   9   7   5          2.21          2.24         2.70 o                         
  11   7   5          0.36          3.63         4.80 o                         
 -14   8   5          1.32         -0.50         5.40 o                         
 -12   8   5          0.22         -1.60         3.43 o                         
 -10   8   5         13.13          9.65         2.70 o                         
  -8   8   5         18.10         17.47         2.60 o                         
  -6   8   5         17.52         22.87         2.50 o                         
  -4   8   5          3.21          5.03         1.51 o                         
  -2   8   5        116.71        178.86         5.83 o                         
   0   8   5         45.71         42.49         2.83 o                         
   2   8   5          1.90          6.32         1.51 o                         
   4   8   5        260.91        237.47         5.30 o                         
   6   8   5         59.74         66.04         3.90 o                         
   8   8   5          0.83          2.22         2.64 o                         
  10   8   5         44.89         42.90         7.47 o                         
 -13   9   5          2.31          1.33         4.38 o                         
 -11   9   5          7.57          6.19         2.94 o                         
  -9   9   5         10.77          7.40         2.43 o                         
  -7   9   5          0.58         -1.77         1.77 o                         
  -5   9   5         65.24         58.08         2.91 o                         
  -3   9   5        384.46        438.38        11.18 o                         
  -1   9   5         44.88         40.13         3.57 o                         
   1   9   5        483.25        495.48        11.14 o                         
   3   9   5         65.64         55.20         3.46 o                         
   5   9   5        166.68        172.13         6.37 o                         
   7   9   5         38.41         36.16         5.28 o                         
   9   9   5         18.78         24.03        10.93 o                         
  11   9   5         15.62         16.49         6.58 o                         
 -12  10   5          2.88          0.43         6.24 o                         
 -10  10   5          4.75          0.37         3.79 o                         
  -8  10   5          0.27         -2.18         2.18 o                         
  -6  10   5         67.77         66.59         4.68 o                         
  -4  10   5         25.51         26.89         3.51 o                         
  -2  10   5          3.65         14.96         2.91 o                         
   0  10   5       2133.17       1956.58        38.60 o                         
   2  10   5        684.04        634.97        11.57 o                         
   4  10   5        179.59        168.28         7.66 o                         
   6  10   5          1.17          0.40         2.75 o                         
   8  10   5          0.42          1.64         4.37 o                         
  10  10   5          0.03          0.16         5.93 o                         
 -11  11   5         10.43         10.14         5.69 o                         
  -9  11   5         28.58         35.97         6.30 o                         
  -7  11   5          0.00         -1.21         3.45 o                         
  -5  11   5         42.78         28.10         7.49 o                         
  -3  11   5         31.80          9.87         4.68 o                         
  -1  11   5       2703.41       2695.41        36.59 o                         
   1  11   5        320.00        340.83        14.01 o                         
   3  11   5        950.08        999.96        14.32 o                         
   5  11   5        159.34        146.74        10.01 o                         
   7  11   5         15.47         13.74         7.18 o                         
   9  11   5          8.21         19.77         5.95 o                         
 -12  12   5          0.95         -8.12         8.12 o                         
 -10  12   5         21.26         13.11         8.74 o                         
  -8  12   5         43.16         45.41         6.30 o                         
  -6  12   5          2.74          2.50         5.00 o                         
  -4  12   5        122.43        134.26        13.11 o                         
  -2  12   5        248.79        273.34        11.45 o                         
   0  12   5        550.85        592.51        16.76 o                         
   2  12   5        223.54        191.89         7.52 o                         
   4  12   5          2.65          1.97         2.64 o                         
   6  12   5          0.99          2.40         6.56 o                         
   8  12   5          0.06         -2.50         4.42 o                         
 -11  13   5          0.01         -5.62         8.12 o                         
  -9  13   5          2.23          3.12         6.87 o                         
  -7  13   5         10.82          5.00         6.24 o                         
  -5  13   5          0.01         -5.00         5.00 o                         
  -3  13   5          0.38         -0.21         3.29 o                         
  -1  13   5          0.03          0.47         3.45 o                         
   1  13   5         12.18          2.02         3.73 o                         
   3  13   5          7.85         14.04         5.06 o                         
   5  13   5         33.69         16.86         8.12 o                         
   7  13   5         19.15         27.48         8.74 o                         
 -10  14   5          2.41          6.87         9.37 o                         
  -8  14   5          0.34          6.41         4.80 o                         
  -6  14   5         12.81         14.99         7.49 o                         
  -4  14   5          4.40          5.62         6.87 o                         
  -2  14   5          3.87          4.37         5.62 o                         
   0  14   5         16.51         15.37         8.12 o                         
   2  14   5          0.02         -4.37         4.37 o                         
   4  14   5          0.25         -4.37         4.37 o                         
   6  14   5          0.27         -2.50         6.24 o                         
  -9  15   5          0.38         -4.37         8.74 o                         
  -7  15   5          4.56          3.75         6.87 o                         
  -5  15   5          0.04         -5.00         6.24 o                         
  -3  15   5         10.76         -0.62         5.62 o                         
  -1  15   5          0.83          0.00         3.53 o                         
   1  15   5         10.36          5.62         6.24 o                         
   3  15   5          3.04         -4.37         4.37 o                         
   5  15   5          3.38         10.62         8.12 o                         
   7  15   5          0.04         -5.62         7.49 o                         
  -8  16   5          7.36         -1.87         8.12 o                         
  -6  16   5          8.90          8.74         8.12 o                         
  -4  16   5         11.55         18.11         7.49 o                         
  -2  16   5         12.42          7.49         7.49 o                         
   0  16   5         28.15         21.20         5.69 o                         
   2  16   5          0.73         -5.62         5.62 o                         
   4  16   5          3.50          6.87         7.49 o                         
  -7  17   5          0.69         14.36         9.99 o                         
  -5  17   5          1.10         -2.50         7.49 o                         
  -3  17   5          3.49          0.62         7.49 o                         
  -1  17   5          6.40          0.00         6.87 o                         
   1  17   5         45.31         55.58        12.49 o                         
   3  17   5          0.28         -1.87         7.49 o                         
  -4  18   5         14.19         11.24         8.74 o                         
  -2  18   5          0.18         -6.24         6.87 o                         
   0  18   5         10.17         14.36         8.74 o                         
   2  18   5          0.77         -6.87         6.87 o                         
 -14   0   6          7.21         10.93         6.18 o                         
 -12   0   6          6.70         18.32         4.69 o                         
 -10   0   6        229.19        256.33         7.69 o                         
  -8   0   6         48.41         51.91         3.68 o                         
  -6   0   6        390.42        349.77         6.94 o                         
  -4   0   6        683.59        628.54         8.76 o                         
  -2   0   6        384.05        303.68         5.85 o                         
   0   0   6        329.89        367.31        14.31 o                         
   2   0   6        526.48        526.73        13.25 o                         
   4   0   6        727.92        881.38        27.74 o                         
   6   0   6         79.70         73.70         5.28 o                         
   8   0   6       1119.02       1165.80        27.48 o                         
  10   0   6         12.92          7.49         6.24 o                         
  12   0   6         67.09         77.43        13.74 o                         
 -15   1   6          1.05         -1.69         3.86 o                         
 -13   1   6          0.40         -0.73         3.47 o                         
 -11   1   6        108.35        108.53         5.05 o                         
  -9   1   6        297.30        281.71         5.43 o                         
  -7   1   6        357.41        386.70         5.31 o                         
  -5   1   6        417.42        353.49         4.55 o                         
  -3   1   6         94.51         91.65         2.10 o                         
  -1   1   6          6.37          9.42         1.31 o                         
   1   1   6        130.66        162.30         3.87 o                         
   3   1   6        894.04        873.67        15.59 o                         
   5   1   6        542.75        534.50         8.73 o                         
   7   1   6         86.26        106.33         4.93 o                         
   9   1   6         42.07         43.84         5.28 o                         
  11   1   6          1.46          1.25         4.18 o                         
 -14   2   6          0.64         -3.64         3.64 o                         
 -12   2   6         75.00         67.54         5.17 o                         
 -10   2   6        125.95        121.08         4.72 o                         
  -8   2   6        494.28        511.84         7.16 o                         
  -6   2   6         55.95         69.07         2.63 o                         
  -4   2   6         25.52         27.55         1.45 o                         
  -2   2   6       1469.67       1372.69        11.71 o                         
   0   2   6       1768.67       1962.37        16.30 o                         
   2   2   6        858.87        908.35        11.05 o                         
   4   2   6         27.20         30.50         3.52 o                         
   6   2   6         48.10         46.83         3.33 o                         
   8   2   6         39.33         48.57         5.49 o                         
  10   2   6         16.43         11.24         4.86 o                         
  12   2   6         14.86         18.32         6.58 o                         
 -15   3   6          0.24          0.89         4.21 o                         
 -13   3   6         14.36         17.53         4.17 o                         
 -11   3   6         49.39         55.20         3.97 o                         
  -9   3   6         33.29         32.46         3.12 o                         
  -7   3   6        598.75        617.32         7.68 o                         
  -5   3   6        697.32        706.38         7.31 o                         
  -3   3   6       1480.34       1466.86        13.54 o                         
  -1   3   6       4939.45       5420.46        40.82 o                         
   1   3   6       1625.10       1519.04        13.25 o                         
   3   3   6         61.25         67.88         3.73 o                         
   5   3   6       1826.36       1787.72        19.17 o                         
   7   3   6       1458.69       1288.18        17.69 o                         
   9   3   6          0.24          2.61         2.94 o                         
  11   3   6          5.64          3.57         5.40 o                         
 -14   4   6          0.08         -0.74         3.66 o                         
 -12   4   6          6.44          3.71         2.78 o                         
 -10   4   6          0.08          0.63         2.20 o                         
  -8   4   6         37.19         40.33         4.85 o                         
  -6   4   6        162.21        144.95         4.07 o                         
  -4   4   6       2322.16       2329.98        19.37 o                         
  -2   4   6       2438.90       2678.21        30.39 o                         
   0   4   6       1091.40       1207.13        12.41 o                         
   2   4   6        127.25        160.62         2.88 o                         
   4   4   6       2597.34       2386.12        23.47 o                         
   6   4   6          0.16          4.34         1.88 o                         
   8   4   6          0.00          3.03         3.85 o                         
  10   4   6         10.04          3.80         3.57 o                         
 -15   5   6          0.06         -3.86         6.60 o                         
 -13   5   6          8.37          8.02         3.87 o                         
 -11   5   6         11.65         15.48         4.70 o                         
  -9   5   6         23.75         31.45         3.07 o                         
  -7   5   6        106.12        115.67         3.56 o                         
  -5   5   6       1332.51       1301.76        12.17 o                         
  -3   5   6        694.90        749.72         8.54 o                         
  -1   5   6         77.87         79.59         3.72 o                         
   1   5   6        612.33        694.38         9.08 o                         
   3   5   6          0.74          1.18         1.25 o                         
   5   5   6       3019.96       2859.57        24.98 o                         
   7   5   6        319.05        350.03         9.82 o                         
   9   5   6          3.74          7.05         3.76 o                         
  11   5   6         56.60         58.14         6.96 o                         
 -14   6   6          0.07          2.67         4.60 o                         
 -12   6   6         10.57         12.16         3.30 o                         
 -10   6   6         98.89         97.27         5.07 o                         
  -8   6   6         66.82         78.71         5.91 o                         
  -6   6   6          4.74          5.14         1.61 o                         
  -4   6   6        882.60        913.90        11.13 o                         
  -2   6   6          5.36          7.03         1.68 o                         
   0   6   6         86.88         95.31         3.37 o                         
   2   6   6        111.47        120.98         4.57 o                         
   4   6   6        279.53        263.59         5.15 o                         
   6   6   6         25.19         26.78         2.75 o                         
   8   6   6          4.30          1.30         3.20 o                         
  10   6   6         18.19         15.73         4.56 o                         
 -13   7   6          0.88         -1.18         3.58 o                         
 -11   7   6          0.57          4.16         2.60 o                         
  -9   7   6         50.50         47.51         3.50 o                         
  -7   7   6         24.50         16.28         2.54 o                         
  -5   7   6         95.62        110.42         3.73 o                         
  -3   7   6         17.62         22.68         2.02 o                         
  -1   7   6         80.86         78.27         3.58 o                         
   1   7   6        149.65        130.95         4.62 o                         
   3   7   6         19.14         20.71         1.96 o                         
   5   7   6         49.27         52.70         3.08 o                         
   7   7   6         38.70         23.79         3.00 o                         
   9   7   6          1.65          0.47         3.47 o                         
  11   7   6          6.35         -1.53         4.80 o                         
 -14   8   6          0.14          2.87         4.17 o                         
 -12   8   6          0.23         -2.60         2.60 o                         
 -10   8   6         24.53         22.55         3.09 o                         
  -8   8   6          1.16          1.72         2.09 o                         
  -6   8   6        128.62        138.73         4.39 o                         
  -4   8   6        206.59        196.46         5.19 o                         
  -2   8   6        107.64        116.09         3.99 o                         
   0   8   6          0.05          0.03         1.45 o                         
   2   8   6         30.48         39.09         3.16 o                         
   4   8   6        333.23        312.94         9.26 o                         
   6   8   6        190.59        181.74         6.76 o                         
   8   8   6         40.29         45.25         4.40 o                         
  10   8   6         20.18         26.85         7.06 o                         
 -13   9   6          0.00         -0.30         4.13 o                         
 -11   9   6          8.05          0.53         2.78 o                         
  -9   9   6          3.19         -0.90         2.43 o                         
  -7   9   6          2.47          2.58         2.06 o                         
  -5   9   6         67.52         86.25         3.89 o                         
  -3   9   6          0.20          1.90         1.81 o                         
  -1   9   6         94.61        118.77         5.86 o                         
   1   9   6        147.13        157.50         6.60 o                         
   3   9   6         78.09         93.84         4.26 o                         
   5   9   6          5.52          1.76         2.26 o                         
   7   9   6          1.67         -3.29         3.29 o                         
   9   9   6         29.52         27.06         6.58 o                         
 -12  10   6          0.49         -3.01         5.06 o                         
 -10  10   6          6.68          7.18         4.28 o                         
  -8  10   6          5.88          8.24         2.51 o                         
  -6  10   6          0.52          1.39         2.44 o                         
  -4  10   6       1089.76       1159.76        19.65 o                         
  -2  10   6         66.45         61.71         6.16 o                         
   0  10   6         43.86         56.43         4.66 o                         
   2  10   6        362.60        361.27        10.14 o                         
   4  10   6        863.61        761.61        16.04 o                         
   6  10   6          0.43          2.87         3.20 o                         
   8  10   6          0.06         -3.73         3.73 o                         
 -11  11   6          1.22         -5.00         6.87 o                         
  -9  11   6          7.22          4.68         4.86 o                         
  -7  11   6          0.04         -0.70         3.58 o                         
  -5  11   6          1.20          2.24         3.58 o                         
  -3  11   6        264.85        281.19         9.05 o                         
  -1  11   6          5.06          3.47         2.71 o                         
   1  11   6         33.79         36.16         4.44 o                         
   3  11   6        163.56        176.40         5.98 o                         
   5  11   6          0.84          3.31         2.97 o                         
   7  11   6          2.98          4.06         4.35 o                         
   9  11   6         28.87         38.60         7.72 o                         
 -12  12   6          1.35          1.25         8.74 o                         
 -10  12   6          4.61          5.65         5.06 o                         
  -8  12   6          0.04          1.31         4.35 o                         
  -6  12   6          3.69          3.75         6.24 o                         
  -4  12   6        203.00        224.03        10.49 o                         
  -2  12   6        147.29        143.65        11.55 o                         
   0  12   6         48.00         44.38         4.66 o                         
   2  12   6        306.46        268.28         7.89 o                         
   4  12   6        286.53        268.00         8.66 o                         
   6  12   6         10.88          2.75         8.12 o                         
   8  12   6          4.38         -0.45         4.62 o                         
 -11  13   6          1.60          7.49         9.99 o                         
  -9  13   6          9.46          9.19         5.40 o                         
  -7  13   6          0.53         -5.00         5.00 o                         
  -5  13   6         34.80         46.21         9.99 o                         
  -3  13   6          0.41         -0.44         3.73 o                         
  -1  13   6         13.07         18.33         6.24 o                         
   1  13   6          5.44          5.62         3.97 o                         
   3  13   6          9.47          5.31         6.56 o                         
   5  13   6          0.58          2.50         6.87 o                         
   7  13   6          4.84          5.00         4.95 o                         
 -10  14   6          0.19         -4.37         8.74 o                         
  -8  14   6          1.49          6.58         5.24 o                         
  -6  14   6          1.87          1.25         6.87 o                         
  -4  14   6          1.07          5.62         6.24 o                         
  -2  14   6          2.26          3.49         3.73 o                         
   0  14   6          1.74         -2.57         3.90 o                         
   2  14   6         20.71         26.23         8.74 o                         
   4  14   6          0.00          0.62         6.24 o                         
   6  14   6          8.85         -0.62         6.87 o                         
  -9  15   6          5.19         13.11         9.37 o                         
  -7  15   6          4.56         17.48         9.37 o                         
  -5  15   6          0.00         -4.37         5.62 o                         
  -3  15   6          1.08         -3.12         6.24 o                         
  -1  15   6          2.88          4.68         5.31 o                         
   1  15   6          0.18         -4.37         4.37 o                         
   3  15   6          2.30         13.74         7.49 o                         
   5  15   6          1.72          5.62         7.49 o                         
  -8  16   6          0.51         -6.24         6.24 o                         
  -6  16   6          1.31          6.87         7.49 o                         
  -4  16   6          4.94         -1.87         6.87 o                         
  -2  16   6          1.50         -2.50         6.24 o                         
   0  16   6         16.70         10.53         7.81 o                         
   2  16   6          0.15          1.87         6.24 o                         
   4  16   6         21.54         35.59        10.62 o                         
  -5  17   6          0.13         -3.75         7.49 o                         
  -3  17   6          2.92          2.50         6.87 o                         
  -1  17   6          9.07         17.48         6.18 o                         
   1  17   6          0.00         -1.25         8.12 o                         
   3  17   6         11.84          9.37         9.37 o                         
  -4  18   6         11.34         10.62         9.37 o                         
  -2  18   6          1.74         -5.62         8.12 o                         
   0  18   6          8.05         12.49         9.37 o                         
 -15   1   7         19.66         28.41         5.52 o                         
 -13   1   7          5.09          5.14         4.55 o                         
 -11   1   7          0.02         -2.34         2.34 o                         
  -9   1   7         71.99         84.64         3.45 o                         
  -7   1   7        287.37        332.47         7.88 o                         
  -5   1   7         18.42         16.27         1.44 o                         
  -3   1   7        193.54        173.31         2.91 o                         
  -1   1   7         58.86         34.10         1.98 o                         
   1   1   7       1124.97       1147.46        14.33 o                         
   3   1   7          2.99         -1.79         2.25 o                         
   5   1   7         24.08         24.57         2.71 o                         
   7   1   7        189.17        158.48         5.62 o                         
   9   1   7          4.42          9.00         3.83 o                         
  11   1   7         18.31         16.10         5.85 o                         
 -14   2   7          0.51         -3.80         3.80 o                         
 -12   2   7          0.13         -0.80         2.88 o                         
 -10   2   7         14.05         17.87         3.00 o                         
  -8   2   7          1.89          3.24         1.80 o                         
  -6   2   7          1.05          9.08         1.37 o                         
  -4   2   7        398.36        388.02         4.78 o                         
  -2   2   7       1743.17       1651.19        13.99 o                         
   0   2   7       1062.06       1081.99        11.43 o                         
   2   2   7         76.31         53.43         2.72 o                         
   4   2   7       1934.79       1898.06        20.25 o                         
   6   2   7         62.75         56.03         3.62 o                         
   8   2   7         51.02         43.61         5.38 o                         
  10   2   7         17.59         16.93         5.85 o                         
 -15   3   7          0.40         -4.00         4.00 o                         
 -13   3   7          0.43         -3.79         3.79 o                         
 -11   3   7          7.26          6.67         2.69 o                         
  -9   3   7         31.24         31.19         3.72 o                         
  -7   3   7          5.52          2.66         1.66 o                         
  -5   3   7         91.02        102.52         2.82 o                         
  -3   3   7         55.80         57.43         2.27 o                         
  -1   3   7        667.49        686.83         8.92 o                         
   1   3   7          2.37          0.05         1.29 o                         
   3   3   7         40.88         29.90         3.15 o                         
   5   3   7       1462.66       1508.92        17.59 o                         
   7   3   7        512.92        485.27        10.09 o                         
   9   3   7          2.20          5.22         3.39 o                         
  11   3   7          5.83         -2.61         5.06 o                         
 -14   4   7          0.48          0.18         3.84 o                         
 -12   4   7          0.33          2.55         2.79 o                         
 -10   4   7          0.33          1.77         2.24 o                         
  -8   4   7         71.19         63.49         3.18 o                         
  -6   4   7        116.40         99.95         3.22 o                         
  -4   4   7         59.17         49.94         2.33 o                         
  -2   4   7        651.92        686.23         7.99 o                         
   0   4   7        183.21        145.32         5.68 o                         
   2   4   7         13.24         20.48         2.61 o                         
   4   4   7       2078.61       1926.15        20.50 o                         
   6   4   7          1.41          3.14         1.97 o                         
   8   4   7          0.13          1.92         3.11 o                         
  10   4   7         72.28         97.75         7.92 o                         
 -13   5   7          4.55         -2.29         3.41 o                         
 -11   5   7          1.07          0.92         2.50 o                         
  -9   5   7          1.74          2.08         2.29 o                         
  -7   5   7        467.49        447.09         7.17 o                         
  -5   5   7        139.56        153.79         3.77 o                         
  -3   5   7        105.78        123.16         3.38 o                         
  -1   5   7       2211.51       2122.99        20.16 o                         
   1   5   7        793.34        870.83        12.44 o                         
   3   5   7          0.87         -1.15         1.15 o                         
   5   5   7         36.40         48.82         4.00 o                         
   7   5   7         42.81         48.49         4.96 o                         
   9   5   7        148.44        138.63         8.64 o                         
  11   5   7          9.04          4.15         6.13 o                         
 -14   6   7          0.01         -0.55         3.97 o                         
 -12   6   7         20.18         23.75         3.68 o                         
 -10   6   7          6.28          8.61         2.57 o                         
  -8   6   7        119.70        105.15         4.44 o                         
  -6   6   7        261.88        256.48         5.61 o                         
  -4   6   7         18.10         21.95         2.16 o                         
  -2   6   7         41.66         52.17         2.63 o                         
   0   6   7          1.53          7.31         1.45 o                         
   2   6   7        580.25        575.40         9.26 o                         
   4   6   7          1.87         -1.17         1.38 o                         
   6   6   7          0.04         -2.45         2.45 o                         
   8   6   7          0.08         -1.87         2.94 o                         
  10   6   7          6.07          8.49         4.30 o                         
 -13   7   7          0.09         -3.15         3.15 o                         
 -11   7   7         31.49         30.93         4.49 o                         
  -9   7   7          0.00         -0.30         2.37 o                         
  -7   7   7        241.46        230.55         6.63 o                         
  -5   7   7         24.05         25.33         2.63 o                         
  -3   7   7         58.74         59.95         3.22 o                         
  -1   7   7         67.07         82.83         3.50 o                         
   1   7   7         21.18         31.78         3.09 o                         
   3   7   7        142.69        150.80         4.88 o                         
   5   7   7        195.83        190.04         4.78 o                         
   7   7   7        138.98        120.54         6.84 o                         
   9   7   7         55.30         63.01        16.86 o                         
 -14   8   7          3.58          2.45         4.22 o                         
 -12   8   7          0.42         -2.77         2.77 o                         
 -10   8   7          0.21          1.44         3.67 o                         
  -8   8   7         45.50         49.15         3.93 o                         
  -6   8   7         12.33         14.82         2.34 o                         
  -4   8   7        173.22        150.92         6.83 o                         
  -2   8   7        452.01        447.06         7.87 o                         
   0   8   7        326.95        264.50         6.85 o                         
   2   8   7         12.42          6.42         1.77 o                         
   4   8   7          6.27          2.05         1.72 o                         
   6   8   7          4.22          0.78         2.26 o                         
   8   8   7         56.08         52.97         8.39 o                         
  10   8   7          0.00         -2.55         5.06 o                         
 -13   9   7          3.19         -2.70         3.83 o                         
 -11   9   7          2.95          1.11         2.99 o                         
  -9   9   7         16.73         11.55         2.97 o                         
  -7   9   7          0.56          2.97         2.25 o                         
  -5   9   7         23.04         23.80         2.89 o                         
  -3   9   7       1636.71       1561.18        21.66 o                         
  -1   9   7         43.91         31.09         4.04 o                         
   1   9   7        206.19        181.92         8.78 o                         
   3   9   7         17.53          7.36         2.35 o                         
   5   9   7          1.03          2.47         2.47 o                         
   7   9   7         23.79         27.91        10.62 o                         
   9   9   7          0.45          1.85         5.24 o                         
 -12  10   7          5.93          3.49         3.97 o                         
 -10  10   7          7.90          9.70         3.28 o                         
  -8  10   7          0.82         -0.48         2.30 o                         
  -6  10   7        189.07        222.81         8.71 o                         
  -4  10   7       1082.26       1097.11        16.90 o                         
  -2  10   7        162.15        163.16         7.19 o                         
   0  10   7          8.94         19.50         4.01 o                         
   2  10   7         12.59          2.96         2.57 o                         
   4  10   7          0.23         -1.42         2.41 o                         
   6  10   7          7.30          4.38         3.65 o                         
   8  10   7         49.08         54.37         9.37 o                         
 -11  11   7          0.26          1.97         4.13 o                         
  -9  11   7          0.07          2.37         3.71 o                         
  -7  11   7         16.86         13.37         3.41 o                         
  -5  11   7        250.03        286.57        11.82 o                         
  -3  11   7        134.93        173.45         9.31 o                         
  -1  11   7        205.12        212.95         8.28 o                         
   1  11   7        487.30        535.60        13.31 o                         
   3  11   7         50.02         34.74         4.01 o                         
   5  11   7          0.51         -2.08         3.24 o                         
   7  11   7          3.08         -2.90         4.35 o                         
 -10  12   7          1.26         -0.81         4.95 o                         
  -8  12   7          0.43          3.66         4.50 o                         
  -6  12   7         20.85         25.60         8.12 o                         
  -4  12   7        205.82        176.93        27.16 o                         
  -2  12   7         32.37         27.06         4.02 o                         
   0  12   7        104.41        136.36         7.56 o                         
   2  12   7         71.40         71.10         5.04 o                         
   4  12   7         24.67         16.50         4.44 o                         
   6  12   7          3.94         15.39         5.62 o                         
   8  12   7         10.78         18.11         6.62 o                         
 -11  13   7          2.57          0.62         8.12 o                         
  -9  13   7          0.24          1.99         4.80 o                         
  -7  13   7          5.76          8.12         4.42 o                         
  -5  13   7          0.27         -5.62         5.62 o                         
  -3  13   7        165.75        187.14        10.37 o                         
  -1  13   7         50.50         58.81         6.83 o                         
   1  13   7         32.22         32.88         5.95 o                         
   3  13   7         11.65         24.35         8.74 o                         
   5  13   7         27.11         36.98         7.51 o                         
   7  13   7          0.00          2.27         5.62 o                         
 -10  14   7         12.28         -0.62         8.74 o                         
  -8  14   7          0.12          1.04         4.62 o                         
  -6  14   7          5.29          5.62         6.87 o                         
  -4  14   7          4.50          3.12         6.24 o                         
  -2  14   7          4.38         -0.13         4.18 o                         
   0  14   7         37.26         36.91         8.12 o                         
   2  14   7          9.79         13.74         7.49 o                         
   4  14   7         22.07         20.61         9.37 o                         
   6  14   7          6.70         18.11         8.12 o                         
  -9  15   7         12.02          6.91        14.36 o                         
  -7  15   7          4.75         -0.62         7.49 o                         
  -5  15   7          0.00         -6.87         6.87 o                         
  -3  15   7          7.50          6.24         6.87 o                         
  -1  15   7          1.53          6.36         5.62 o                         
   1  15   7          8.04         23.73         9.37 o                         
   3  15   7          0.74          0.62         6.87 o                         
   5  15   7         27.14         12.49         8.74 o                         
  -8  16   7          0.32          9.37         7.49 o                         
  -6  16   7          1.96         -6.87         6.87 o                         
  -4  16   7          1.30          0.00         6.87 o                         
  -2  16   7         24.40         13.11         7.49 o                         
   0  16   7          3.41          3.12         6.87 o                         
   2  16   7          0.42         -5.62         5.62 o                         
   4  16   7          7.72          8.74         8.12 o                         
  -5  17   7          3.03         -0.62         8.12 o                         
  -3  17   7         23.26         17.48         8.74 o                         
  -1  17   7          1.09         -5.30         5.30 o                         
   1  17   7          2.43          5.00         8.74 o                         
 -14   0   8         56.86         80.01        19.36 o                         
 -12   0   8         76.30         73.75         6.96 o                         
 -10   0   8        256.64        285.27         9.16 o                         
  -8   0   8         11.70         24.53         4.24 o                         
  -6   0   8         63.13         61.56         3.89 o                         
  -4   0   8        261.82        253.45         5.51 o                         
  -2   0   8         30.75         28.21         2.61 o                         
   0   0   8       2128.89       1911.00        28.08 o                         
   2   0   8        380.88        292.97        21.54 o                         
   4   0   8         89.69         83.89         8.73 o                         
   6   0   8        362.13        426.39        21.66 o                         
   8   0   8         20.73         16.40         5.62 o                         
  10   0   8          5.33          2.50         6.87 o                         
 -15   1   8          2.64          7.01         4.60 o                         
 -13   1   8         44.18         49.41         5.23 o                         
 -11   1   8         50.50         47.23         3.63 o                         
  -9   1   8          0.00          0.36         1.85 o                         
  -7   1   8         33.53         30.18         2.40 o                         
  -5   1   8          2.59          7.41         1.30 o                         
  -3   1   8       1338.83       1329.92        10.70 o                         
  -1   1   8          1.56         -0.94         1.18 o                         
   1   1   8        321.16        305.55         6.23 o                         
   3   1   8        646.61        702.30        12.87 o                         
   5   1   8       2186.48       2121.01        23.10 o                         
   7   1   8          7.52          5.56         2.29 o                         
   9   1   8         30.96         38.90         7.02 o                         
 -14   2   8          1.49         -2.50         4.01 o                         
 -12   2   8         14.44          6.02         4.18 o                         
 -10   2   8         21.58         15.48         3.50 o                         
  -8   2   8          0.23         -0.37         1.75 o                         
  -6   2   8        225.32        213.45         4.88 o                         
  -4   2   8        631.51        625.45         6.32 o                         
  -2   2   8          0.49          0.41         1.05 o                         
   0   2   8          0.68         -0.42         1.13 o                         
   2   2   8       3620.39       3469.41        33.89 o                         
   4   2   8       1228.96       1188.03        15.08 o                         
   6   2   8          0.13         -0.87         1.84 o                         
   8   2   8          0.08          1.00         3.11 o                         
  10   2   8         19.92         22.84         6.13 o                         
 -15   3   8          3.11          3.79         4.11 o                         
 -13   3   8          0.42         -2.50         3.22 o                         
 -11   3   8          1.05          1.48         2.56 o                         
  -9   3   8         13.63         17.72         2.76 o                         
  -7   3   8          0.98         -0.77         1.48 o                         
  -5   3   8         16.73         13.68         1.65 o                         
  -3   3   8        100.69         82.13         2.55 o                         
  -1   3   8          5.79          4.27         1.21 o                         
   1   3   8        205.06        194.80         4.87 o                         
   3   3   8        394.92        401.75         9.41 o                         
   5   3   8        800.60        693.97        11.10 o                         
   7   3   8         50.03         52.33         4.53 o                         
   9   3   8         45.56         79.08         7.89 o                         
 -14   4   8          0.23          1.52         5.50 o                         
 -12   4   8          1.25         -0.18         2.72 o                         
 -10   4   8          2.89         -0.55         2.33 o                         
  -8   4   8         15.21         13.03         2.31 o                         
  -6   4   8         16.88         22.15         2.19 o                         
  -4   4   8          0.01          0.68         1.32 o                         
  -2   4   8         54.55         49.69         2.27 o                         
   0   4   8         44.77         55.06         2.24 o                         
   2   4   8        494.40        464.73         9.80 o                         
   4   4   8         41.89         70.33         3.78 o                         
   6   4   8         37.12         39.72         3.42 o                         
   8   4   8          3.79         14.78         5.64 o                         
  10   4   8          2.97          7.36         4.53 o                         
 -13   5   8          0.02         -0.33         3.22 o                         
 -11   5   8          0.00         -1.06         2.89 o                         
  -9   5   8         14.05         12.27         3.14 o                         
  -7   5   8        348.60        358.82         8.95 o                         
  -5   5   8        109.25        111.69         3.97 o                         
  -3   5   8        613.86        648.46         9.92 o                         
  -1   5   8        220.26        210.33         4.84 o                         
   1   5   8          8.91          4.45         1.55 o                         
   3   5   8         88.16         88.05         6.13 o                         
   5   5   8        564.22        566.84         9.89 o                         
   7   5   8         56.61         51.73         4.94 o                         
   9   5   8         75.00         62.04         8.34 o                         
 -14   6   8          0.09         -3.83         3.83 o                         
 -12   6   8          1.42         -0.08         3.11 o                         
 -10   6   8          7.63          4.24         2.86 o                         
  -8   6   8        105.90        116.62         5.24 o                         
  -6   6   8        427.68        400.46         7.56 o                         
  -4   6   8          7.05         10.01         2.17 o                         
  -2   6   8        456.03        486.05         8.46 o                         
   0   6   8         17.67         22.85         2.45 o                         
   2   6   8        197.85        183.07         5.07 o                         
   4   6   8        111.60         88.71         4.24 o                         
   6   6   8         10.88          7.95         2.71 o                         
   8   6   8         43.91         37.09         5.38 o                         
  10   6   8          0.29         -1.86         4.17 o                         
 -13   7   8         12.24          7.73         3.57 o                         
 -11   7   8          0.68         -0.95         3.03 o                         
  -9   7   8         17.44         14.36         3.07 o                         
  -7   7   8        453.81        485.96         9.70 o                         
  -5   7   8         16.00         12.68         2.63 o                         
  -3   7   8        214.85        200.98         6.38 o                         
  -1   7   8        155.72        157.40         4.85 o                         
   1   7   8        129.99        111.69         5.55 o                         
   3   7   8        257.88        241.00         6.84 o                         
   5   7   8         59.56         48.64         4.05 o                         
   7   7   8         23.39         31.42         4.44 o                         
   9   7   8          6.32          5.35         6.87 o                         
 -12   8   8          1.00         -1.35         3.24 o                         
 -10   8   8          0.49         -2.59         2.59 o                         
  -8   8   8         10.12          9.91         2.76 o                         
  -6   8   8          0.12          3.57         2.21 o                         
  -4   8   8        201.87        190.35        10.19 o                         
  -2   8   8        388.66        370.18         7.59 o                         
   0   8   8          4.82         10.48         3.06 o                         
   2   8   8        161.08        165.34         5.35 o                         
   4   8   8          1.81         -0.11         1.91 o                         
   6   8   8          0.14         -3.11         3.11 o                         
   8   8   8          5.90          0.40         8.12 o                         
 -13   9   8          0.07         -3.34         3.34 o                         
 -11   9   8          6.16          6.85         3.28 o                         
  -9   9   8          1.02          3.17         2.93 o                         
  -7   9   8         93.86         87.52         4.76 o                         
  -5   9   8         54.91         52.18         3.91 o                         
  -3   9   8        147.37        173.44         7.62 o                         
  -1   9   8        103.58        112.13         6.24 o                         
   1   9   8         41.65         33.72         5.74 o                         
   3   9   8        108.48         99.58         4.76 o                         
   5   9   8         80.91         78.33         4.88 o                         
   7   9   8         24.69         36.37         7.25 o                         
 -12  10   8          0.31          0.05         3.31 o                         
 -10  10   8          0.54         -2.54         2.54 o                         
  -8  10   8          3.46          7.70         3.22 o                         
  -6  10   8        158.32        176.52         9.08 o                         
  -4  10   8        168.47        181.34         6.94 o                         
  -2  10   8         64.22         40.60         4.69 o                         
   0  10   8         30.32         36.72         4.80 o                         
   2  10   8        573.01        447.87        20.10 o                         
   4  10   8          7.54          2.10         4.36 o                         
   6  10   8         20.11          9.86         4.30 o                         
   8  10   8          7.10         11.91         5.69 o                         
 -11  11   8          0.01          1.77         4.30 o                         
  -9  11   8          0.10         -3.47         3.47 o                         
  -7  11   8          0.73          0.38         3.53 o                         
  -5  11   8          0.05          4.17         3.11 o                         
  -3  11   8          6.54         11.98         3.39 o                         
  -1  11   8          8.93          9.05         4.19 o                         
   1  11   8        149.78        168.28        10.23 o                         
   3  11   8          1.69         -1.99         2.99 o                         
   5  11   8          0.68          2.45         3.47 o                         
   7  11   8         81.82        112.48        24.35 o                         
 -10  12   8          0.00          3.43         5.93 o                         
  -8  12   8          0.25          3.95         4.62 o                         
  -6  12   8          1.80          6.24         6.24 o                         
  -4  12   8         62.84         74.10         7.81 o                         
  -2  12   8         73.09         83.36         6.22 o                         
   0  12   8         37.38         33.19         4.80 o                         
   2  12   8        227.90        217.01         7.91 o                         
   4  12   8         31.73         30.00         5.02 o                         
   6  12   8         20.67         14.19         4.86 o                         
  -9  13   8          0.11         -2.52         5.24 o                         
  -7  13   8         11.67          7.18         5.30 o                         
  -5  13   8          8.32         10.62         6.87 o                         
  -3  13   8          3.50          4.55         4.62 o                         
  -1  13   8        122.64        156.11        10.37 o                         
   1  13   8        121.74        135.58        10.04 o                         
   3  13   8         50.08         60.83         8.35 o                         
   5  13   8          3.74          0.59         3.76 o                         
  -8  14   8          6.04          8.87         5.51 o                         
  -6  14   8          1.78          3.75         6.87 o                         
  -4  14   8          9.77          1.87         6.87 o                         
  -2  14   8          0.07         -3.12         4.42 o                         
   0  14   8          5.69          4.88         4.80 o                         
   2  14   8         24.16         29.97         9.37 o                         
   4  14   8         20.40         19.36         9.37 o                         
  -7  15   8          5.49         -3.75         7.49 o                         
  -5  15   8          1.59          6.24         8.74 o                         
  -3  15   8         16.49         16.24         8.12 o                         
  -1  15   8          7.78         11.55         5.30 o                         
   1  15   8         30.52         44.34        11.86 o                         
   3  15   8         13.32         23.10         9.37 o                         
  -6  16   8          9.11         29.35        11.24 o                         
  -4  16   8          1.65         -3.12         6.87 o                         
  -2  16   8          0.78         -4.37         6.87 o                         
   0  16   8         25.22         41.21        11.86 o                         
   2  16   8          0.91          5.00         8.12 o                         
  -3  17   8          7.44          6.24         9.37 o                         
  -1  17   8         14.88         16.52         7.20 o                         
 -15   1   9          2.74          6.59         4.63 o                         
 -13   1   9          1.53          1.06         3.28 o                         
 -11   1   9          2.11          2.94         2.47 o                         
  -9   1   9         70.67         89.83         3.77 o                         
  -7   1   9          0.74         -1.61         1.61 o                         
  -5   1   9         79.86         73.23         3.92 o                         
  -3   1   9        738.49        712.44         8.05 o                         
  -1   1   9        155.74        137.54         5.10 o                         
   1   1   9        368.65        356.20         7.32 o                         
   3   1   9        656.69        602.22        12.47 o                         
   5   1   9          0.46          0.27         1.86 o                         
   7   1   9          0.01          0.71         2.09 o                         
   9   1   9         19.29         15.30         5.54 o                         
 -14   2   9          2.60          3.91         4.43 o                         
 -12   2   9          0.01         -0.22         3.28 o                         
 -10   2   9          0.84          2.01         2.46 o                         
  -8   2   9          2.68          2.28         1.84 o                         
  -6   2   9          5.33          3.13         1.67 o                         
  -4   2   9        254.56        271.51         5.38 o                         
  -2   2   9         46.43         36.48         2.11 o                         
   0   2   9          7.08          7.84         1.91 o                         
   2   2   9       3441.68       3250.13        38.09 o                         
   4   2   9          2.03          2.51         3.00 o                         
   6   2   9         27.33         24.24         3.17 o                         
   8   2   9         27.95         37.22         4.90 o                         
 -13   3   9          0.18          0.21         3.31 o                         
 -11   3   9          1.56          1.93         3.12 o                         
  -9   3   9         10.82          8.20         2.48 o                         
  -7   3   9         33.37         34.68         3.01 o                         
  -5   3   9         37.39         35.70         2.83 o                         
  -3   3   9          5.74          9.44         1.90 o                         
  -1   3   9          2.95          3.90         1.54 o                         
   1   3   9        112.57        111.13         6.23 o                         
   3   3   9        461.67        495.46        11.05 o                         
   5   3   9        200.65        189.43         7.77 o                         
   7   3   9         34.13         36.32         4.86 o                         
   9   3   9        152.05        192.84        10.67 o                         
 -14   4   9          0.02         -5.33         5.50 o                         
 -12   4   9          0.00          0.55         3.08 o                         
 -10   4   9          0.06         -1.83         2.37 o                         
  -8   4   9         30.93         33.92         3.09 o                         
  -6   4   9         48.38         52.47         3.36 o                         
  -4   4   9        153.22        145.48         5.63 o                         
  -2   4   9          0.13          0.17         1.61 o                         
   0   4   9         48.52         38.88         2.10 o                         
   2   4   9         66.48         63.93         4.35 o                         
   4   4   9        283.86        271.59         6.94 o                         
   6   4   9         22.87         21.12         2.93 o                         
   8   4   9         34.32         40.12         4.92 o                         
 -13   5   9          1.64         -1.05         3.65 o                         
 -11   5   9          2.04         -1.66         2.75 o                         
  -9   5   9         17.25         16.97         3.26 o                         
  -7   5   9         36.66         38.13         3.09 o                         
  -5   5   9        138.11        129.45         4.53 o                         
  -3   5   9         14.82         14.12         2.33 o                         
  -1   5   9          4.26          2.82         2.33 o                         
   1   5   9         19.10         13.40         1.81 o                         
   3   5   9         78.04         76.53         4.98 o                         
   5   5   9         93.77         87.71         4.61 o                         
   7   5   9          5.38         -3.33         3.33 o                         
   9   5   9          0.77          4.47         4.17 o                         
 -14   6   9          0.67          1.04         4.37 o                         
 -12   6   9          0.32         -0.90         3.04 o                         
 -10   6   9          2.41         -1.76         2.75 o                         
  -8   6   9          9.23          8.95         2.73 o                         
  -6   6   9        246.64        257.00         6.22 o                         
  -4   6   9        135.21        151.47         5.27 o                         
  -2   6   9          1.75          7.05         3.37 o                         
   0   6   9        252.72        275.40        12.26 o                         
   2   6   9         48.17         33.18         6.67 o                         
   4   6   9         86.99        107.28         4.69 o                         
   6   6   9          8.81          4.66         2.90 o                         
   8   6   9          7.76         15.45         4.77 o                         
 -13   7   9          0.48         -3.23         4.63 o                         
 -11   7   9         21.29         17.54         3.68 o                         
  -9   7   9         44.55         41.93         4.12 o                         
  -7   7   9          7.83          9.98         2.50 o                         
  -5   7   9        100.74         99.19         4.27 o                         
  -3   7   9         20.67         18.64         2.69 o                         
  -1   7   9        187.62        205.55        12.50 o                         
   1   7   9         23.65         21.37         3.26 o                         
   3   7   9         96.41         72.45         3.68 o                         
   5   7   9         66.18         66.70         4.78 o                         
   7   7   9         63.21         77.85         7.77 o                         
 -12   8   9          7.88          1.11         3.47 o                         
 -10   8   9          9.73          2.61         2.96 o                         
  -8   8   9         31.50         40.68         6.38 o                         
  -6   8   9       1091.52       1177.15        14.92 o                         
  -4   8   9          9.62          2.10         2.41 o                         
  -2   8   9         12.07         12.23         2.45 o                         
   0   8   9        281.43        207.09         6.96 o                         
   2   8   9        174.47        133.15         5.61 o                         
   4   8   9         41.51         37.20         4.91 o                         
   6   8   9         10.35          8.21         4.30 o                         
   8   8   9          6.66         11.52         5.93 o                         
 -13   9   9          0.86          1.00         3.63 o                         
 -11   9   9          0.09         -1.84         3.11 o                         
  -9   9   9          3.81          3.57         2.94 o                         
  -7   9   9        121.42        122.87         5.67 o                         
  -5   9   9         83.07         99.35         6.74 o                         
  -3   9   9         48.34         52.95         4.41 o                         
  -1   9   9        117.18        102.84        10.64 o                         
   1   9   9          2.26         -1.51         2.47 o                         
   3   9   9          0.30          0.81         2.23 o                         
   5   9   9        157.57        168.29         9.61 o                         
   7   9   9         11.39         11.24         4.77 o                         
 -12  10   9          0.20          0.12         4.04 o                         
 -10  10   9          4.24          2.57         3.54 o                         
  -8  10   9         36.17         34.92         4.58 o                         
  -6  10   9         31.04         27.05         3.96 o                         
  -4  10   9         14.72         14.39         3.33 o                         
  -2  10   9          0.03         -3.44         3.90 o                         
   0  10   9         53.59         41.60         5.16 o                         
   2  10   9          5.26          3.11         2.58 o                         
   4  10   9          8.41         -0.50         3.35 o                         
   6  10   9          3.23          1.10         5.04 o                         
 -11  11   9          0.13          2.58         4.92 o                         
  -9  11   9         26.12         36.21         4.82 o                         
  -7  11   9         73.94         82.68         5.94 o                         
  -5  11   9         81.72         82.72         8.17 o                         
  -3  11   9          5.36          3.87         3.11 o                         
  -1  11   9          4.43          6.02         3.76 o                         
   1  11   9          9.37         19.56         4.20 o                         
   3  11   9          0.85          0.01         3.24 o                         
   5  11   9          0.06         -4.05         4.05 o                         
 -10  12   9          1.41          2.60         4.44 o                         
  -8  12   9         15.95         14.19         4.89 o                         
  -6  12   9         36.01         33.44         8.12 o                         
  -4  12   9         46.19         67.39         6.91 o                         
  -2  12   9          5.97          5.69         3.80 o                         
   0  12   9         25.63         17.15         4.20 o                         
   2  12   9          0.43         -0.35         3.06 o                         
   4  12   9          0.03          1.27         3.67 o                         
   6  12   9          5.17          6.47         5.13 o                         
  -9  13   9          0.00         -5.62         7.18 o                         
  -7  13   9         29.25         31.34         6.83 o                         
  -5  13   9         11.44          6.87         6.87 o                         
  -3  13   9         21.42         25.08         7.49 o                         
  -1  13   9         76.55        102.03         9.27 o                         
   1  13   9         23.45         32.63         5.38 o                         
   3  13   9          1.68          4.14         3.76 o                         
   5  13   9          5.35          0.53         4.30 o                         
  -8  14   9          1.53          1.27         5.24 o                         
  -6  14   9         33.38         29.97        10.62 o                         
  -4  14   9          3.24          3.75         6.87 o                         
  -2  14   9          1.57          0.00         5.30 o                         
   0  14   9         20.24          5.72         5.51 o                         
   2  14   9        123.17        167.98        18.11 o                         
   4  14   9          0.04          0.00         8.74 o                         
  -7  15   9          2.16          2.65         5.51 o                         
  -5  15   9          2.27         -3.75         7.49 o                         
  -3  15   9          5.69         14.99         8.12 o                         
  -1  15   9          5.20          2.78         5.85 o                         
   1  15   9         55.47         92.42        15.61 o                         
  -4  16   9          1.32         -3.12         6.87 o                         
  -2  16   9          4.90          4.37         8.12 o                         
   0  16   9          6.43          3.75         8.74 o                         
 -14   0  10          3.83         -1.83         5.54 o                         
 -12   0  10         19.35         12.47        10.30 o                         
 -10   0  10         13.47         16.70         4.30 o                         
  -8   0  10          9.93         16.66         3.83 o                         
  -6   0  10        421.05        452.09        16.93 o                         
  -4   0  10         21.72         24.01         3.43 o                         
  -2   0  10       1132.18       1095.41        18.81 o                         
   0   0  10       2769.13       2665.37        36.13 o                         
   2   0  10       7175.29       6942.28       103.77 o                         
   4   0  10        475.56        458.05        16.08 o                         
   6   0  10         13.06         13.85         4.08 o                         
   8   0  10        241.53        242.52        14.11 o                         
 -13   1  10          1.51         -2.52         3.56 o                         
 -11   1  10         11.37         13.07         3.53 o                         
  -9   1  10         24.52         19.90         2.97 o                         
  -7   1  10          3.58          4.03         2.20 o                         
  -5   1  10          5.27          4.92         1.81 o                         
  -3   1  10          0.10         -1.45         1.48 o                         
  -1   1  10       1465.87       1373.75        15.50 o                         
   1   1  10        327.88        328.49         7.36 o                         
   3   1  10          0.11         -1.19         2.34 o                         
   5   1  10          4.77          5.85         2.37 o                         
   7   1  10         69.91         89.52         6.55 o                         
   9   1  10          9.43         20.69         6.58 o                         
 -14   2  10          2.15          4.97         4.65 o                         
 -12   2  10          2.80         -3.43         3.43 o                         
 -10   2  10          3.29         -1.36         2.38 o                         
  -8   2  10         17.10         21.46         2.83 o                         
  -6   2  10          1.36          0.90         1.97 o                         
  -4   2  10         84.92         77.62         3.69 o                         
  -2   2  10          0.31         -1.39         1.39 o                         
   0   2  10         10.98         11.32         2.35 o                         
   2   2  10        258.56        242.94         7.87 o                         
   4   2  10         10.28          8.93         2.63 o                         
   6   2  10          1.47         -2.15         2.15 o                         
   8   2  10        163.67        163.02        12.89 o                         
 -13   3  10          0.01         -3.67         3.67 o                         
 -11   3  10          0.10         -2.71         2.71 o                         
  -9   3  10         15.34          8.11         2.56 o                         
  -7   3  10         43.39         40.78         3.28 o                         
  -5   3  10        104.62        124.47         5.07 o                         
  -3   3  10         35.93         32.67         2.76 o                         
  -1   3  10         29.08         27.45         2.88 o                         
   1   3  10         85.41         72.60         4.74 o                         
   3   3  10        449.93        455.47        11.05 o                         
   5   3  10         83.38         76.09         4.65 o                         
   7   3  10          7.91          4.64         2.99 o                         
 -14   4  10          0.02         -4.32         4.32 o                         
 -12   4  10          3.12          1.86         3.23 o                         
 -10   4  10          2.10          1.85         3.94 o                         
  -8   4  10         35.35         24.84         2.98 o                         
  -6   4  10          7.80          5.11         2.22 o                         
  -4   4  10         24.73         22.00         2.91 o                         
  -2   4  10         27.92         37.95         3.24 o                         
   0   4  10         26.29         27.09         4.24 o                         
   2   4  10         27.78         28.39         3.78 o                         
   4   4  10          1.94          2.52         2.12 o                         
   6   4  10          0.01          2.73         2.52 o                         
   8   4  10         10.81          9.69         4.17 o                         
 -13   5  10          0.06          2.61         3.63 o                         
 -11   5  10          0.01          1.43         3.16 o                         
  -9   5  10          1.01          1.55         2.80 o                         
  -7   5  10          5.28          7.42         2.26 o                         
  -5   5  10         46.91         45.19         3.27 o                         
  -3   5  10         22.47         15.43         2.61 o                         
  -1   5  10        117.39        104.45         5.36 o                         
   1   5  10         62.23         67.52         7.12 o                         
   3   5  10        368.87        352.27        10.75 o                         
   5   5  10         62.40         50.96         3.93 o                         
   7   5  10         16.30         24.87         4.35 o                         
 -12   6  10          0.20          4.39         3.53 o                         
 -10   6  10         19.02         19.64         3.72 o                         
  -8   6  10          4.65          6.29         2.95 o                         
  -6   6  10        235.71        252.76         6.44 o                         
  -4   6  10        219.13        223.66         5.89 o                         
  -2   6  10         19.51         17.70         2.80 o                         
   0   6  10          4.16          5.70         2.07 o                         
   2   6  10         72.42         96.42         5.50 o                         
   4   6  10         41.14         43.97         3.72 o                         
   6   6  10        168.99        183.56         7.63 o                         
   8   6  10         77.00         86.63        11.45 o                         
 -13   7  10          0.00          2.75         3.90 o                         
 -11   7  10          0.29          1.04         3.24 o                         
  -9   7  10        139.94        161.36        10.14 o                         
  -7   7  10         41.32         48.69         3.65 o                         
  -5   7  10         60.27         51.07         3.58 o                         
  -3   7  10        123.39        133.17         5.20 o                         
  -1   7  10         92.05         93.16         5.29 o                         
   1   7  10         94.26         65.45         5.30 o                         
   3   7  10          9.37         11.50         2.78 o                         
   5   7  10         62.15         79.68         8.04 o                         
   7   7  10         49.48         50.58         9.71 o                         
 -12   8  10          0.33          2.26         3.53 o                         
 -10   8  10         23.87         24.27         3.88 o                         
  -8   8  10          1.09          2.40         2.83 o                         
  -6   8  10         70.24         76.40         4.23 o                         
  -4   8  10         15.68         13.97         2.78 o                         
  -2   8  10          0.00          1.17         2.43 o                         
   0   8  10        439.17        378.93        14.75 o                         
   2   8  10         84.62         72.83         4.38 o                         
   4   8  10          0.10          1.87         2.98 o                         
   6   8  10          0.00         -3.57         3.57 o                         
 -11   9  10          0.41          4.69         3.39 o                         
  -9   9  10         69.92         59.68         4.94 o                         
  -7   9  10          5.26         -0.14         2.63 o                         
  -5   9  10          9.19         12.46         4.06 o                         
  -3   9  10         61.85         67.43         6.00 o                         
  -1   9  10        138.91        121.47        14.06 o                         
   1   9  10         13.22          8.69         2.64 o                         
   3   9  10          0.69          1.31         2.08 o                         
   5   9  10         17.20         21.09         7.03 o                         
   7   9  10         17.61         18.11         5.38 o                         
 -12  10  10          0.44         -3.86         3.86 o                         
 -10  10  10          1.83          3.28         3.78 o                         
  -8  10  10         18.07         12.35         3.87 o                         
  -6  10  10          3.14          5.99         3.22 o                         
  -4  10  10          3.83          3.36         2.88 o                         
  -2  10  10          0.31         -0.19         3.02 o                         
   0  10  10          6.07          3.45         3.35 o                         
   2  10  10          0.15          1.52         3.71 o                         
   4  10  10          2.50          2.87         4.65 o                         
   6  10  10         43.73         46.08         6.79 o                         
 -11  11  10          0.72          0.14         5.16 o                         
  -9  11  10          2.40          5.13         3.78 o                         
  -7  11  10          0.92          7.96         3.54 o                         
  -5  11  10          0.47          0.51         2.85 o                         
  -3  11  10         18.01         26.15         5.72 o                         
  -1  11  10         34.94         41.48         5.38 o                         
   1  11  10         10.86         13.65         4.38 o                         
   3  11  10          4.08          4.25         4.02 o                         
   5  11  10         52.48         50.66         6.93 o                         
 -10  12  10          0.12         -4.37         4.61 o                         
  -8  12  10          2.29          5.11         6.60 o                         
  -6  12  10          0.69          2.58         5.06 o                         
  -4  12  10          1.62          2.69         3.93 o                         
  -2  12  10         53.92         69.05         8.18 o                         
   0  12  10         27.04         30.21         7.45 o                         
   2  12  10          0.45          0.00         4.42 o                         
   4  12  10         18.67         15.74         5.02 o                         
  -9  13  10          2.29          3.05         5.95 o                         
  -7  13  10          3.38          0.62         5.30 o                         
  -5  13  10          0.37          9.37         6.87 o                         
  -3  13  10          3.81          8.74         5.06 o                         
  -1  13  10        132.34        152.31        11.20 o                         
   1  13  10         44.58         55.73         6.77 o                         
   3  13  10          0.00         -4.08         4.08 o                         
  -8  14  10          6.28         11.86         6.18 o                         
  -6  14  10          1.34         -1.25         7.49 o                         
  -4  14  10         22.02         23.73         9.37 o                         
  -2  14  10          2.77          6.89         5.24 o                         
   0  14  10         86.23        113.98        12.80 o                         
   2  14  10         13.20          9.37         9.37 o                         
  -5  15  10          0.37         -2.50         8.12 o                         
  -3  15  10         11.02         28.10        10.62 o                         
  -1  15  10         30.15         45.09         9.99 o                         
   1  15  10         10.97          1.25         8.74 o                         
 -13   1  11          1.21         -1.37         3.82 o                         
 -11   1  11          4.35          0.42         3.09 o                         
  -9   1  11          2.01         -0.70         2.47 o                         
  -7   1  11         29.86         25.66         4.34 o                         
  -5   1  11        165.40        158.16         6.84 o                         
  -3   1  11          1.45          2.63         1.84 o                         
  -1   1  11        970.63        955.24        12.64 o                         
   1   1  11        376.19        337.43         8.03 o                         
   3   1  11        286.39        260.89         8.73 o                         
   5   1  11         35.96         44.95         4.10 o                         
   7   1  11          0.32         -2.63         2.63 o                         
 -14   2  11          0.46          1.69         4.33 o                         
 -12   2  11          2.88          1.04         3.59 o                         
 -10   2  11          9.52         10.37         3.97 o                         
  -8   2  11          8.71          4.46         2.41 o                         
  -6   2  11          5.95          2.26         2.32 o                         
  -4   2  11         31.98         28.13         2.76 o                         
  -2   2  11         59.95         53.50         3.37 o                         
   0   2  11        116.94        122.24         5.19 o                         
   2   2  11         58.80         65.56         5.14 o                         
   4   2  11        112.04         92.43         5.44 o                         
   6   2  11         67.30         83.22         5.24 o                         
   8   2  11         11.43         12.91         4.01 o                         
 -13   3  11          0.00         -3.84         3.91 o                         
 -11   3  11          1.01          2.18         3.22 o                         
  -9   3  11          3.20          3.97         2.54 o                         
  -7   3  11          4.06          3.09         2.23 o                         
  -5   3  11         14.72         12.49         2.89 o                         
  -3   3  11          0.47         -1.64         1.64 o                         
  -1   3  11         37.59         37.34         3.08 o                         
   1   3  11          0.46          3.10         2.51 o                         
   3   3  11         16.41         11.86         3.25 o                         
   5   3  11          0.66         -0.58         2.32 o                         
   7   3  11          0.90         -0.99         3.04 o                         
 -14   4  11          0.24         -0.47         4.33 o                         
 -12   4  11          3.44          5.42         4.35 o                         
 -10   4  11          1.64          1.26         2.99 o                         
  -8   4  11         19.82         12.69         3.15 o                         
  -6   4  11          1.77          0.27         2.09 o                         
  -4   4  11         14.29         11.62         2.32 o                         
  -2   4  11         11.03          9.96         3.36 o                         
   0   4  11          3.87          2.52         2.43 o                         
   2   4  11         77.52         81.24         5.95 o                         
   4   4  11         11.54         11.63         2.75 o                         
   6   4  11        169.14        225.08         8.46 o                         
 -13   5  11          0.71          0.93         3.90 o                         
 -11   5  11          5.74          8.20         3.47 o                         
  -9   5  11         38.07         40.18         4.28 o                         
  -7   5  11          0.51          1.75         2.11 o                         
  -5   5  11         84.30         79.08         4.15 o                         
  -3   5  11          0.80         -0.99         1.77 o                         
  -1   5  11          3.10          3.66         2.53 o                         
   1   5  11          4.66          0.38         3.40 o                         
   3   5  11        127.37        138.00         7.57 o                         
   5   5  11         36.76         39.16         3.98 o                         
   7   5  11         83.23        118.39         7.19 o                         
 -12   6  11          0.14         -3.39         3.39 o                         
 -10   6  11          8.66          5.51         3.28 o                         
  -8   6  11         55.19         57.44         4.83 o                         
  -6   6  11         20.97         18.63         2.81 o                         
  -4   6  11          0.41         -1.43         1.94 o                         
  -2   6  11         91.41         83.33         5.38 o                         
   0   6  11        269.73        251.09         8.34 o                         
   2   6  11         13.22         14.07         3.43 o                         
   4   6  11         13.15         12.98         2.96 o                         
   6   6  11          2.98          2.16         3.11 o                         
 -13   7  11          0.69          1.29         3.87 o                         
 -11   7  11          0.92          7.19         3.84 o                         
  -9   7  11         14.41         17.80         3.76 o                         
  -7   7  11          5.11          3.62         2.48 o                         
  -5   7  11         15.71         20.54         2.83 o                         
  -3   7  11         21.74         27.38         3.32 o                         
  -1   7  11        118.29         81.68         5.37 o                         
   1   7  11          1.06         -1.55         2.53 o                         
   3   7  11          4.57          3.66         2.54 o                         
   5   7  11         37.15         65.79        15.95 o                         
 -12   8  11          7.19         19.97         4.63 o                         
 -10   8  11         22.96         25.32         4.16 o                         
  -8   8  11         15.69         11.81         3.38 o                         
  -6   8  11         10.95         11.68         2.76 o                         
  -4   8  11        165.32        168.09         7.57 o                         
  -2   8  11         50.13         42.94         4.44 o                         
   0   8  11          3.24          5.99         2.48 o                         
   2   8  11         84.49         81.66         6.93 o                         
   4   8  11         23.87         40.78         5.98 o                         
   6   8  11        187.40        227.25        12.25 o                         
 -11   9  11         15.02         21.86         4.51 o                         
  -9   9  11         79.87        102.73         8.02 o                         
  -7   9  11          0.03          2.53         3.33 o                         
  -5   9  11          0.01         -0.25         2.54 o                         
  -3   9  11         36.45         46.91         8.70 o                         
  -1   9  11          3.46         -0.95         3.11 o                         
   1   9  11          7.38         -0.64         4.42 o                         
   3   9  11          0.50          5.12         3.38 o                         
   5   9  11        118.50        145.74         9.97 o                         
 -10  10  11         10.89         16.41         4.69 o                         
  -8  10  11         73.15         75.57         6.27 o                         
  -6  10  11         13.14         16.16         3.76 o                         
  -4  10  11          2.16          1.59         3.44 o                         
  -2  10  11          0.78          0.43         4.52 o                         
   0  10  11          5.26          2.10         3.57 o                         
   2  10  11         24.57         23.88         4.75 o                         
   4  10  11          0.24          0.09         3.57 o                         
  -9  11  11          4.88          8.18         3.96 o                         
  -7  11  11         27.56         31.77         4.88 o                         
  -5  11  11          5.33          6.99         5.03 o                         
  -3  11  11         13.50         13.68         5.02 o                         
  -1  11  11          9.76         19.60         4.80 o                         
   1  11  11          0.87          1.85         3.83 o                         
   3  11  11         29.75         20.49         5.49 o                         
  -8  12  11         18.92         17.26         6.28 o                         
  -6  12  11          4.14          3.07         3.64 o                         
  -4  12  11          9.28         11.18         4.53 o                         
  -2  12  11          0.51          1.60         3.93 o                         
   0  12  11         12.57         10.58         4.59 o                         
   2  12  11          0.73         -1.85         3.71 o                         
  -7  13  11          0.57         -0.31         4.86 o                         
  -5  13  11          2.29         -1.25         7.49 o                         
  -3  13  11          2.15          8.34         6.13 o                         
  -1  13  11         14.39         22.09         5.49 o                         
   1  13  11          4.42         -2.50         7.18 o                         
  -6  14  11          0.04         -6.24         6.24 o                         
  -4  14  11         12.99          0.62         8.74 o                         
  -2  14  11         46.77         71.49         9.49 o                         
   0  14  11         10.09          5.62         6.18 o                         
 -12   0  12          0.41         -2.19         7.81 o                         
 -10   0  12          0.51         -4.75         4.75 o                         
  -8   0  12         11.55         11.79         4.04 o                         
  -6   0  12        208.68        247.68         9.24 o                         
  -4   0  12        292.15        278.48        11.33 o                         
  -2   0  12         90.67         92.50         6.22 o                         
   0   0  12       1880.49       1753.24        27.88 o                         
   2   0  12         36.94         41.26         8.12 o                         
   4   0  12         85.46         91.56         9.95 o                         
   6   0  12        423.24        444.82        15.00 o                         
 -13   1  12          1.55         -3.54         3.73 o                         
 -11   1  12          1.00          0.32         3.23 o                         
  -9   1  12          8.02         10.31         3.02 o                         
  -7   1  12          1.08          2.71         2.24 o                         
  -5   1  12        150.34        157.87         5.47 o                         
  -3   1  12        316.03        330.83         7.34 o                         
  -1   1  12        473.67        492.09         8.93 o                         
   1   1  12         76.12         92.36         6.04 o                         
   3   1  12          0.41         -2.16         2.88 o                         
   5   1  12          0.33          0.15         2.47 o                         
   7   1  12          9.52          6.18         3.54 o                         
 -12   2  12          5.73          2.50         5.50 o                         
 -10   2  12          4.25          7.32         3.54 o                         
  -8   2  12          6.94          9.53         2.76 o                         
  -6   2  12         26.03         15.80         3.21 o                         
  -4   2  12        231.37        215.89         5.97 o                         
  -2   2  12        110.76         95.37         4.41 o                         
   0   2  12       1356.03       1290.54        22.00 o                         
   2   2  12          0.02         -2.66         2.66 o                         
   4   2  12          1.49         -1.94         2.28 o                         
   6   2  12        164.17        196.40         7.57 o                         
 -13   3  12          1.00          6.59         4.58 o                         
 -11   3  12         12.39          7.91         3.51 o                         
  -9   3  12          1.33          6.23         2.85 o                         
  -7   3  12          1.81          0.27         2.26 o                         
  -5   3  12         18.82         22.58         2.90 o                         
  -3   3  12         12.27          7.28         2.24 o                         
  -1   3  12          0.85          0.72         2.61 o                         
   1   3  12          0.02         -2.33         2.33 o                         
   3   3  12          0.74         -2.04         2.85 o                         
   5   3  12          2.44          0.76         2.58 o                         
 -12   4  12          2.01          2.31         3.57 o                         
 -10   4  12          5.44          3.85         3.22 o                         
  -8   4  12         75.86         88.85         8.15 o                         
  -6   4  12          3.35          1.18         2.15 o                         
  -4   4  12          3.35          4.31         2.14 o                         
  -2   4  12         27.27         24.01         3.22 o                         
   0   4  12          0.77         -1.26         2.31 o                         
   2   4  12          0.83         -1.17         2.51 o                         
   4   4  12        111.30        133.35         6.19 o                         
   6   4  12          0.09         -1.04         3.34 o                         
 -13   5  12          1.43          0.04         3.89 o                         
 -11   5  12          5.92          5.01         3.67 o                         
  -9   5  12         53.30         53.82         5.69 o                         
  -7   5  12         16.41         12.86         2.78 o                         
  -5   5  12          0.66          0.64         2.13 o                         
  -3   5  12         17.47         12.62         2.56 o                         
  -1   5  12          0.15          1.76         2.78 o                         
   1   5  12         10.88         17.79         3.64 o                         
   3   5  12          8.57          2.31         2.95 o                         
   5   5  12         12.75         18.23         3.60 o                         
 -12   6  12          1.30         -1.69         3.47 o                         
 -10   6  12          0.56          3.62         3.39 o                         
  -8   6  12         47.41         50.14         4.63 o                         
  -6   6  12          0.97          2.22         2.15 o                         
  -4   6  12          1.83          0.34         2.10 o                         
  -2   6  12        216.39        189.64        10.28 o                         
   0   6  12        104.05        107.54         6.55 o                         
   2   6  12         43.50         46.13         4.87 o                         
   4   6  12          7.75         10.78         2.94 o                         
   6   6  12         14.48         13.59         5.41 o                         
 -11   7  12          1.58         -0.95         3.34 o                         
  -9   7  12         13.30         16.35         3.76 o                         
  -7   7  12          4.54          7.06         2.76 o                         
  -5   7  12         19.74         22.50         3.13 o                         
  -3   7  12        263.02        272.80        10.31 o                         
  -1   7  12          1.11          3.51         2.08 o                         
   1   7  12          1.87         -1.36         2.74 o                         
   3   7  12        261.74        249.89        13.13 o                         
   5   7  12         19.62         22.18         8.02 o                         
 -12   8  12          1.74          4.55         6.24 o                         
 -10   8  12          0.60          4.45         3.52 o                         
  -8   8  12          0.07          0.50         3.07 o                         
  -6   8  12          1.14         -2.33         2.33 o                         
  -4   8  12          9.64          4.23         2.56 o                         
  -2   8  12         11.60          8.92         3.93 o                         
   0   8  12         21.05         33.89         4.96 o                         
   2   8  12         42.45         27.87         5.23 o                         
   4   8  12          1.27          3.70         4.56 o                         
 -11   9  12          0.91          3.04         5.05 o                         
  -9   9  12          1.30          6.12         3.96 o                         
  -7   9  12          2.58         -1.40         3.22 o                         
  -5   9  12          0.62         -0.94         4.15 o                         
  -3   9  12          0.26          0.22         3.47 o                         
  -1   9  12          0.21          0.58         3.35 o                         
   1   9  12          8.97          7.75         5.36 o                         
   3   9  12        111.37        124.29         9.24 o                         
 -10  10  12          1.06          3.70         5.03 o                         
  -8  10  12          1.65          8.32         4.04 o                         
  -6  10  12          7.08          2.35         3.33 o                         
  -4  10  12          1.44          3.27         3.76 o                         
  -2  10  12          0.06         -0.67         3.35 o                         
   0  10  12          4.67         -1.43         3.47 o                         
   2  10  12          6.06          4.07         4.63 o                         
  -9  11  12          0.00          8.11         4.30 o                         
  -7  11  12          0.62          2.50         3.30 o                         
  -5  11  12          0.72          4.68         4.38 o                         
  -3  11  12          0.27         -0.42         3.93 o                         
  -1  11  12          9.53         11.49         4.44 o                         
   1  11  12          0.65          2.99         5.71 o                         
   3  11  12          0.13         -4.07         4.23 o                         
  -8  12  12          0.27          3.17         5.02 o                         
  -6  12  12          4.58          6.55         6.55 o                         
  -4  12  12          0.15         -3.93         3.93 o                         
  -2  12  12         26.30         37.62         6.24 o                         
   0  12  12          0.29          2.55         4.44 o                         
  -7  13  12          1.31          3.75         7.49 o                         
  -5  13  12         11.42         19.98        11.24 o                         
  -3  13  12          1.26         -1.63         9.05 o                         
  -1  13  12          3.90          9.08         5.02 o                         
 -13   1  13          0.04          3.62         4.29 o                         
 -11   1  13          0.00         -2.99         3.24 o                         
  -9   1  13          0.56         -1.36         2.61 o                         
  -7   1  13          3.49          0.56         2.14 o                         
  -5   1  13          2.03         -2.06         2.06 o                         
  -3   1  13        211.39        208.64         6.33 o                         
  -1   1  13         34.43         39.78         4.05 o                         
   1   1  13        105.82         91.92         6.38 o                         
   3   1  13         51.03         54.63         5.83 o                         
   5   1  13         76.76         89.57         5.84 o                         
 -12   2  13          0.61         -2.19         3.76 o                         
 -10   2  13          0.43          0.30         3.18 o                         
  -8   2  13         18.74         16.19         3.17 o                         
  -6   2  13          0.72          1.09         2.34 o                         
  -4   2  13          2.15         -2.02         2.02 o                         
  -2   2  13        136.41        126.81         5.85 o                         
   0   2  13        105.37         96.33         6.04 o                         
   2   2  13         71.20         71.94         5.99 o                         
   4   2  13         19.31         16.63         4.28 o                         
 -11   3  13          5.83          1.41         3.47 o                         
  -9   3  13          0.37         -2.47         2.47 o                         
  -7   3  13          5.79          5.38         2.80 o                         
  -5   3  13          9.00          9.28         2.63 o                         
  -3   3  13          0.06         -0.36         2.01 o                         
  -1   3  13          0.00          1.21         2.44 o                         
   1   3  13         91.78         71.69         5.92 o                         
   3   3  13        147.21        170.42         8.39 o                         
   5   3  13          1.14          4.27         3.18 o                         
 -12   4  13          3.41          3.39         4.02 o                         
 -10   4  13          0.36         -0.91         3.31 o                         
  -8   4  13         45.94         50.19         4.28 o                         
  -6   4  13          3.59          3.30         2.56 o                         
  -4   4  13         24.98         22.48         3.13 o                         
  -2   4  13         48.83         44.75         4.23 o                         
   0   4  13         17.42         23.37         3.45 o                         
   2   4  13          7.38          7.58         3.56 o                         
   4   4  13          0.33         -0.95         2.71 o                         
 -11   5  13          4.30          4.58         3.88 o                         
  -9   5  13          1.03         -2.98         2.98 o                         
  -7   5  13         12.58         11.95         2.97 o                         
  -5   5  13         18.97         20.56         3.14 o                         
  -3   5  13        128.63        108.30         5.72 o                         
  -1   5  13          0.26         -0.82         2.10 o                         
   1   5  13          0.01         -2.76         2.76 o                         
   3   5  13         47.32         56.11         5.06 o                         
   5   5  13         29.52         38.46         4.95 o                         
 -12   6  13          0.75         -2.69         3.59 o                         
 -10   6  13          1.44          2.96         4.54 o                         
  -8   6  13          6.93          5.84         3.03 o                         
  -6   6  13         31.73         35.53         5.81 o                         
  -4   6  13         10.49          6.08         3.33 o                         
  -2   6  13         14.25          9.68         2.87 o                         
   0   6  13         34.46         35.24         4.67 o                         
   2   6  13         29.21         39.67         7.85 o                         
   4   6  13          4.70          0.13         3.09 o                         
 -11   7  13          0.17          4.54         3.58 o                         
  -9   7  13          1.41         -0.90         3.22 o                         
  -7   7  13          0.95          0.49         2.51 o                         
  -5   7  13          2.41          0.16         2.51 o                         
  -3   7  13          4.50          4.47         2.75 o                         
  -1   7  13          0.01         -1.44         2.58 o                         
   1   7  13          0.89          0.42         3.83 o                         
   3   7  13         54.93        101.54         8.39 o                         
 -10   8  13          0.44          0.84         3.59 o                         
  -8   8  13          0.03         -2.92         2.92 o                         
  -6   8  13          1.23          0.82         2.98 o                         
  -4   8  13          8.81         12.28         3.56 o                         
  -2   8  13         11.90          5.17         3.71 o                         
   0   8  13          8.39          8.06         4.08 o                         
   2   8  13         32.39         58.96         6.96 o                         
  -9   9  13          0.42          2.10         3.70 o                         
  -7   9  13          3.52          2.61         3.30 o                         
  -5   9  13         15.50         15.32         3.92 o                         
  -3   9  13         10.44          6.48         4.47 o                         
  -1   9  13         22.09         30.21         5.36 o                         
   1   9  13          9.64         13.73         5.15 o                         
   3   9  13         11.47         16.23         7.80 o                         
  -8  10  13          0.00          4.01         3.96 o                         
  -6  10  13         18.10          9.63         9.34 o                         
  -4  10  13          0.13          2.41         4.20 o                         
  -2  10  13          0.16         -0.60         3.57 o                         
   0  10  13         10.02          0.95         5.67 o                         
   2  10  13         41.99         74.59         8.31 o                         
  -7  11  13          1.30         10.08         5.13 o                         
  -5  11  13          3.97          2.02         3.79 o                         
  -3  11  13         12.78         16.74         6.30 o                         
  -1  11  13          5.15         -4.09         4.09 o                         
   1  11  13          7.07         10.80         5.95 o                         
  -6  12  13          1.36          3.87         4.38 o                         
  -4  12  13         23.96         29.05         6.22 o                         
  -2  12  13          0.38         -3.28         4.52 o                         
 -12   0  14          1.19         -5.69         5.69 o                         
 -10   0  14          1.11          1.28         4.56 o                         
  -8   0  14         11.77         10.99         4.80 o                         
  -6   0  14         77.76         84.04         6.96 o                         
  -4   0  14         25.46         23.15         4.66 o                         
  -2   0  14        261.74        257.82        10.09 o                         
   0   0  14         38.95         32.18         6.83 o                         
   2   0  14         50.61         65.46         8.98 o                         
   4   0  14        113.23        120.03         9.37 o                         
 -11   1  14          0.46          0.52         3.51 o                         
  -9   1  14          8.64          7.47         3.33 o                         
  -7   1  14         31.30         30.30         4.61 o                         
  -5   1  14         39.72         35.50         3.73 o                         
  -3   1  14         15.75         14.56         3.77 o                         
  -1   1  14         11.02         14.99         3.80 o                         
   1   1  14          2.06          2.34         3.27 o                         
   3   1  14         32.18         37.61         5.46 o                         
 -12   2  14          0.01          5.38         4.41 o                         
 -10   2  14          2.03          3.11         3.63 o                         
  -8   2  14         29.78         38.33         4.12 o                         
  -6   2  14         49.34         51.07         4.21 o                         
  -4   2  14         84.29         82.78         4.78 o                         
  -2   2  14        241.66        249.14         7.83 o                         
   0   2  14         11.81          7.22         4.04 o                         
   2   2  14         53.69         67.77         7.84 o                         
   4   2  14         10.13          4.89         2.98 o                         
 -11   3  14         11.19         14.12         4.14 o                         
  -9   3  14          0.17          3.77         3.10 o                         
  -7   3  14         56.08         56.71         4.62 o                         
  -5   3  14         56.38         55.57         4.30 o                         
  -3   3  14        217.28        220.21         8.08 o                         
  -1   3  14         50.61         52.61         4.95 o                         
   1   3  14         70.82         81.46         7.12 o                         
   3   3  14         44.06         63.18         6.25 o                         
 -10   4  14          9.09         11.68         3.95 o                         
  -8   4  14          1.47          0.00         2.83 o                         
  -6   4  14         17.10         15.63         3.44 o                         
  -4   4  14         14.29         17.54         3.36 o                         
  -2   4  14          6.71          6.07         2.71 o                         
   0   4  14          1.85          2.45         2.99 o                         
   2   4  14          4.37          2.62         3.86 o                         
 -11   5  14          3.34          2.60         5.11 o                         
  -9   5  14          0.29          2.94         3.34 o                         
  -7   5  14         10.26          3.71         2.89 o                         
  -5   5  14         50.38         53.44         4.39 o                         
  -3   5  14         21.39         18.09         3.62 o                         
  -1   5  14          0.43         -2.33         2.37 o                         
   1   5  14         76.86         91.58         6.85 o                         
   3   5  14         34.77         41.22         5.04 o                         
 -10   6  14          1.07          2.38         3.63 o                         
  -8   6  14          3.78         -0.03         3.11 o                         
  -6   6  14         28.29         25.54         5.72 o                         
  -4   6  14          0.06          0.51         3.11 o                         
  -2   6  14          2.56          6.52         2.96 o                         
   0   6  14          0.18          3.93         3.52 o                         
   2   6  14         11.37         11.77         4.08 o                         
  -9   7  14          2.36          2.98         3.42 o                         
  -7   7  14          9.35          8.75         3.00 o                         
  -5   7  14          3.64          2.89         3.27 o                         
  -3   7  14          0.53          2.07         2.87 o                         
  -1   7  14          0.10          1.20         4.08 o                         
   1   7  14         37.03         42.45         6.24 o                         
  -8   8  14          2.68          2.27         3.20 o                         
  -6   8  14         11.43          2.87         3.73 o                         
  -4   8  14          0.19          2.17         3.33 o                         
  -2   8  14          0.17         -1.52         4.33 o                         
   0   8  14         13.52         14.30         4.77 o                         
  -7   9  14          0.05          3.49         4.64 o                         
  -5   9  14          8.75          9.06         4.04 o                         
  -3   9  14          3.63          6.62         4.24 o                         
  -1   9  14          7.66          7.91         5.05 o                         
   1   9  14         40.07         27.21         7.72 o                         
  -6  10  14          0.06         -0.83         4.33 o                         
  -4  10  14          2.00          8.39         3.84 o                         
  -2  10  14          1.68          5.69         5.72 o                         
  -5  11  14          8.67          2.90         4.68 o                         
  -3  11  14          7.51          6.87         5.74 o                         
 -11   1  15          1.09          2.44         3.78 o                         
  -9   1  15          3.32          1.31         3.23 o                         
  -7   1  15          0.02          0.19         2.73 o                         
  -5   1  15          0.45          0.77         2.55 o                         
  -3   1  15         19.40         15.61         3.63 o                         
  -1   1  15          2.05         -0.51         3.33 o                         
   1   1  15         14.13         16.03         4.43 o                         
 -10   2  15         10.36         17.90         4.33 o                         
  -8   2  15          0.36         -2.79         2.79 o                         
  -6   2  15         12.76         10.63         3.20 o                         
  -4   2  15          4.19          3.88         3.11 o                         
  -2   2  15         86.26         88.26         5.79 o                         
   0   2  15         17.68         24.19         4.69 o                         
   2   2  15          7.69         10.41         4.32 o                         
  -9   3  15          3.47          5.79         3.50 o                         
  -7   3  15          0.00          2.12         2.95 o                         
  -5   3  15          0.00          0.81         2.75 o                         
  -3   3  15         49.33         51.00         7.83 o                         
  -1   3  15         90.08         95.68         7.00 o                         
   1   3  15         16.14          8.92         4.13 o                         
 -10   4  15          7.07          3.04         3.68 o                         
  -8   4  15         12.91         12.00         3.54 o                         
  -6   4  15          7.07          8.74         3.09 o                         
  -4   4  15         23.51         24.30         3.98 o                         
  -2   4  15         81.84         70.96         6.52 o                         
   0   4  15         96.65        124.41         8.11 o                         
   2   4  15          3.16          3.78         4.17 o                         
  -9   5  15          1.16          3.28         4.17 o                         
  -7   5  15          7.52          5.71         3.04 o                         
  -5   5  15          3.01          1.83         3.12 o                         
  -3   5  15         12.35         17.54         3.73 o                         
  -1   5  15         11.90         13.21         3.66 o                         
   1   5  15          8.62         12.51         4.19 o                         
  -8   6  15          0.03         -0.07         3.08 o                         
  -6   6  15          4.32          1.53         3.13 o                         
  -4   6  15          0.80          1.99         3.13 o                         
  -2   6  15          6.93          7.16         3.45 o                         
   0   6  15         13.46         30.57         4.46 o                         
  -7   7  15          0.25         -0.11         3.02 o                         
  -5   7  15          5.28          3.91         3.08 o                         
  -3   7  15          4.06          3.62         3.45 o                         
  -1   7  15          0.05          0.60         3.62 o                         
  -6   8  15          6.12          8.05         4.04 o                         
  -4   8  15          0.09         -2.98         3.44 o                         
  -2   8  15          1.90          3.40         3.86 o                         
  -5   9  15          3.89          5.07         3.97 o                         
  -3   9  15          0.09          2.42         3.96 o                         
  -8   0  16         20.44         19.75         5.75 o                         
  -6   0  16          4.29         -1.47         5.94 o                         
  -4   0  16          0.22          0.07         4.20 o                         
  -2   0  16          4.14         -1.34         4.50 o                         
   0   0  16          6.30          3.57         5.40 o                         
  -9   1  16         19.59         20.40         4.19 o                         
  -7   1  16         12.56         10.33         3.31 o                         
  -5   1  16         12.71         13.00         3.47 o                         
  -3   1  16          0.00         -0.52         3.64 o                         
  -1   1  16          3.73          4.40         4.27 o                         
  -8   2  16          9.50          5.75         3.54 o                         
  -6   2  16          0.37          1.91         3.19 o                         
  -4   2  16          0.00          3.05         3.38 o                         
  -2   2  16          2.20         -0.76         3.62 o                         
   0   2  16          6.71          8.34         4.11 o                         
  -9   3  16          1.26          0.01         3.78 o                         
  -7   3  16          0.65          0.22         5.35 o                         
  -5   3  16         75.95         78.63         5.88 o                         
  -3   3  16          3.40          2.76         5.33 o                         
  -1   3  16          1.16         -0.29         4.78 o                         
  -8   4  16          0.60          2.20         3.16 o                         
  -6   4  16          4.70         -1.14         3.46 o                         
  -4   4  16         23.44         22.82         4.34 o                         
  -2   4  16         63.65         72.90         5.29 o                         
  -7   5  16          0.21          0.85         3.21 o                         
  -5   5  16         18.87         15.86         3.88 o                         
  -3   5  16          1.82         -0.29         3.15 o                         
  -6   6  16          0.00         -0.27         3.38 o                         
  -4   6  16          0.80          4.81         3.53 o                         
  -5   1  17          0.08          0.52         5.51 o                         
                                                                                
