# Supplementary material for: Crystal structures and Hirshfeld surface analyses of 4,4′-{[1,3-phenyl­enebis(methyl­ene)]bis­(­oxy)}bis­(3-meth­oxy­benzaldehyde) and 4,4′-{[(1,4-phenyl­ene­bis(methyl­ene)]bis­(­oxy)}bis­(3-meth­oxy­benzalde­hyde)
Source: Acta Crystallogr E Crystallogr Commun. 2019 May 24;75(Pt 6):875–9. doi: 10.1107/S2056989019006662 (PMC6658956; doi:10.1107/S2056989019006662)
Supplement: Supplementary file 3 [file e-75-00875-IIsup3.hkl]

data_II                                                                         
_shelx_title ' L2_8 in P2(1)/c'                                                 
_shelx_refln_list_code          4                                               
_shelx_F_calc_maximum      113.70                                               
_exptl_crystal_F_000       428.00                                               
_reflns_d_resolution_high  0.7461                                               
                                                                                
loop_                                                                           
 _space_group_symop_operation_xyz                                               
 'x, y, z'                                                                      
 '-x, y+1/2, -z+1/2'                                                            
 '-x, -y, -z'                                                                   
 'x, -y-1/2, z-1/2'                                                             
                                                                                
_cell_length_a    12.6668                                                       
_cell_length_b     7.7470                                                       
_cell_length_c    10.4244                                                       
_cell_angle_alpha  90.000                                                       
_cell_angle_beta  102.126                                                       
_cell_angle_gamma  90.000                                                       
                                                                                
_shelx_F_squared_multiplier     1.000                                           
                                                                                
loop_                                                                           
 _refln_index_h                                                                 
 _refln_index_k                                                                 
 _refln_index_l                                                                 
 _refln_F_squared_calc                                                          
 _refln_F_squared_meas                                                          
 _refln_F_squared_sigma                                                         
 _refln_observed_status                                                         
   1   0   0        232.16        228.30         3.95 o                         
   2   0   0         10.07          4.93         0.48 o                         
   3   0   0         29.52         31.39         1.44 o                         
   4   0   0        549.60        561.71         8.78 o                         
   5   0   0        398.65        404.51         6.44 o                         
   6   0   0        582.64        623.54         9.64 o                         
   7   0   0         83.11         86.70         2.34 o                         
   8   0   0        105.38        115.76         3.32 o                         
   9   0   0          4.13          5.10         0.76 o                         
  10   0   0          9.43         10.61         0.97 o                         
  11   0   0         30.37         33.28         2.34 o                         
  12   0   0         12.07         10.15         1.66 o                         
  13   0   0         18.18         23.21         1.89 o                         
  14   0   0         32.91         38.60         2.38 o                         
  15   0   0          0.04         -0.98         1.38 o                         
  16   0   0          1.10          1.22         1.55 o                         
   1   1   0        499.24        485.50         3.82 o                         
   2   1   0          8.76          8.42         0.29 o                         
   3   1   0       1736.59       1734.50        16.92 o                         
   4   1   0       2400.74       2366.58        23.03 o                         
   5   1   0        527.60        464.11         5.60 o                         
   6   1   0         27.10         28.14         0.93 o                         
   7   1   0        643.81        681.57         7.44 o                         
   8   1   0        264.17        275.08         3.44 o                         
   9   1   0          0.29          0.44         0.61 o                         
  10   1   0         37.43         42.32         1.61 o                         
  11   1   0         11.73         12.50         0.96 o                         
  12   1   0         55.96         54.09         2.51 o                         
  13   1   0          6.70          4.99         0.94 o                         
  14   1   0          0.04          0.28         0.77 o                         
  15   1   0          0.08         -0.23         0.89 o                         
  16   1   0         10.20          6.36         2.10 o                         
   0   2   0       2891.89       2824.23        30.40 o                         
   1   2   0       1072.15       1102.18         9.07 o                         
   2   2   0        232.94        212.66         1.97 o                         
   3   2   0         90.12         91.69         1.25 o                         
   4   2   0        500.99        490.70         4.92 o                         
   5   2   0        322.21        333.48         3.59 o                         
   6   2   0         44.38         47.52         1.01 o                         
   7   2   0         20.45         20.90         0.84 o                         
   8   2   0         29.63         29.46         1.12 o                         
   9   2   0          0.10         -0.09         0.48 o                         
  10   2   0        343.86        345.26         6.42 o                         
  11   2   0          3.83          5.93         0.80 o                         
  12   2   0         10.14          9.52         1.02 o                         
  13   2   0          3.70          3.26         0.85 o                         
  14   2   0          0.78          0.97         0.94 o                         
  15   2   0         28.61         30.15         2.19 o                         
  16   2   0          0.01          1.08         1.22 o                         
   1   3   0         38.79         39.68         0.67 o                         
   2   3   0        561.43        568.16         5.06 o                         
   3   3   0         21.82         23.69         0.65 o                         
   4   3   0        622.35        603.37         6.09 o                         
   5   3   0         13.87         25.82         0.81 o                         
   6   3   0          1.12          2.45         0.38 o                         
   7   3   0          1.69          1.86         0.44 o                         
   8   3   0         13.18         14.75         0.81 o                         
   9   3   0         43.16         40.58         2.05 o                         
  10   3   0        268.36        283.42         5.06 o                         
  11   3   0         30.86         29.87         1.62 o                         
  12   3   0         41.81         46.39         5.40 o                         
  13   3   0          5.00          7.14         1.63 o                         
  14   3   0          1.27          1.01         1.06 o                         
  15   3   0          1.37          0.68         1.25 o                         
   0   4   0          5.53          2.62         0.37 o                         
   1   4   0        184.68        205.53         2.14 o                         
   2   4   0        192.60        222.56         2.73 o                         
   3   4   0        438.85        481.62         4.81 o                         
   4   4   0        136.75        153.47         2.01 o                         
   5   4   0        493.99        526.74         6.56 o                         
   6   4   0         16.68         22.84         0.91 o                         
   7   4   0          0.20         -0.16         0.43 o                         
   8   4   0         18.93         19.40         1.38 o                         
   9   4   0         49.81         47.31         1.85 o                         
  10   4   0         24.18         31.91         2.03 o                         
  11   4   0         94.46        108.05         3.66 o                         
  12   4   0          0.09         -0.12         1.56 o                         
  13   4   0          4.40          3.78         1.29 o                         
  14   4   0          3.01          3.10         1.39 o                         
  15   4   0          0.06          0.24         1.24 o                         
   1   5   0        226.50        235.60         2.39 o                         
   2   5   0         44.20         43.86         1.10 o                         
   3   5   0         81.40         89.28         1.49 o                         
   4   5   0        125.57        120.18         1.94 o                         
   5   5   0        228.50        247.78         3.36 o                         
   6   5   0         53.03         46.00         3.11 o                         
   7   5   0         38.99         38.38         2.09 o                         
   8   5   0          7.27          6.36         1.19 o                         
   9   5   0          7.43          5.76         2.10 o                         
  10   5   0          0.08          0.79         0.93 o                         
  11   5   0         79.81         91.12         3.53 o                         
  12   5   0         12.63         12.61         3.25 o                         
  13   5   0         16.59         13.33         2.23 o                         
  14   5   0         10.21          9.53         2.21 o                         
   0   6   0        799.98        874.40        11.83 o                         
   1   6   0          1.74          0.86         0.39 o                         
   2   6   0        150.20        155.67         2.09 o                         
   3   6   0         23.24         26.41         0.99 o                         
   4   6   0        110.10        120.39         2.25 o                         
   5   6   0        104.40         81.49         2.80 o                         
   6   6   0          6.76          7.52         1.54 o                         
   7   6   0        128.92        118.20         3.65 o                         
   8   6   0         31.38         31.07         2.12 o                         
   9   6   0          0.06          0.94         1.01 o                         
  10   6   0          0.26          1.03         1.18 o                         
  11   6   0          3.70          2.89         1.38 o                         
  12   6   0         22.09         23.54         4.99 o                         
  13   6   0         28.29         27.07         4.33 o                         
   1   7   0        344.08        333.12         4.21 o                         
   2   7   0          1.78          0.89         0.45 o                         
   3   7   0        266.67        260.27         5.03 o                         
   4   7   0         30.83         30.15         1.69 o                         
   5   7   0        149.38        152.77         6.25 o                         
   6   7   0          5.81          6.02         1.24 o                         
   7   7   0          0.87          0.38         0.89 o                         
   8   7   0          2.12          2.29         1.80 o                         
   9   7   0          3.91          3.86         1.52 o                         
  10   7   0          0.17         -0.24         1.98 o                         
  11   7   0          0.71          0.60         2.23 o                         
  12   7   0          0.02         -0.84         1.80 o                         
   0   8   0         14.09         17.56         1.49 o                         
   1   8   0          0.73          0.95         0.95 o                         
   2   8   0          9.97         14.86         1.41 o                         
   3   8   0        175.74        185.63         4.26 o                         
   4   8   0          6.69          7.21         1.20 o                         
   5   8   0          2.15          0.90         1.14 o                         
   6   8   0          0.17          0.99         1.18 o                         
   7   8   0          0.69          2.36         1.44 o                         
   8   8   0          6.80         10.52         3.49 o                         
   9   8   0         17.06         21.25         3.73 o                         
  10   8   0          7.74         11.43         3.25 o                         
   1   9   0          0.01          0.28         1.32 o                         
   2   9   0         31.16         34.36         2.43 o                         
   3   9   0          2.11          2.75         1.15 o                         
   4   9   0          0.60          3.43         1.50 o                         
   5   9   0         10.66         12.40         4.69 o                         
   6   9   0          2.80          3.97         1.62 o                         
   7   9   0          5.77          9.93         3.13 o                         
   8   9   0          0.82          2.29         2.41 o                         
   1  10   0          7.90          2.89         2.65 o                         
   2  10   0          9.14         11.91         3.49 o                         
   3  10   0          3.06          4.21         2.89 o                         
   4  10   0          0.91          4.09         2.53 o                         
 -16   1   1          4.22          3.42         1.31 o                         
 -15   1   1          5.26          6.12         1.31 o                         
 -14   1   1         29.76         29.50         1.75 o                         
 -13   1   1          3.81          4.76         0.80 o                         
 -12   1   1          1.92          1.19         0.62 o                         
 -11   1   1          3.18          3.04         0.70 o                         
 -10   1   1          9.67          8.49         0.78 o                         
  -9   1   1         70.26         65.13         1.37 o                         
  -8   1   1        346.43        343.70         3.94 o                         
  -7   1   1         33.42         30.17         0.81 o                         
  -6   1   1        128.05        142.27         2.00 o                         
  -5   1   1        211.74        200.51         2.30 o                         
  -4   1   1        734.38        703.76         6.67 o                         
  -3   1   1       3105.46       2945.55        28.81 o                         
  -2   1   1       1689.72       1626.02        14.97 o                         
  -1   1   1       1941.68       1853.80        17.85 o                         
   0   1   1       2413.85       2287.09        29.11 o                         
   1   1   1          3.43          7.65         0.71 o                         
   2   1   1       6415.75       6158.08        59.30 o                         
   3   1   1        309.83        278.27         2.83 o                         
   4   1   1         17.80         20.68         0.70 o                         
   5   1   1         80.64         82.40         1.52 o                         
   6   1   1        251.60        225.94         3.02 o                         
   7   1   1         35.78         33.46         1.49 o                         
   8   1   1        286.03        279.11         3.81 o                         
   9   1   1         20.19         24.28         1.08 o                         
  10   1   1          7.15          6.86         0.77 o                         
  11   1   1         33.41         32.78         1.37 o                         
  12   1   1         28.69         29.96         1.56 o                         
  13   1   1         21.30         22.11         1.48 o                         
  14   1   1          1.65          1.83         0.92 o                         
  15   1   1          2.43          2.20         1.08 o                         
  16   1   1          3.50          1.61         1.25 o                         
 -16   2   1          0.01         -0.17         1.28 o                         
 -15   2   1         15.00         12.92         1.75 o                         
 -14   2   1         22.72         28.24         1.94 o                         
 -13   2   1          2.65          0.29         0.88 o                         
 -12   2   1          0.73          0.12         0.58 o                         
 -11   2   1        123.77        123.15         2.66 o                         
 -10   2   1        244.37        233.77         4.23 o                         
  -9   2   1         12.97         14.30         1.42 o                         
  -8   2   1         29.84         24.98         0.78 o                         
  -7   2   1        511.77        489.43         5.15 o                         
  -6   2   1        354.61        356.28         5.72 o                         
  -5   2   1          6.88          6.99         0.54 o                         
  -4   2   1          0.00          0.41         0.24 o                         
  -3   2   1        468.26        438.75         4.20 o                         
  -2   2   1         41.26         29.81         0.60 o                         
  -1   2   1         11.92          8.63         0.33 o                         
   0   2   1        148.24        134.74         1.60 o                         
   1   2   1       1862.82       1727.87        13.90 o                         
   2   2   1         58.55         49.04         0.75 o                         
   3   2   1        117.90        102.02         1.37 o                         
   4   2   1        627.82        636.95         6.77 o                         
   5   2   1         62.55         56.74         1.66 o                         
   6   2   1        239.68        221.54         3.21 o                         
   7   2   1         43.92         39.48         1.22 o                         
   8   2   1         32.25         26.23         1.11 o                         
   9   2   1        171.06        164.01         2.77 o                         
  10   2   1        163.61        154.41         3.18 o                         
  11   2   1         20.81         24.36         1.55 o                         
  12   2   1         38.07         40.27         1.79 o                         
  13   2   1         12.58         11.87         1.21 o                         
  14   2   1         22.09         20.68         2.18 o                         
  15   2   1         27.01         31.54         2.26 o                         
 -16   3   1          8.29         10.09         1.84 o                         
 -15   3   1          3.26          3.42         1.46 o                         
 -14   3   1          1.71          2.50         1.18 o                         
 -13   3   1          3.81          3.47         1.48 o                         
 -12   3   1          2.94          2.39         1.51 o                         
 -11   3   1         92.36         88.53         3.12 o                         
 -10   3   1        147.47        146.93         2.85 o                         
  -9   3   1         25.18         21.79         1.35 o                         
  -8   3   1        514.44        475.14         6.17 o                         
  -7   3   1        734.97        733.02        15.87 o                         
  -6   3   1          1.03          4.17         0.61 o                         
  -5   3   1          4.29          4.76         0.32 o                         
  -4   3   1        485.15        459.86         4.26 o                         
  -3   3   1       2216.92       2202.23        18.10 o                         
  -2   3   1         59.26         66.10         1.05 o                         
  -1   3   1        216.75        229.80         2.45 o                         
   0   3   1        446.76        450.06         4.05 o                         
   1   3   1         54.96         68.66         0.96 o                         
   2   3   1        154.15        161.75         1.90 o                         
   3   3   1        809.96        822.77         7.50 o                         
   4   3   1       1132.45       1188.23        11.32 o                         
   5   3   1         16.47         23.73         0.97 o                         
   6   3   1         21.12         24.38         0.84 o                         
   7   3   1         23.19         23.22         1.31 o                         
   8   3   1          5.36          5.46         0.69 o                         
   9   3   1         72.33         66.89         2.12 o                         
  10   3   1        384.38        377.62         6.35 o                         
  11   3   1          1.16          0.63         0.71 o                         
  12   3   1         12.93         15.74         1.34 o                         
  13   3   1          0.90          2.13         1.04 o                         
  14   3   1          0.03          0.35         1.04 o                         
  15   3   1          0.01         -0.39         1.11 o                         
 -15   4   1          2.45          4.49         2.09 o                         
 -14   4   1          7.77         10.21         2.12 o                         
 -13   4   1         69.64         73.38         3.90 o                         
 -12   4   1         61.17         62.36         9.14 o                         
 -11   4   1        214.82        220.86         8.15 o                         
 -10   4   1          0.10         -0.30         0.78 o                         
  -9   4   1        139.01        125.44         3.63 o                         
  -8   4   1        136.28        118.22         3.15 o                         
  -7   4   1         79.73         79.18         1.95 o                         
  -6   4   1         89.38         94.42         1.68 o                         
  -5   4   1        181.12        181.93         2.47 o                         
  -4   4   1        102.81         98.85         1.93 o                         
  -3   4   1         13.54         22.13         0.69 o                         
  -2   4   1        803.82        792.92         7.96 o                         
  -1   4   1        296.71        297.12         3.01 o                         
   0   4   1         12.22         14.47         0.50 o                         
   1   4   1        138.46        132.55         1.55 o                         
   2   4   1        193.89        205.29         2.13 o                         
   3   4   1          7.97          9.28         0.48 o                         
   4   4   1         23.03         25.44         0.91 o                         
   5   4   1        595.96        552.61         6.27 o                         
   6   4   1         71.15         79.81         2.11 o                         
   7   4   1         10.92          9.97         1.11 o                         
   8   4   1         64.06         62.04         2.04 o                         
   9   4   1         17.86         19.57         1.35 o                         
  10   4   1         19.42         21.58         1.45 o                         
  11   4   1          8.60          9.30         1.43 o                         
  12   4   1          5.12          4.05         1.30 o                         
  13   4   1         55.07         60.67         2.74 o                         
  14   4   1          1.27          0.22         1.05 o                         
  15   4   1          0.30          0.69         1.67 o                         
 -14   5   1          1.00          3.50         1.73 o                         
 -13   5   1         17.77         20.22         2.68 o                         
 -12   5   1          8.27          9.41         1.96 o                         
 -11   5   1         79.81         69.99         3.62 o                         
 -10   5   1         17.68         17.13         2.12 o                         
  -9   5   1          4.69          2.26         1.25 o                         
  -8   5   1         19.19         19.43         1.96 o                         
  -7   5   1        116.37        112.20         3.71 o                         
  -6   5   1         25.28         24.51         1.45 o                         
  -5   5   1         68.74         70.03         2.45 o                         
  -4   5   1         12.72         14.75         0.79 o                         
  -3   5   1         50.21         48.03         1.26 o                         
  -2   5   1         35.04         29.85         0.97 o                         
  -1   5   1         92.82         93.75         1.45 o                         
   0   5   1        111.35         88.98         1.38 o                         
   1   5   1          9.03          8.24         0.46 o                         
   2   5   1         46.13         45.61         0.95 o                         
   3   5   1         56.12         53.36         1.10 o                         
   4   5   1          3.18          1.74         0.57 o                         
   5   5   1         39.58         36.45         1.54 o                         
   6   5   1         33.64         31.11         3.36 o                         
   7   5   1         12.57         14.61         2.91 o                         
   8   5   1          0.15          0.68         0.90 o                         
   9   5   1          2.22          3.50         1.07 o                         
  10   5   1         13.22         11.69         1.56 o                         
  11   5   1          3.69          4.61         1.33 o                         
  12   5   1         35.35         40.57         2.84 o                         
  13   5   1         93.36         91.44         4.58 o                         
  14   5   1         10.88         14.28         2.57 o                         
 -13   6   1          0.36         -0.12         1.56 o                         
 -12   6   1          1.19          2.52         1.59 o                         
 -11   6   1         15.04         16.81         3.01 o                         
 -10   6   1         11.55         13.30         2.07 o                         
  -9   6   1          3.70          3.34         2.41 o                         
  -8   6   1          5.48          6.13         1.52 o                         
  -7   6   1          1.85          0.54         0.81 o                         
  -6   6   1          0.41          1.14         0.80 o                         
  -5   6   1          2.45          2.75         0.72 o                         
  -4   6   1         91.06         83.64         2.09 o                         
  -3   6   1        142.06        131.01         2.23 o                         
  -2   6   1         57.15         55.26         1.39 o                         
  -1   6   1         40.99         39.60         1.16 o                         
   0   6   1         35.37         33.53         0.96 o                         
   1   6   1          2.72          1.68         0.41 o                         
   2   6   1        244.33        230.08         2.87 o                         
   3   6   1        120.12        106.68         1.95 o                         
   4   6   1         23.32         29.14         1.31 o                         
   5   6   1          7.21          4.57         1.02 o                         
   6   6   1        101.46         89.82         3.09 o                         
   7   6   1         61.17         60.90         2.62 o                         
   8   6   1         16.46         16.46         1.72 o                         
   9   6   1          4.81          3.98         1.30 o                         
  10   6   1          2.69          3.13         1.15 o                         
  11   6   1          1.88          1.56         1.33 o                         
  12   6   1          0.00         -1.33         1.33 o                         
  13   6   1          4.79          4.93         2.41 o                         
 -12   7   1          2.27          0.36         2.04 o                         
 -11   7   1         23.87         28.61         3.05 o                         
 -10   7   1          4.72          4.40         2.04 o                         
  -9   7   1         11.58         11.40         2.00 o                         
  -8   7   1          1.45          1.75         1.38 o                         
  -7   7   1          6.17          5.96         1.56 o                         
  -6   7   1         51.42         53.49         3.10 o                         
  -5   7   1         35.47         28.96         1.97 o                         
  -4   7   1         22.97         19.93         1.50 o                         
  -3   7   1          0.12          0.54         0.62 o                         
  -2   7   1        239.89        239.45         3.67 o                         
  -1   7   1        803.98        792.12         9.16 o                         
   0   7   1          0.72          0.44         0.52 o                         
   1   7   1         68.40         66.36         1.59 o                         
   2   7   1         56.19         61.66         1.73 o                         
   3   7   1         56.24         58.28         1.93 o                         
   4   7   1          0.64          0.24         0.67 o                         
   5   7   1         44.71         42.28         3.07 o                         
   6   7   1          0.17         -0.76         0.76 o                         
   7   7   1         11.74         10.79         1.55 o                         
   8   7   1          0.32          0.49         1.02 o                         
   9   7   1          0.52          1.07         2.23 o                         
  10   7   1          5.19          5.11         1.78 o                         
  11   7   1         11.76         16.94         3.25 o                         
 -10   8   1          3.44          5.93         2.17 o                         
  -9   8   1          2.02         -0.29         1.56 o                         
  -8   8   1         11.44         11.56         2.12 o                         
  -7   8   1          0.16         -0.62         1.15 o                         
  -6   8   1          0.96          0.96         1.28 o                         
  -5   8   1         22.19         18.68         1.96 o                         
  -4   8   1          5.49          3.30         1.46 o                         
  -3   8   1         86.96         85.46         5.54 o                         
  -2   8   1         51.75         56.51         2.56 o                         
  -1   8   1         66.84         66.13         1.99 o                         
   0   8   1          0.65          0.96         0.73 o                         
   1   8   1          5.00          4.53         0.86 o                         
   2   8   1        164.29        162.23         3.42 o                         
   3   8   1         70.25         72.85         2.54 o                         
   4   8   1         55.28         53.95         4.18 o                         
   5   8   1         14.31         13.53         1.69 o                         
   6   8   1          1.22          1.54         1.10 o                         
   7   8   1          2.31          5.23         3.73 o                         
   8   8   1          5.52          6.14         2.04 o                         
   9   8   1          0.07         -0.14         1.44 o                         
  10   8   1          2.28          1.20         2.29 o                         
  -8   9   1          6.68          7.29         2.41 o                         
  -7   9   1          0.41          0.47         1.44 o                         
  -6   9   1          2.85          3.13         1.79 o                         
  -5   9   1          1.15          2.80         1.36 o                         
  -4   9   1         12.14          8.85         1.74 o                         
  -3   9   1         13.43         11.57         2.08 o                         
  -2   9   1          0.62         -1.08         1.92 o                         
  -1   9   1          6.17          2.04         2.04 o                         
   0   9   1          6.22          4.97         3.49 o                         
   1   9   1          6.53          7.64         1.21 o                         
   2   9   1          0.01         -0.87         0.87 o                         
   3   9   1         15.90         18.89         1.95 o                         
   4   9   1         96.71        108.14         3.93 o                         
   5   9   1          2.36          0.58         1.40 o                         
   6   9   1          0.58          2.40         1.52 o                         
   7   9   1          1.64          2.63         1.80 o                         
  -4  10   1         11.60         10.10         3.49 o                         
  -3  10   1          4.44          7.46         3.25 o                         
  -2  10   1          3.40         -1.20         2.29 o                         
  -1  10   1          5.90          4.45         2.89 o                         
   0  10   1          0.07          2.04         2.77 o                         
   1  10   1         22.73         30.92         4.69 o                         
   3  10   1          0.88         -0.96         2.04 o                         
 -16   0   2          0.66          0.72         2.53 o                         
 -15   0   2          0.14          0.19         1.49 o                         
 -14   0   2         49.60         51.94         3.17 o                         
 -13   0   2         28.09         34.90         3.80 o                         
 -12   0   2        146.25        132.10         5.29 o                         
 -11   0   2         16.90         14.31         1.36 o                         
 -10   0   2          6.71          6.96         1.11 o                         
  -9   0   2          1.31          0.98         0.53 o                         
  -8   0   2        409.68        406.07         6.74 o                         
  -7   0   2        710.35        767.77        11.49 o                         
  -6   0   2       1977.91       2091.68        30.78 o                         
  -5   0   2       3353.26       3375.48        40.28 o                         
  -4   0   2       1719.64       1844.30        22.26 o                         
  -3   0   2      12596.94      12899.90       235.48 o                         
  -2   0   2        744.56        889.21         9.85 o                         
   0   0   2      12928.54      13571.10       232.37 o                         
   1   0   2       2399.30       2378.90        40.79 o                         
   2   0   2       7883.05       8434.84       114.60 o                         
   3   0   2       2583.27       2445.40        29.04 o                         
   4   0   2        837.65        919.20        11.47 o                         
   5   0   2         45.73        153.56         9.69 o                         
   6   0   2        493.92        443.31         7.35 o                         
   7   0   2         56.29         82.79         2.36 o                         
   8   0   2          0.41          0.01         0.69 o                         
   9   0   2         52.30         47.94         2.91 o                         
  10   0   2          1.97          1.36         1.12 o                         
  11   0   2          7.56         11.45         1.40 o                         
  12   0   2         10.42         12.66         2.00 o                         
  13   0   2         32.69         33.18         2.87 o                         
  14   0   2          3.38          1.39         3.07 o                         
  15   0   2          5.86          3.77         1.82 o                         
 -16   1   2          2.42          1.50         1.34 o                         
 -15   1   2          1.89          2.76         1.16 o                         
 -14   1   2         14.95         15.62         1.37 o                         
 -13   1   2         35.55         43.98         1.62 o                         
 -12   1   2          0.01          0.77         0.57 o                         
 -11   1   2          0.37          0.77         0.52 o                         
 -10   1   2          1.00          2.83         0.54 o                         
  -9   1   2         31.19         33.00         0.97 o                         
  -8   1   2         88.51        128.64         1.89 o                         
  -7   1   2         17.22         16.91         0.84 o                         
  -6   1   2         41.61         42.23         0.93 o                         
  -5   1   2        417.87        431.30         4.22 o                         
  -4   1   2         37.38         36.86         0.56 o                         
  -3   1   2        310.55        906.61        12.49 o                         
  -2   1   2       2926.51       3399.83        33.20 o                         
  -1   1   2        771.70        731.52         7.65 o                         
   0   1   2        417.14        396.03         3.66 o                         
   1   1   2      12825.14      12982.21       172.76 o                         
   2   1   2      10075.20       9693.10        87.32 o                         
   3   1   2          1.56          5.33         0.30 o                         
   4   1   2          4.02         27.22         0.98 o                         
   5   1   2          1.38          2.73         0.40 o                         
   6   1   2         61.24         58.29         1.53 o                         
   7   1   2        581.85        572.38         8.15 o                         
   8   1   2          6.08          8.77         0.72 o                         
   9   1   2         25.92         26.30         1.14 o                         
  10   1   2          9.40          8.56         0.84 o                         
  11   1   2          6.05          6.22         0.92 o                         
  12   1   2        118.99        118.58         3.46 o                         
  13   1   2         16.12         15.13         1.45 o                         
  14   1   2          0.04         -0.05         0.96 o                         
  15   1   2          0.10         -0.03         1.27 o                         
 -16   2   2          2.39          2.77         1.37 o                         
 -15   2   2          0.28         -0.42         1.06 o                         
 -14   2   2          2.27          0.77         0.99 o                         
 -13   2   2         14.94         24.19         1.85 o                         
 -12   2   2         44.21         47.60         2.01 o                         
 -11   2   2          5.29          9.52         1.25 o                         
 -10   2   2         46.05         47.12         1.53 o                         
  -9   2   2          6.85          6.68         1.14 o                         
  -8   2   2         88.83         89.97         1.88 o                         
  -7   2   2          1.41         23.26         1.85 o                         
  -6   2   2        185.53        187.20         2.38 o                         
  -5   2   2        231.25        236.04         2.76 o                         
  -4   2   2         84.47        114.58         1.90 o                         
  -3   2   2       1462.25       1422.53        13.39 o                         
  -2   2   2        758.56        711.85         6.97 o                         
  -1   2   2          0.00          2.21         0.23 o                         
   0   2   2         40.04         39.20         0.82 o                         
   1   2   2        242.08        283.13         2.72 o                         
   2   2   2       1420.60       1500.78        16.72 o                         
   3   2   2        416.86        436.39         5.45 o                         
   4   2   2        248.98        246.17         3.49 o                         
   5   2   2         48.90         61.13         1.21 o                         
   6   2   2        311.56        298.05         4.08 o                         
   7   2   2         13.62         13.30         0.90 o                         
   8   2   2          9.46          9.60         0.77 o                         
   9   2   2        121.38        117.75         2.68 o                         
  10   2   2         88.88         83.97         2.34 o                         
  11   2   2         27.43         32.76         1.64 o                         
  12   2   2        203.09        204.11         5.54 o                         
  13   2   2          0.08          0.31         0.79 o                         
  14   2   2          0.22          0.46         0.91 o                         
  15   2   2          7.03          5.09         1.67 o                         
 -16   3   2          6.05          8.08         1.76 o                         
 -15   3   2          0.02         -1.41         1.41 o                         
 -14   3   2          5.06          2.39         1.36 o                         
 -13   3   2          0.36          2.15         1.39 o                         
 -12   3   2         20.40         21.26         2.21 o                         
 -11   3   2          2.08          3.02         0.83 o                         
 -10   3   2        307.89        299.12         6.04 o                         
  -9   3   2         34.67         32.62         1.53 o                         
  -8   3   2         73.02         55.86         1.47 o                         
  -7   3   2         30.21         29.96         1.02 o                         
  -6   3   2         32.92         34.69         0.90 o                         
  -5   3   2         96.15        113.77         1.58 o                         
  -4   3   2         55.24         71.44         1.15 o                         
  -3   3   2        376.52        429.42         4.28 o                         
  -2   3   2        594.18        580.80         5.14 o                         
  -1   3   2         44.65         41.29         0.78 o                         
   0   3   2        133.38        149.01         2.56 o                         
   1   3   2          2.59         40.04         1.42 o                         
   2   3   2       1221.51       1206.90        11.34 o                         
   3   3   2         10.97         11.95         0.66 o                         
   4   3   2        238.23        237.42         3.97 o                         
   5   3   2          1.00          2.22         0.50 o                         
   6   3   2         15.90         18.67         1.05 o                         
   7   3   2         26.90         29.74         1.27 o                         
   8   3   2          7.03         11.39         0.96 o                         
   9   3   2          3.54         17.05         1.18 o                         
  10   3   2         21.56         19.78         1.34 o                         
  11   3   2         27.29         22.44         1.44 o                         
  12   3   2         20.93         22.99         2.24 o                         
  13   3   2          2.14          2.13         1.05 o                         
  14   3   2          0.27         -0.97         0.97 o                         
  15   3   2          2.16          3.59         1.34 o                         
 -15   4   2          0.26          0.10         1.53 o                         
 -14   4   2          0.33         -0.15         1.36 o                         
 -13   4   2          1.61          3.73         1.62 o                         
 -12   4   2         19.17         17.71         2.25 o                         
 -11   4   2        130.66        117.97         4.59 o                         
 -10   4   2          0.55          2.17         0.99 o                         
  -9   4   2        573.10        560.09         9.43 o                         
  -8   4   2         54.09         55.69         1.90 o                         
  -7   4   2         16.59         15.86         1.08 o                         
  -6   4   2          1.22         14.80         1.18 o                         
  -5   4   2        111.18        118.92         1.84 o                         
  -4   4   2        168.28        197.40         2.59 o                         
  -3   4   2        249.77        274.84         3.11 o                         
  -2   4   2          0.00         18.08         1.26 o                         
  -1   4   2        292.26        299.41         3.23 o                         
   0   4   2         58.66         82.66         1.40 o                         
   1   4   2        264.81        275.60         3.26 o                         
   2   4   2        206.81        240.43         2.94 o                         
   3   4   2         21.74         29.77         0.74 o                         
   4   4   2         13.92         24.48         1.12 o                         
   5   4   2        216.67        212.05         3.50 o                         
   6   4   2          1.33          2.52         0.61 o                         
   7   4   2         28.46         24.82         1.25 o                         
   8   4   2          0.02         25.74         2.77 o                         
   9   4   2         28.81         32.16         2.40 o                         
  10   4   2          3.10          9.87         1.20 o                         
  11   4   2         14.55         17.87         1.65 o                         
  12   4   2          2.71          3.09         1.11 o                         
  13   4   2          0.07         -0.17         0.95 o                         
  14   4   2          0.35          0.81         1.16 o                         
 -14   5   2          1.14          1.25         1.59 o                         
 -13   5   2         10.44         11.36         2.19 o                         
 -12   5   2          1.68          2.97         1.52 o                         
 -11   5   2         53.55         52.76         3.36 o                         
 -10   5   2          4.81          6.86         1.86 o                         
  -9   5   2          0.32          8.86         1.62 o                         
  -8   5   2         73.24         83.96         3.29 o                         
  -7   5   2        292.34        271.32         4.79 o                         
  -6   5   2         32.78         43.27         1.40 o                         
  -5   5   2         30.03         35.10         1.21 o                         
  -4   5   2          0.91          1.10         0.43 o                         
  -3   5   2          1.96          6.83         0.59 o                         
  -2   5   2         11.50         16.02         0.75 o                         
  -1   5   2        500.13        500.18         5.85 o                         
   0   5   2         30.46         53.94         1.29 o                         
   1   5   2          4.64          6.68         0.52 o                         
   2   5   2         88.53         90.80         1.62 o                         
   3   5   2          0.28          0.48         0.35 o                         
   4   5   2          4.31          3.20         0.69 o                         
   5   5   2        180.08        175.09         3.48 o                         
   6   5   2          9.48         19.84         1.34 o                         
   7   5   2        257.53        231.95         5.40 o                         
   8   5   2         99.59        101.97         2.88 o                         
   9   5   2          0.01         -0.44         0.70 o                         
  10   5   2          1.91          6.08         1.35 o                         
  11   5   2         22.26         17.50         1.94 o                         
  12   5   2         18.92         20.53         1.93 o                         
  13   5   2          4.66          6.95         1.47 o                         
 -13   6   2          9.31          9.66         2.24 o                         
 -12   6   2          1.99          3.62         2.17 o                         
 -11   6   2          3.41          5.39         1.78 o                         
 -10   6   2          3.99          1.41         1.30 o                         
  -9   6   2          0.00          1.15         2.53 o                         
  -8   6   2         17.81         16.67         2.08 o                         
  -7   6   2         13.61         12.83         1.74 o                         
  -6   6   2          0.01         -0.06         0.59 o                         
  -5   6   2        382.46        371.54         7.25 o                         
  -4   6   2        235.53        241.58         3.70 o                         
  -3   6   2        377.84        364.81         4.89 o                         
  -2   6   2        129.62        153.35         3.00 o                         
  -1   6   2        190.18        173.02         5.46 o                         
   0   6   2          1.83         12.34         0.81 o                         
   1   6   2        466.11        438.36         5.07 o                         
   2   6   2          2.79         21.84         1.15 o                         
   3   6   2         62.34         70.49         2.30 o                         
   4   6   2         30.64         38.69         1.74 o                         
   5   6   2          1.74          1.58         0.72 o                         
   6   6   2          1.24          1.39         0.91 o                         
   7   6   2         46.40         35.08         2.19 o                         
   8   6   2          9.38          7.15         1.39 o                         
   9   6   2          0.34          1.27         1.04 o                         
  10   6   2          3.00          2.24         1.16 o                         
  11   6   2          4.13          4.67         1.58 o                         
  12   6   2         12.23         10.83         1.80 o                         
 -12   7   2          0.02          3.73         2.41 o                         
 -11   7   2         10.26         16.80         5.11 o                         
 -10   7   2          0.15          0.30         1.56 o                         
  -9   7   2          5.73          3.56         2.23 o                         
  -8   7   2          0.99          0.44         1.27 o                         
  -7   7   2         32.66         28.46         2.55 o                         
  -6   7   2          4.43          2.23         1.12 o                         
  -5   7   2         45.85         36.60         2.21 o                         
  -4   7   2          2.67          3.03         0.83 o                         
  -3   7   2        172.48        155.47         3.14 o                         
  -2   7   2        138.63        133.65         3.63 o                         
  -1   7   2        376.63        363.46         5.50 o                         
   0   7   2          0.33         23.17         1.40 o                         
   1   7   2          4.55         12.39         0.94 o                         
   2   7   2        166.00        183.97         3.53 o                         
   3   7   2         32.47         30.33         1.67 o                         
   4   7   2          2.47          3.25         0.92 o                         
   5   7   2          7.59          8.14         1.59 o                         
   6   7   2         23.75         31.02         2.53 o                         
   7   7   2          5.67          7.90         1.57 o                         
   8   7   2          1.09          1.03         1.10 o                         
   9   7   2          3.19          2.33         1.23 o                         
  10   7   2          0.07          0.71         1.30 o                         
  11   7   2          0.04          2.17         1.92 o                         
 -10   8   2          0.06          0.41         2.65 o                         
  -9   8   2         14.86         12.58         2.33 o                         
  -8   8   2          1.93          1.26         1.47 o                         
  -7   8   2          0.01          2.55         1.44 o                         
  -6   8   2          5.94         10.79         1.60 o                         
  -5   8   2         19.30         19.62         1.93 o                         
  -4   8   2         43.90         49.46         3.09 o                         
  -3   8   2         14.62         18.68         1.64 o                         
  -2   8   2          1.16          1.01         0.75 o                         
  -1   8   2          4.95          6.41         1.13 o                         
   0   8   2         10.91          8.88         1.16 o                         
   1   8   2         12.62          9.37         1.02 o                         
   2   8   2         28.95         28.32         1.75 o                         
   3   8   2         99.18         94.31         2.93 o                         
   4   8   2         40.91         38.74         2.07 o                         
   5   8   2         63.10         66.62         3.25 o                         
   6   8   2         70.17         81.16         3.42 o                         
   7   8   2          2.54          1.64         1.23 o                         
   8   8   2          2.53          3.53         1.46 o                         
   9   8   2          0.65          0.36         2.04 o                         
  -8   9   2          9.06          9.25         2.25 o                         
  -7   9   2          0.39          2.86         1.76 o                         
  -6   9   2          0.66         -0.11         1.25 o                         
  -5   9   2          8.85         12.54         1.93 o                         
  -4   9   2          1.28          2.21         1.47 o                         
  -3   9   2          0.06          0.72         2.04 o                         
  -2   9   2          1.07          2.89         2.53 o                         
  -1   9   2          4.47          5.30         1.68 o                         
   0   9   2          4.34          5.43         1.90 o                         
   1   9   2         34.95         39.85         2.84 o                         
   2   9   2          1.60          1.41         1.12 o                         
   3   9   2          2.81          6.62         1.53 o                         
   4   9   2         42.37         45.07         2.76 o                         
   5   9   2          1.68          1.09         1.26 o                         
   6   9   2          0.17         -0.48         1.19 o                         
   7   9   2         12.08         14.68         3.61 o                         
  -4  10   2         19.80         27.07         4.81 o                         
  -3  10   2          1.49          3.37         3.01 o                         
  -2  10   2          0.58         -0.72         2.29 o                         
  -1  10   2         13.32         15.52         4.21 o                         
   0  10   2         10.17          5.29         2.89 o                         
   1  10   2          0.52         -2.41         2.41 o                         
   2  10   2          9.07         14.68         2.54 o                         
   3  10   2         15.21         16.31         2.71 o                         
 -16   1   3          2.48          3.82         2.00 o                         
 -15   1   3          4.16          4.05         1.12 o                         
 -14   1   3         37.81         33.73         1.92 o                         
 -13   1   3         10.61          9.53         1.10 o                         
 -12   1   3         77.18         71.37         2.73 o                         
 -11   1   3          0.80          0.93         0.66 o                         
 -10   1   3          0.49          1.18         0.64 o                         
  -9   1   3         76.11         69.64         1.51 o                         
  -8   1   3         19.27         15.54         0.61 o                         
  -7   1   3         14.82         10.25         0.48 o                         
  -6   1   3       1973.89       1891.89        15.51 o                         
  -5   1   3        838.76        872.23         7.05 o                         
  -4   1   3          0.26          0.90         0.22 o                         
  -3   1   3        649.05        652.13         6.03 o                         
  -2   1   3          0.91          1.37         0.21 o                         
  -1   1   3         28.37         32.72         0.79 o                         
   0   1   3        209.65        186.15         2.21 o                         
   1   1   3       2110.82       1966.40        19.61 o                         
   2   1   3       1678.62       1562.78        15.78 o                         
   3   1   3        257.25        224.21         2.71 o                         
   4   1   3        342.58        338.32         3.72 o                         
   5   1   3        515.58        500.18         5.26 o                         
   6   1   3         21.09         19.98         0.76 o                         
   7   1   3        106.48         91.58         1.84 o                         
   8   1   3          0.33         -0.09         0.48 o                         
   9   1   3          3.27          2.71         0.63 o                         
  10   1   3         74.95         70.30         2.14 o                         
  11   1   3         55.47         57.41         2.06 o                         
  12   1   3          7.74          9.15         1.19 o                         
  13   1   3         14.03         18.38         1.81 o                         
  14   1   3         14.92         15.44         1.74 o                         
  15   1   3          0.32          0.02         1.17 o                         
 -16   2   3          2.56          4.82         1.48 o                         
 -15   2   3          1.12         -0.48         1.42 o                         
 -14   2   3          9.48          9.33         1.32 o                         
 -13   2   3          3.36          3.00         1.09 o                         
 -12   2   3          5.26          5.25         1.18 o                         
 -11   2   3         31.85         32.11         1.63 o                         
 -10   2   3          2.44          2.39         0.77 o                         
  -9   2   3         55.98         51.58         1.44 o                         
  -8   2   3         33.28         33.88         1.09 o                         
  -7   2   3         33.54         35.20         0.99 o                         
  -6   2   3        159.97        175.90         2.13 o                         
  -5   2   3        424.54        383.10         4.26 o                         
  -4   2   3         15.70         22.34         0.63 o                         
  -3   2   3          4.95          4.40         0.49 o                         
  -2   2   3        624.22        600.21         7.28 o                         
  -1   2   3        937.17        882.64         9.18 o                         
   0   2   3        723.56        647.96         6.94 o                         
   1   2   3        213.27        189.24         2.85 o                         
   2   2   3          0.01          0.19         0.55 o                         
   3   2   3       1382.47       1286.45        14.83 o                         
   4   2   3          0.26         -0.08         0.35 o                         
   5   2   3         13.43         10.39         0.42 o                         
   6   2   3         92.12        108.38         1.67 o                         
   7   2   3          9.58          9.11         0.87 o                         
   8   2   3          2.31          3.03         0.72 o                         
   9   2   3        156.21        143.48         3.07 o                         
  10   2   3         29.94         29.68         1.56 o                         
  11   2   3         63.29         67.60         2.52 o                         
  12   2   3         16.06         18.10         1.48 o                         
  13   2   3          2.24          1.37         0.95 o                         
  14   2   3          3.10          2.76         1.35 o                         
  15   2   3          8.55         10.56         1.66 o                         
 -16   3   3          5.02         10.55         2.06 o                         
 -15   3   3          0.10         -0.43         1.33 o                         
 -14   3   3          9.41          5.96         1.74 o                         
 -13   3   3         13.81         14.72         2.41 o                         
 -12   3   3          0.00          0.17         0.85 o                         
 -11   3   3         51.34         48.80         2.33 o                         
 -10   3   3        346.33        314.36         6.37 o                         
  -9   3   3        652.01        622.40         9.04 o                         
  -8   3   3        321.79        305.83         4.60 o                         
  -7   3   3         94.91         99.02         2.11 o                         
  -6   3   3        167.99        161.42         3.49 o                         
  -5   3   3         57.22         51.05         1.16 o                         
  -4   3   3       1005.57       1054.56         9.68 o                         
  -3   3   3        342.67        362.47         4.07 o                         
  -2   3   3       1155.65       1210.38        11.76 o                         
  -1   3   3        645.83        661.29         7.19 o                         
   0   3   3        268.02        262.33         3.30 o                         
   1   3   3        202.16        203.21         2.72 o                         
   2   3   3        272.77        259.79         3.83 o                         
   3   3   3         59.60         58.86         1.72 o                         
   4   3   3        376.45        394.65         5.39 o                         
   5   3   3        228.83        226.22         3.64 o                         
   6   3   3         18.26         18.83         0.97 o                         
   7   3   3        171.68        156.43         3.09 o                         
   8   3   3         29.72         27.29         1.85 o                         
   9   3   3         16.98         17.38         1.26 o                         
  10   3   3          0.60          0.54         0.72 o                         
  11   3   3         53.61         52.68         2.31 o                         
  12   3   3          0.23          1.84         0.90 o                         
  13   3   3          0.83          2.02         0.97 o                         
  14   3   3          0.94          1.57         1.11 o                         
 -15   4   3          8.87          8.47         2.16 o                         
 -14   4   3         11.13          8.73         1.93 o                         
 -13   4   3          8.67          8.48         1.85 o                         
 -12   4   3          5.91          5.86         1.64 o                         
 -11   4   3        131.88        139.03         5.64 o                         
 -10   4   3        172.08        166.16         6.82 o                         
  -9   4   3        124.62        125.04         3.83 o                         
  -8   4   3        173.81        167.51         5.04 o                         
  -7   4   3        277.35        252.35         3.69 o                         
  -6   4   3          8.71          5.49         0.63 o                         
  -5   4   3        330.64        317.56         3.77 o                         
  -4   4   3         23.66         24.15         0.79 o                         
  -3   4   3        135.43        134.42         1.98 o                         
  -2   4   3          7.48          3.75         0.38 o                         
  -1   4   3        652.01        645.96         6.69 o                         
   0   4   3         31.99         33.24         0.92 o                         
   1   4   3        525.11        508.35         5.88 o                         
   2   4   3          0.78          0.71         0.57 o                         
   3   4   3         71.94         70.44         1.64 o                         
   4   4   3        117.62        115.28         3.28 o                         
   5   4   3         41.65         40.59         1.44 o                         
   6   4   3         42.70         42.84         1.77 o                         
   7   4   3          0.80          0.18         0.54 o                         
   8   4   3          5.35          5.24         0.91 o                         
   9   4   3         30.03         26.24         1.50 o                         
  10   4   3          7.87          8.87         1.13 o                         
  11   4   3         47.42         48.57         2.10 o                         
  12   4   3          0.02         -0.11         0.83 o                         
  13   4   3          6.37          9.32         1.58 o                         
  14   4   3          4.68          5.39         1.51 o                         
 -14   5   3          3.15          2.96         1.78 o                         
 -13   5   3          5.08          2.32         3.25 o                         
 -12   5   3          0.32          0.40         1.29 o                         
 -11   5   3         15.71         13.06         2.14 o                         
 -10   5   3         59.05         60.62         5.90 o                         
  -9   5   3          6.92          4.19         1.08 o                         
  -8   5   3        180.86        177.43         7.83 o                         
  -7   5   3         21.97         15.92         1.29 o                         
  -6   5   3        121.41        124.14         2.89 o                         
  -5   5   3          6.04          5.25         0.73 o                         
  -4   5   3        146.69        154.94         2.34 o                         
  -3   5   3          0.28          0.80         0.46 o                         
  -2   5   3          7.39          7.37         0.55 o                         
  -1   5   3        296.91        299.62         4.09 o                         
   0   5   3         94.09         86.38         1.83 o                         
   1   5   3        283.69        288.90         4.18 o                         
   2   5   3          3.11          3.51         0.55 o                         
   3   5   3          0.89          0.19         0.48 o                         
   4   5   3         18.98         19.02         1.13 o                         
   5   5   3         14.06         13.11         1.02 o                         
   6   5   3         32.16         36.57         1.89 o                         
   7   5   3         69.00         67.36         2.34 o                         
   8   5   3         42.51         41.88         2.59 o                         
   9   5   3          1.30          0.80         0.86 o                         
  10   5   3         10.96         12.27         1.41 o                         
  11   5   3          6.12          6.80         1.31 o                         
  12   5   3          4.39          6.21         1.37 o                         
  13   5   3          5.58          5.84         1.43 o                         
 -13   6   3          5.03          5.23         1.97 o                         
 -12   6   3          0.12          1.03         1.50 o                         
 -11   6   3          2.04          1.02         1.31 o                         
 -10   6   3         10.32          9.11         1.82 o                         
  -9   6   3          5.48          5.07         1.47 o                         
  -8   6   3         30.68         29.47         2.55 o                         
  -7   6   3         32.64         31.34         1.72 o                         
  -6   6   3         17.19         17.23         1.60 o                         
  -5   6   3         12.90         10.84         1.39 o                         
  -4   6   3         45.18         41.41         1.75 o                         
  -3   6   3          4.30          4.37         0.84 o                         
  -2   6   3          8.69          9.44         0.79 o                         
  -1   6   3        279.80        257.96         3.97 o                         
   0   6   3        116.05        106.51         2.65 o                         
   1   6   3        108.94        102.33         2.65 o                         
   2   6   3         16.62         14.57         1.08 o                         
   3   6   3          1.40          1.75         0.67 o                         
   4   6   3          3.34          3.82         0.75 o                         
   5   6   3         46.68         43.26         1.94 o                         
   6   6   3         94.81         82.72         4.71 o                         
   7   6   3         46.10         47.61         4.09 o                         
   8   6   3         12.89         11.68         1.62 o                         
   9   6   3         13.22          9.93         1.32 o                         
  10   6   3          3.36          1.71         1.20 o                         
  11   6   3          0.30         -0.08         1.01 o                         
  12   6   3          0.03         -0.99         1.26 o                         
 -12   7   3          1.46          2.29         2.29 o                         
 -11   7   3         10.48         12.37         3.07 o                         
 -10   7   3          5.49          7.26         1.96 o                         
  -9   7   3         69.71         73.33         4.04 o                         
  -8   7   3          5.63          5.17         1.62 o                         
  -7   7   3         12.53         15.55         2.93 o                         
  -6   7   3         52.89         44.45         2.93 o                         
  -5   7   3         13.30         12.14         1.79 o                         
  -4   7   3         13.40         11.32         1.39 o                         
  -3   7   3         38.57         37.22         2.03 o                         
  -2   7   3         13.74         15.46         1.42 o                         
  -1   7   3        204.73        199.73         6.08 o                         
   0   7   3          2.00          2.36         1.20 o                         
   1   7   3        119.16        112.09         2.64 o                         
   2   7   3         20.53         18.55         1.24 o                         
   3   7   3         91.16         87.71         2.42 o                         
   4   7   3          1.21          0.41         0.70 o                         
   5   7   3          4.44          3.57         1.55 o                         
   6   7   3          6.74          3.88         1.55 o                         
   7   7   3          1.89         -0.56         0.93 o                         
   8   7   3         11.46          9.41         1.59 o                         
   9   7   3          0.64          1.86         1.28 o                         
  10   7   3          6.14          9.13         1.72 o                         
 -10   8   3         12.09          8.60         2.19 o                         
  -9   8   3          5.56          2.29         1.62 o                         
  -8   8   3          2.26          2.17         1.53 o                         
  -7   8   3          1.80          0.41         1.06 o                         
  -6   8   3         13.74         10.84         2.32 o                         
  -5   8   3         13.83         13.42         2.14 o                         
  -4   8   3         55.76         55.30         2.77 o                         
  -3   8   3          7.80          4.39         2.65 o                         
  -2   8   3          0.41         -1.08         1.08 o                         
  -1   8   3         21.33         21.70         1.84 o                         
   0   8   3          3.30          6.04         1.35 o                         
   1   8   3          9.02          8.57         2.08 o                         
   2   8   3         53.45         60.89         2.83 o                         
   3   8   3          3.76          1.91         0.96 o                         
   4   8   3         58.33         54.14         2.38 o                         
   5   8   3          9.83         11.87         1.47 o                         
   6   8   3          1.85          2.34         1.80 o                         
   7   8   3          0.01         -0.21         1.17 o                         
   8   8   3          1.50          3.59         1.59 o                         
   9   8   3          0.59         -0.65         1.98 o                         
  -8   9   3          0.00         -0.88         1.56 o                         
  -7   9   3          0.08         -0.17         1.27 o                         
  -6   9   3          9.39         12.42         3.67 o                         
  -5   9   3         17.84         23.94         4.33 o                         
  -4   9   3          2.50          1.32         2.41 o                         
  -3   9   3          0.94          1.80         2.41 o                         
  -2   9   3          1.87          1.08         1.05 o                         
  -1   9   3         14.67         18.90         1.96 o                         
   0   9   3          0.00          0.28         1.00 o                         
   1   9   3          6.75          9.31         1.52 o                         
   2   9   3          1.51          2.78         1.19 o                         
   3   9   3          4.65          6.72         1.99 o                         
   4   9   3         94.07        106.82         4.08 o                         
   5   9   3          1.83          2.38         1.43 o                         
   6   9   3         30.84         36.92         3.91 o                         
  -3  10   3         17.66         12.15         4.09 o                         
  -2  10   3          3.44          0.72         2.65 o                         
  -1  10   3          0.80          1.92         2.89 o                         
   0  10   3          0.73          1.32         2.89 o                         
   1  10   3         17.02         22.80         2.31 o                         
 -16   0   4          5.52         12.99         3.61 o                         
 -15   0   4          0.01          1.92         2.29 o                         
 -14   0   4          1.38         -0.36         2.04 o                         
 -13   0   4          3.99          3.19         1.53 o                         
 -12   0   4        296.74        258.79         5.61 o                         
 -11   0   4          2.66          9.60         1.13 o                         
 -10   0   4        135.95        121.26         3.87 o                         
  -9   0   4        131.18        127.57         4.76 o                         
  -8   0   4        874.29        888.12        11.67 o                         
  -7   0   4        334.85        346.27         5.13 o                         
  -6   0   4          0.02         38.73         2.65 o                         
  -5   0   4          5.24          4.40         0.53 o                         
  -4   0   4       1031.36       1240.85        15.88 o                         
  -3   0   4        186.25        178.00         2.97 o                         
  -1   0   4         12.90         10.07         0.98 o                         
   0   0   4       3408.32       3180.99        54.73 o                         
   1   0   4         89.42         91.67         2.66 o                         
   2   0   4       2726.62       2786.14        38.71 o                         
   3   0   4         29.12         15.08         0.96 o                         
   4   0   4        548.93        538.64         7.33 o                         
   5   0   4         24.13         39.35         2.92 o                         
   6   0   4         69.15        103.57         3.59 o                         
   7   0   4          5.62          8.87         1.03 o                         
   8   0   4          5.75         12.39         1.62 o                         
   9   0   4         98.92        104.82         3.22 o                         
  10   0   4         17.91         39.22         3.13 o                         
  11   0   4          2.39          4.23         1.64 o                         
  12   0   4          3.95          3.30         2.47 o                         
  13   0   4         84.70         88.38         8.36 o                         
  14   0   4         13.46         14.43         4.09 o                         
 -16   1   4          2.49          1.88         2.04 o                         
 -15   1   4          3.61          6.32         1.63 o                         
 -14   1   4          0.01          1.74         0.97 o                         
 -13   1   4          4.38          3.23         0.92 o                         
 -12   1   4         44.63         41.36         2.19 o                         
 -11   1   4         22.82         18.36         1.31 o                         
 -10   1   4         16.72         22.42         1.01 o                         
  -9   1   4        157.80        156.73         2.36 o                         
  -8   1   4        108.63         97.66         1.41 o                         
  -7   1   4        127.70        115.43         1.65 o                         
  -6   1   4          1.56          2.19         0.30 o                         
  -5   1   4        980.69        943.49         9.28 o                         
  -4   1   4       1323.55       1301.07        13.56 o                         
  -3   1   4        119.49        140.74         4.16 o                         
  -2   1   4         11.26         28.08         6.68 o                         
  -1   1   4       1410.96       1363.34        14.14 o                         
   0   1   4        574.50        536.30         5.93 o                         
   1   1   4        828.89        793.42         8.46 o                         
   2   1   4        764.26        781.87         8.40 o                         
   3   1   4        872.18        877.02        10.19 o                         
   4   1   4         35.03         31.80         0.81 o                         
   5   1   4         15.40         22.58         1.27 o                         
   6   1   4         74.35         72.73         1.45 o                         
   7   1   4          0.01          7.80         1.04 o                         
   8   1   4         93.49         90.25         2.29 o                         
   9   1   4          0.17          1.49         0.71 o                         
  10   1   4          4.34          6.51         1.10 o                         
  11   1   4          0.06          1.05         0.82 o                         
  12   1   4         31.10         31.24         2.15 o                         
  13   1   4         49.31         57.19         2.81 o                         
  14   1   4         16.65         14.71         1.86 o                         
 -16   2   4          0.91          2.87         1.48 o                         
 -15   2   4          5.22          5.77         1.61 o                         
 -14   2   4          4.20          4.73         1.68 o                         
 -13   2   4         11.64         10.31         1.92 o                         
 -12   2   4          0.85          1.93         0.98 o                         
 -11   2   4          4.77         10.83         1.38 o                         
 -10   2   4        158.93        140.86         3.74 o                         
  -9   2   4         67.69         64.10         1.79 o                         
  -8   2   4         44.51         45.01         1.43 o                         
  -7   2   4         94.24        104.08         1.63 o                         
  -6   2   4         77.62        126.76         2.53 o                         
  -5   2   4        418.38        592.75         6.23 o                         
  -4   2   4        155.75        152.03         2.16 o                         
  -3   2   4        112.38        111.91         2.14 o                         
  -2   2   4        376.34        398.35         4.27 o                         
  -1   2   4         24.70         30.30         0.78 o                         
   0   2   4          9.89         22.91         3.13 o                         
   1   2   4          0.15          4.49         0.56 o                         
   2   2   4          2.71          7.70         1.80 o                         
   3   2   4       2595.91       2478.55        22.85 o                         
   4   2   4        919.03        871.20         8.58 o                         
   5   2   4        255.18        246.56         2.92 o                         
   6   2   4         63.68         68.01         1.58 o                         
   7   2   4         19.94         20.87         1.02 o                         
   8   2   4         16.19         20.48         1.37 o                         
   9   2   4        132.12        133.92         3.03 o                         
  10   2   4          4.99          4.49         0.92 o                         
  11   2   4         29.92         32.23         1.76 o                         
  12   2   4         30.29         34.11         1.95 o                         
  13   2   4          0.28          0.70         1.16 o                         
  14   2   4          2.64         -0.29         1.41 o                         
 -16   3   4          2.44          4.91         2.29 o                         
 -15   3   4          1.16         -1.25         1.40 o                         
 -14   3   4          1.04          1.84         1.39 o                         
 -13   3   4          0.58          0.76         0.97 o                         
 -12   3   4          0.90          1.07         0.97 o                         
 -11   3   4         21.02         23.75         2.37 o                         
 -10   3   4        181.67        164.77         4.26 o                         
  -9   3   4          2.67          2.14         0.80 o                         
  -8   3   4        338.30        315.24         5.39 o                         
  -7   3   4          6.09          8.41         0.83 o                         
  -6   3   4          6.59          7.99         0.90 o                         
  -5   3   4          5.19         19.23         1.00 o                         
  -4   3   4        130.41        117.41         2.14 o                         
  -3   3   4         69.64         78.37         1.85 o                         
  -2   3   4        646.98        687.89         7.57 o                         
  -1   3   4        218.05        208.72         2.89 o                         
   0   3   4        207.58        243.21         3.24 o                         
   1   3   4        171.90        161.30         2.40 o                         
   2   3   4        201.16        196.31         2.73 o                         
   3   3   4        214.90        210.13         3.48 o                         
   4   3   4         58.58         62.02         1.59 o                         
   5   3   4          6.23          6.97         0.71 o                         
   6   3   4          0.08         13.23         2.53 o                         
   7   3   4          1.75          2.44         0.63 o                         
   8   3   4          0.60          8.54         0.91 o                         
   9   3   4          1.04          1.26         0.71 o                         
  10   3   4          0.91          1.40         0.79 o                         
  11   3   4         17.32         15.14         1.39 o                         
  12   3   4          2.76          4.12         1.10 o                         
  13   3   4          1.70          0.87         1.06 o                         
  14   3   4          1.28         -0.76         1.26 o                         
 -15   4   4          9.47         13.50         2.41 o                         
 -14   4   4          4.09         10.54         2.16 o                         
 -13   4   4          0.24         -0.40         1.18 o                         
 -12   4   4          8.63         12.60         1.57 o                         
 -11   4   4         48.79         46.85         2.47 o                         
 -10   4   4         44.69         41.26         4.48 o                         
  -9   4   4        311.36        304.35        11.43 o                         
  -8   4   4          2.45          1.71         0.75 o                         
  -7   4   4        132.63        132.75         2.82 o                         
  -6   4   4         13.40         13.78         1.08 o                         
  -5   4   4          7.59          6.03         0.63 o                         
  -4   4   4         68.89         68.27         1.91 o                         
  -3   4   4         83.85         71.76         2.04 o                         
  -2   4   4         51.71         56.88         1.99 o                         
  -1   4   4        120.71        143.76         2.47 o                         
   0   4   4         19.26         20.02         1.36 o                         
   1   4   4         23.22         21.95         0.92 o                         
   2   4   4         13.51         15.10         1.05 o                         
   3   4   4          2.62          1.11         0.61 o                         
   4   4   4         22.41         23.55         1.20 o                         
   5   4   4         42.33         47.27         1.66 o                         
   6   4   4         22.44         22.87         1.35 o                         
   7   4   4         51.50         67.73         1.74 o                         
   8   4   4          2.23          3.52         0.88 o                         
   9   4   4          8.72         10.13         1.15 o                         
  10   4   4         49.99         45.39         2.02 o                         
  11   4   4          0.59          0.66         0.87 o                         
  12   4   4          0.92          0.13         0.99 o                         
  13   4   4          0.51          1.32         1.06 o                         
 -14   5   4          8.47          9.52         2.19 o                         
 -13   5   4          1.93         -0.47         1.33 o                         
 -12   5   4         24.72         22.30         5.35 o                         
 -11   5   4          0.13          1.24         1.24 o                         
 -10   5   4         14.09         18.07         1.71 o                         
  -9   5   4         21.39         23.51         2.65 o                         
  -8   5   4          8.16          6.58         1.06 o                         
  -7   5   4        610.34        580.83        13.64 o                         
  -6   5   4          0.02          1.88         0.70 o                         
  -5   5   4         10.47         17.79         1.13 o                         
  -4   5   4         92.41         87.48         2.45 o                         
  -3   5   4          5.26          8.65         0.78 o                         
  -2   5   4          2.85          6.94         0.75 o                         
  -1   5   4          2.03          1.50         0.46 o                         
   0   5   4         53.97         50.15         1.45 o                         
   1   5   4          3.96          4.76         0.77 o                         
   2   5   4         35.29         35.74         1.55 o                         
   3   5   4        151.99        141.36         3.26 o                         
   4   5   4         27.05         23.20         1.36 o                         
   5   5   4         14.09         52.22         2.80 o                         
   6   5   4         10.04         10.88         1.15 o                         
   7   5   4         94.82         85.71         2.73 o                         
   8   5   4        151.32        139.25         3.31 o                         
   9   5   4          0.87          1.07         0.80 o                         
  10   5   4          0.25          2.87         0.97 o                         
  11   5   4          2.18          1.21         0.95 o                         
  12   5   4          1.26          0.05         1.10 o                         
 -13   6   4          6.64         11.75         2.40 o                         
 -12   6   4          0.00         -0.48         2.53 o                         
 -11   6   4          0.02          0.86         1.47 o                         
 -10   6   4          2.56          2.42         1.57 o                         
  -9   6   4          4.24          1.94         1.35 o                         
  -8   6   4          0.00          0.36         0.81 o                         
  -7   6   4        129.32        122.66         3.75 o                         
  -6   6   4        143.10        130.33         3.32 o                         
  -5   6   4          7.96          9.61         1.12 o                         
  -4   6   4         54.64         52.57         2.30 o                         
  -3   6   4         37.81         57.84         2.35 o                         
  -2   6   4          6.26         58.50         2.63 o                         
  -1   6   4        133.34        124.39         3.01 o                         
   0   6   4        775.68        743.00        10.74 o                         
   1   6   4        338.42        343.11         6.24 o                         
   2   6   4         11.77         16.71         1.86 o                         
   3   6   4         15.43         12.88         1.09 o                         
   4   6   4         52.18         51.51         1.83 o                         
   5   6   4         16.71         19.85         1.63 o                         
   6   6   4          2.67          1.70         1.16 o                         
   7   6   4          4.57          3.84         0.95 o                         
   8   6   4          2.09          3.67         1.32 o                         
   9   6   4          6.04          6.68         1.26 o                         
  10   6   4          1.13          1.79         1.00 o                         
  11   6   4          2.27          2.90         1.25 o                         
 -12   7   4          1.00         -0.84         1.92 o                         
 -11   7   4          6.35          5.67         2.41 o                         
 -10   7   4          1.15          1.50         1.50 o                         
  -9   7   4          3.95          5.11         1.70 o                         
  -8   7   4          0.09         -0.69         1.21 o                         
  -7   7   4         72.08         67.10         2.56 o                         
  -6   7   4          1.83          1.56         0.87 o                         
  -5   7   4          4.17          8.16         1.29 o                         
  -4   7   4         23.43         22.70         2.71 o                         
  -3   7   4         39.37         37.32         2.23 o                         
  -2   7   4          8.82          7.15         1.53 o                         
  -1   7   4          1.54          1.38         1.04 o                         
   0   7   4          1.22          1.02         1.18 o                         
   1   7   4          6.55          7.16         1.60 o                         
   2   7   4          0.37          1.26         0.90 o                         
   3   7   4         32.34         30.47         3.19 o                         
   4   7   4          2.36          1.46         0.87 o                         
   5   7   4          0.76          3.37         0.94 o                         
   6   7   4          0.38          1.64         0.90 o                         
   7   7   4          0.02         -0.12         0.88 o                         
   8   7   4          0.24         -0.60         1.05 o                         
   9   7   4          0.17         -0.06         1.14 o                         
  10   7   4          3.62          5.24         1.60 o                         
 -10   8   4          2.00          1.62         1.71 o                         
  -9   8   4          7.77          8.78         2.08 o                         
  -8   8   4          0.01         -0.73         1.13 o                         
  -7   8   4         10.68         12.13         1.98 o                         
  -6   8   4          8.78         10.10         2.04 o                         
  -5   8   4          7.40          8.08         1.62 o                         
  -4   8   4         40.11         35.51         2.89 o                         
  -3   8   4         48.17         48.02         3.27 o                         
  -2   8   4         29.68         31.21         2.75 o                         
  -1   8   4          2.02          1.01         1.24 o                         
   0   8   4         23.93         19.55         1.86 o                         
   1   8   4          3.65          5.13         1.28 o                         
   2   8   4          1.40          5.43         1.59 o                         
   3   8   4         19.53         19.21         2.08 o                         
   4   8   4         22.36         26.05         1.89 o                         
   5   8   4         11.18         10.38         2.10 o                         
   6   8   4         27.74         29.18         2.10 o                         
   7   8   4          2.45          1.67         1.35 o                         
   8   8   4          0.89          1.44         1.67 o                         
  -7   9   4          3.15          2.62         1.98 o                         
  -6   9   4          5.26          4.93         2.89 o                         
  -5   9   4          5.54          4.21         2.77 o                         
  -4   9   4          0.06         -1.08         2.17 o                         
  -3   9   4          6.02          8.65         1.93 o                         
  -2   9   4         62.19         59.57         4.09 o                         
  -1   9   4          2.16          1.48         1.18 o                         
   0   9   4          8.26          9.36         1.53 o                         
   1   9   4          0.80          0.73         1.14 o                         
   2   9   4          3.19          1.47         1.26 o                         
   3   9   4         12.74         19.34         2.19 o                         
   4   9   4         55.82         59.42         3.29 o                         
   5   9   4          3.17          5.65         3.25 o                         
 -16   1   5          3.30          1.84         1.99 o                         
 -15   1   5          0.40          2.12         1.74 o                         
 -14   1   5          0.79         -0.04         1.44 o                         
 -13   1   5          2.49          2.35         1.09 o                         
 -12   1   5         42.89         39.90         2.23 o                         
 -11   1   5         82.29         74.55         3.93 o                         
 -10   1   5          2.18          1.18         0.68 o                         
  -9   1   5         22.33         23.14         2.18 o                         
  -8   1   5         61.54         53.52         1.04 o                         
  -7   1   5          4.12          4.60         0.53 o                         
  -6   1   5        199.05        197.90         3.26 o                         
  -5   1   5        539.15        572.28         6.65 o                         
  -4   1   5        158.06        146.37         2.06 o                         
  -3   1   5        344.63        305.44         3.59 o                         
  -2   1   5        153.96        153.97         2.18 o                         
  -1   1   5        248.16        255.51         3.70 o                         
   0   1   5         42.50         41.59         1.08 o                         
   1   1   5        142.51        153.34         2.65 o                         
   2   1   5         88.02         90.08         1.71 o                         
   3   1   5        251.01        217.09         3.30 o                         
   4   1   5        227.86        223.72         3.47 o                         
   5   1   5        102.38        107.60         1.76 o                         
   6   1   5          0.03         -0.03         0.40 o                         
   7   1   5         18.27         16.96         1.01 o                         
   8   1   5          0.01          0.53         0.66 o                         
   9   1   5          0.47          0.45         0.69 o                         
  10   1   5          9.52          7.72         1.30 o                         
  11   1   5          3.40          3.51         1.25 o                         
  12   1   5          1.06         -0.64         1.37 o                         
  13   1   5         46.04         53.00         4.03 o                         
  14   1   5          0.01          0.00         1.28 o                         
 -16   2   5          5.89         10.10         3.73 o                         
 -15   2   5         12.06         12.42         1.82 o                         
 -14   2   5         25.21         22.24         2.63 o                         
 -13   2   5         25.73         23.01         2.45 o                         
 -12   2   5         10.93          9.68         1.48 o                         
 -11   2   5         23.21         24.80         1.54 o                         
 -10   2   5         15.79         14.30         1.37 o                         
  -9   2   5          3.68          4.29         0.89 o                         
  -8   2   5        809.82        758.35        10.63 o                         
  -7   2   5         39.61         33.73         1.26 o                         
  -6   2   5         32.16         32.14         1.00 o                         
  -5   2   5          1.04          0.10         0.44 o                         
  -4   2   5        159.24        140.30         2.01 o                         
  -3   2   5        165.20        171.21         2.77 o                         
  -2   2   5       1298.47       1309.54        12.65 o                         
  -1   2   5          0.65          1.77         0.38 o                         
   0   2   5        219.06        205.17         2.68 o                         
   1   2   5        114.52        108.80         2.14 o                         
   2   2   5          6.07          7.65         0.55 o                         
   3   2   5       1002.60        924.27        10.04 o                         
   4   2   5         37.85         37.63         0.87 o                         
   5   2   5         63.29         56.08         1.47 o                         
   6   2   5        229.95        232.84         4.05 o                         
   7   2   5         14.21         11.48         0.88 o                         
   8   2   5         25.13         22.69         1.27 o                         
   9   2   5          8.63          9.29         1.02 o                         
  10   2   5         11.53         13.19         1.30 o                         
  11   2   5          0.74         -0.78         0.78 o                         
  12   2   5          1.12          0.40         1.07 o                         
  13   2   5          0.81         -0.23         1.16 o                         
 -15   3   5         16.33         24.10         2.86 o                         
 -14   3   5         15.57         15.22         1.83 o                         
 -13   3   5          1.20          1.56         1.07 o                         
 -12   3   5         13.02         17.11         1.77 o                         
 -11   3   5         12.00         10.86         1.49 o                         
 -10   3   5        229.93        223.79        10.13 o                         
  -9   3   5         32.41         32.70         1.69 o                         
  -8   3   5         95.47         87.35         2.27 o                         
  -7   3   5          6.92          7.61         0.86 o                         
  -6   3   5        111.62        112.26         2.46 o                         
  -5   3   5         95.14         97.47         2.11 o                         
  -4   3   5         26.42         25.92         1.30 o                         
  -3   3   5          1.19          1.96         0.71 o                         
  -2   3   5        500.70        518.32         5.92 o                         
  -1   3   5        209.50        193.63         2.74 o                         
   0   3   5         17.33         21.89         1.10 o                         
   1   3   5        104.22         99.01         1.80 o                         
   2   3   5        217.12        203.54         4.23 o                         
   3   3   5        253.65        239.44         3.97 o                         
   4   3   5        357.79        314.30         4.89 o                         
   5   3   5         31.82         33.52         1.35 o                         
   6   3   5        248.43        234.00         3.50 o                         
   7   3   5         49.44         47.99         1.52 o                         
   8   3   5         14.89         14.26         1.30 o                         
   9   3   5         16.05         14.45         1.29 o                         
  10   3   5         22.56         22.75         1.70 o                         
  11   3   5          7.90          5.17         1.11 o                         
  12   3   5          0.31         -0.90         0.90 o                         
  13   3   5          1.06          1.20         1.28 o                         
 -15   4   5          0.00          1.08         2.04 o                         
 -14   4   5         12.93         13.97         2.31 o                         
 -13   4   5         16.25         14.06         1.77 o                         
 -12   4   5          9.62          8.91         1.48 o                         
 -11   4   5          0.01          1.09         1.01 o                         
 -10   4   5         97.51        101.72         3.47 o                         
  -9   4   5          9.14          8.38         1.27 o                         
  -8   4   5         36.08         35.14         1.74 o                         
  -7   4   5        601.44        561.71         7.71 o                         
  -6   4   5         63.92         53.15         1.76 o                         
  -5   4   5        202.87        184.56         4.43 o                         
  -4   4   5        314.13        306.91         5.33 o                         
  -3   4   5        112.44        107.02         3.31 o                         
  -2   4   5        186.33        188.41         4.15 o                         
  -1   4   5          2.75          5.10         0.60 o                         
   0   4   5         59.57         58.56         1.68 o                         
   1   4   5         56.42         50.48         1.76 o                         
   2   4   5         84.36         88.72         2.14 o                         
   3   4   5          5.46          6.32         0.81 o                         
   4   4   5        156.86        155.55         4.77 o                         
   5   4   5         18.10         15.67         1.06 o                         
   6   4   5         75.11         75.33         2.03 o                         
   7   4   5          1.07          1.18         0.61 o                         
   8   4   5          1.31          0.49         0.66 o                         
   9   4   5          2.34          3.36         0.99 o                         
  10   4   5         10.41         10.73         1.28 o                         
  11   4   5          0.12          1.30         0.91 o                         
  12   4   5          2.67          3.34         1.14 o                         
 -14   5   5          0.37         -0.72         1.92 o                         
 -13   5   5         11.13         14.58         2.43 o                         
 -12   5   5          5.62          6.03         1.79 o                         
 -11   5   5         30.37         33.99         3.19 o                         
 -10   5   5         17.66         20.77         1.89 o                         
  -9   5   5         33.63         28.13         2.01 o                         
  -8   5   5         28.39         27.53         1.70 o                         
  -7   5   5        263.70        262.21         7.39 o                         
  -6   5   5         20.22         15.59         1.46 o                         
  -5   5   5         50.93         44.88         2.35 o                         
  -4   5   5          2.69          3.11         1.08 o                         
  -3   5   5         71.03         68.70         2.31 o                         
  -2   5   5          4.37          4.05         0.87 o                         
  -1   5   5         41.32         40.23         1.68 o                         
   0   5   5        226.03        219.24         4.19 o                         
   1   5   5        193.25        189.51         3.89 o                         
   2   5   5        387.39        367.65         6.25 o                         
   3   5   5        142.44        144.93         3.41 o                         
   4   5   5          0.70          2.12         0.71 o                         
   5   5   5          4.88          6.30         0.88 o                         
   6   5   5          5.55          6.20         0.86 o                         
   7   5   5          0.36          0.35         0.74 o                         
   8   5   5         20.39         18.69         1.34 o                         
   9   5   5          1.00          0.11         0.77 o                         
  10   5   5          0.81          2.49         1.00 o                         
  11   5   5          0.26          1.73         1.08 o                         
  12   5   5          0.09         -2.04         2.41 o                         
 -13   6   5         16.40         13.59         3.49 o                         
 -12   6   5          8.24          6.20         1.96 o                         
 -11   6   5          8.57          5.92         1.85 o                         
 -10   6   5         25.84         27.78         3.79 o                         
  -9   6   5         25.26         29.10         1.95 o                         
  -8   6   5         10.03          8.27         1.24 o                         
  -7   6   5         17.53         11.24         1.32 o                         
  -6   6   5         35.70         41.50         3.26 o                         
  -5   6   5          0.12         -0.30         0.85 o                         
  -4   6   5         20.13         17.45         1.60 o                         
  -3   6   5          4.87          4.20         1.08 o                         
  -2   6   5         12.53         13.91         1.72 o                         
  -1   6   5         21.33         16.74         2.02 o                         
   0   6   5         25.13         20.27         2.19 o                         
   1   6   5         23.27         25.21         3.33 o                         
   2   6   5         14.29         10.45         2.41 o                         
   3   6   5         10.55         10.39         1.18 o                         
   4   6   5          1.07          2.91         0.87 o                         
   5   6   5          0.28          0.45         0.77 o                         
   6   6   5          8.67          7.60         1.17 o                         
   7   6   5          1.02          1.09         0.79 o                         
   8   6   5         37.26         33.68         1.71 o                         
   9   6   5         12.28         11.48         1.50 o                         
  10   6   5          2.19          2.46         1.10 o                         
 -11   7   5          0.92          1.45         1.71 o                         
 -10   7   5          8.21          9.13         2.35 o                         
  -9   7   5         36.93         43.72         4.38 o                         
  -8   7   5         27.00         25.48         1.88 o                         
  -7   7   5          1.27          2.56         1.27 o                         
  -6   7   5          0.48         -0.91         0.91 o                         
  -5   7   5          6.94          5.63         1.27 o                         
  -4   7   5         17.61         17.05         1.71 o                         
  -3   7   5          1.87          0.12         1.15 o                         
  -2   7   5          3.10          1.73         1.32 o                         
  -1   7   5          6.73          2.11         1.24 o                         
   0   7   5          1.51          0.82         1.21 o                         
   1   7   5         48.22         34.23         2.86 o                         
   2   7   5         33.14         29.96         2.38 o                         
   3   7   5         24.83         22.19         1.80 o                         
   4   7   5          0.25          0.61         0.83 o                         
   5   7   5          1.91          0.14         0.81 o                         
   6   7   5          0.09         -0.20         0.88 o                         
   7   7   5          0.06          1.16         1.09 o                         
   8   7   5         28.48         27.60         2.13 o                         
   9   7   5          0.22         -0.16         1.25 o                         
  -9   8   5          3.68          3.82         1.83 o                         
  -8   8   5          1.05          1.02         1.70 o                         
  -7   8   5          2.65          1.77         1.69 o                         
  -6   8   5          1.82          0.03         1.09 o                         
  -5   8   5          6.65          6.59         1.78 o                         
  -4   8   5          9.08         11.47         3.37 o                         
  -3   8   5          6.34          9.67         1.93 o                         
  -2   8   5          8.24          8.68         1.85 o                         
  -1   8   5          1.51          0.10         1.29 o                         
   0   8   5          3.41          0.58         1.29 o                         
   1   8   5          1.32          1.12         1.03 o                         
   2   8   5          2.51          2.30         1.17 o                         
   3   8   5          0.34          0.54         1.11 o                         
   4   8   5         19.57         21.16         2.90 o                         
   5   8   5          6.43          7.66         1.36 o                         
   6   8   5          0.22          2.37         1.19 o                         
   7   8   5          9.83          9.73         2.65 o                         
  -6   9   5         20.12         20.33         4.45 o                         
  -5   9   5         25.08         35.25         5.17 o                         
  -4   9   5          4.27          6.59         1.97 o                         
  -3   9   5         12.81          8.30         2.05 o                         
  -2   9   5          5.23          2.53         1.64 o                         
  -1   9   5         16.05         20.43         4.19 o                         
   0   9   5          0.71          1.16         1.22 o                         
   1   9   5          0.02          0.62         1.25 o                         
   2   9   5          0.29         -0.05         1.22 o                         
   3   9   5         29.08         34.16         5.44 o                         
   4   9   5          1.88          3.25         3.13 o                         
 -16   0   6          2.17          4.57         2.89 o                         
 -15   0   6         19.76         20.69         4.21 o                         
 -14   0   6          4.72         -0.48         2.29 o                         
 -13   0   6          9.85          6.26         2.53 o                         
 -12   0   6         11.38         12.63         3.13 o                         
 -11   0   6         13.78          8.54         2.53 o                         
 -10   0   6        119.11        111.74         3.87 o                         
  -9   0   6        278.91        266.43         5.27 o                         
  -8   0   6        281.95        298.49         8.02 o                         
  -7   0   6         47.21         43.46         1.94 o                         
  -6   0   6          3.76          6.36         0.78 o                         
  -5   0   6        775.71        768.21        10.61 o                         
  -4   0   6         48.35         93.37         3.85 o                         
  -3   0   6        472.71        436.08         7.53 o                         
  -2   0   6         63.50         46.95         1.84 o                         
  -1   0   6         58.34         59.92         2.07 o                         
   0   0   6         73.43        110.30         2.89 o                         
   1   0   6       1070.00       1080.90        27.16 o                         
   3   0   6         15.60         18.03         1.22 o                         
   4   0   6          0.93          1.08         0.65 o                         
   6   0   6          5.04         15.80         1.50 o                         
   7   0   6        115.66        115.38         2.74 o                         
   8   0   6          2.58          4.06         3.43 o                         
   9   0   6          2.09          4.13         1.64 o                         
  10   0   6         28.56         29.22         3.09 o                         
  11   0   6          6.81          8.85         3.37 o                         
  12   0   6          0.87          0.28         1.87 o                         
  13   0   6         23.85         27.33         3.43 o                         
 -16   1   6          2.62          0.04         5.05 o                         
 -15   1   6          0.04          1.16         1.69 o                         
 -14   1   6          0.11          0.74         1.52 o                         
 -13   1   6         14.23         17.45         2.47 o                         
 -12   1   6         71.83         70.77         2.89 o                         
 -11   1   6        231.01        207.89         5.04 o                         
 -10   1   6          8.92          9.93         1.07 o                         
  -9   1   6         19.52         21.41         1.91 o                         
  -8   1   6          1.73          6.37         1.00 o                         
  -7   1   6        119.17        124.81         2.31 o                         
  -6   1   6        161.60        160.63         2.68 o                         
  -5   1   6          8.37          7.79         0.72 o                         
  -4   1   6         34.11         34.48         0.97 o                         
  -3   1   6         40.57         48.44         1.18 o                         
  -2   1   6         33.29         52.94         1.40 o                         
  -1   1   6        433.18        445.43         5.96 o                         
   0   1   6        213.45        204.33         3.00 o                         
   1   1   6          8.44         12.02         0.74 o                         
   2   1   6         41.15         31.67         1.09 o                         
   3   1   6        187.76        202.64         3.09 o                         
   4   1   6         24.24         27.89         1.05 o                         
   5   1   6         76.90         74.96         1.51 o                         
   6   1   6         34.89         33.89         1.33 o                         
   7   1   6         21.54         21.23         1.14 o                         
   8   1   6         71.65         78.94         2.35 o                         
   9   1   6         11.97         14.29         1.57 o                         
  10   1   6         11.61         12.11         1.58 o                         
  11   1   6          0.43          1.54         1.16 o                         
  12   1   6          0.42          0.92         1.23 o                         
  13   1   6          6.43          7.83         1.67 o                         
 -16   2   6          3.42          1.80         2.89 o                         
 -15   2   6          6.87         13.87         4.39 o                         
 -14   2   6          0.95          1.37         1.17 o                         
 -13   2   6          0.04          1.58         1.09 o                         
 -12   2   6          6.88          5.68         1.32 o                         
 -11   2   6          9.12          7.76         1.11 o                         
 -10   2   6         99.67         89.38         2.67 o                         
  -9   2   6         39.93         33.55         1.68 o                         
  -8   2   6        527.70        527.82         7.23 o                         
  -7   2   6         25.30         29.93         1.24 o                         
  -6   2   6          0.24          7.08         1.41 o                         
  -5   2   6         56.65         63.08         1.72 o                         
  -4   2   6         95.85         99.93         1.83 o                         
  -3   2   6        388.80        357.18         4.92 o                         
  -2   2   6         14.76         14.00         1.05 o                         
  -1   2   6        118.14        112.72         1.98 o                         
   0   2   6        165.27        188.42         2.82 o                         
   1   2   6         68.67         69.52         1.89 o                         
   2   2   6         30.10         31.07         1.07 o                         
   3   2   6        165.98        162.57         2.83 o                         
   4   2   6         95.87         90.40         2.40 o                         
   5   2   6        457.85        448.07         5.97 o                         
   6   2   6          7.95         10.25         0.89 o                         
   7   2   6          2.38          4.21         0.73 o                         
   8   2   6          0.45          0.22         0.62 o                         
   9   2   6          0.03          0.72         0.80 o                         
  10   2   6          0.05          0.42         0.86 o                         
  11   2   6          6.42          4.53         1.34 o                         
  12   2   6          4.64          1.28         1.31 o                         
  13   2   6          0.03         -1.27         1.27 o                         
 -15   3   6          0.13          0.98         2.04 o                         
 -14   3   6          6.76          8.64         1.64 o                         
 -13   3   6          0.06         -0.89         0.89 o                         
 -12   3   6          2.21          1.68         1.08 o                         
 -11   3   6          1.01          1.03         0.98 o                         
 -10   3   6         78.43         77.77         2.98 o                         
  -9   3   6         12.44         11.75         1.27 o                         
  -8   3   6        169.80        161.67         3.27 o                         
  -7   3   6         18.27         22.88         1.65 o                         
  -6   3   6         21.21         30.08         1.30 o                         
  -5   3   6        116.44        112.67         2.46 o                         
  -4   3   6         53.29         63.97         2.06 o                         
  -3   3   6         48.66         51.60         1.81 o                         
  -2   3   6          0.96          2.56         0.47 o                         
  -1   3   6         82.38         77.81         1.62 o                         
   0   3   6         64.88         63.62         1.51 o                         
   1   3   6         95.76         85.10         3.38 o                         
   2   3   6          0.08          4.45         0.71 o                         
   3   3   6        163.27        163.21         3.22 o                         
   4   3   6        105.88         95.55         2.46 o                         
   5   3   6        110.19        106.23         2.37 o                         
   6   3   6          3.38          2.01         0.66 o                         
   7   3   6         12.12         15.53         1.59 o                         
   8   3   6          1.30          1.51         0.71 o                         
   9   3   6          1.39          0.55         0.84 o                         
  10   3   6          0.02          0.13         1.06 o                         
  11   3   6         11.86         15.53         1.57 o                         
  12   3   6          0.03         -0.80         1.13 o                         
 -15   4   6         15.62         24.42         3.97 o                         
 -14   4   6          0.08          1.63         1.56 o                         
 -13   4   6          4.55          4.97         1.52 o                         
 -12   4   6          4.75          2.13         1.11 o                         
 -11   4   6          0.43          1.05         0.99 o                         
 -10   4   6          2.65          4.28         1.22 o                         
  -9   4   6         24.70         21.55         1.60 o                         
  -8   4   6         67.75         75.69         2.53 o                         
  -7   4   6         25.45         29.89         2.82 o                         
  -6   4   6         50.07         54.10         2.08 o                         
  -5   4   6         24.21         41.83         1.83 o                         
  -4   4   6         29.45         31.00         1.59 o                         
  -3   4   6         17.69         17.39         1.27 o                         
  -2   4   6          0.93          0.66         0.67 o                         
  -1   4   6          0.18         -0.45         0.45 o                         
   0   4   6         46.37         41.85         1.25 o                         
   1   4   6         24.91         24.02         1.21 o                         
   2   4   6        267.70        252.81         4.29 o                         
   3   4   6         65.63         62.02         1.97 o                         
   4   4   6         32.91         32.21         1.56 o                         
   5   4   6        197.86        196.48         4.04 o                         
   6   4   6         62.51         60.41         2.06 o                         
   7   4   6          0.01         -0.38         0.63 o                         
   8   4   6          0.00          0.30         0.69 o                         
   9   4   6          2.35          2.25         1.06 o                         
  10   4   6         12.09         11.03         1.44 o                         
  11   4   6          1.63          1.89         1.06 o                         
  12   4   6         14.08         14.52         2.35 o                         
 -14   5   6         24.26         23.94         4.09 o                         
 -13   5   6          0.01         -0.49         1.47 o                         
 -12   5   6          7.42          3.59         1.40 o                         
 -11   5   6         27.59         28.49         2.29 o                         
 -10   5   6         18.88         13.78         1.74 o                         
  -9   5   6          0.08          0.76         0.82 o                         
  -8   5   6          0.50         -0.31         0.75 o                         
  -7   5   6        126.75        124.68         5.25 o                         
  -6   5   6          3.29          7.61         1.27 o                         
  -5   5   6        133.03        145.36         4.08 o                         
  -4   5   6         12.05         16.80         1.54 o                         
  -3   5   6         14.52         11.49         2.26 o                         
  -2   5   6          0.37          4.74         1.02 o                         
  -1   5   6         41.08         40.41         2.77 o                         
   0   5   6         62.09         53.92         3.12 o                         
   1   5   6         48.04         51.80         1.86 o                         
   2   5   6        177.88        171.36         3.74 o                         
   3   5   6         38.93         36.22         1.84 o                         
   4   5   6         29.75         30.57         1.88 o                         
   5   5   6          0.27          0.13         0.65 o                         
   6   5   6          0.43          1.14         0.74 o                         
   7   5   6          0.08          0.83         0.75 o                         
   8   5   6         27.26         25.96         1.56 o                         
   9   5   6          0.31          0.70         0.92 o                         
  10   5   6          1.72         -0.46         0.95 o                         
  11   5   6          0.37          1.53         1.16 o                         
 -13   6   6         20.71         33.56         4.81 o                         
 -12   6   6          6.35          7.40         2.11 o                         
 -11   6   6          0.25          0.35         1.47 o                         
 -10   6   6          0.20         -0.08         1.09 o                         
  -9   6   6          7.05          8.41         1.31 o                         
  -8   6   6          0.75          0.74         1.08 o                         
  -7   6   6         16.78         12.25         1.62 o                         
  -6   6   6        212.18        190.53         5.06 o                         
  -5   6   6        197.50        200.47         5.14 o                         
  -4   6   6          8.32          6.12         1.25 o                         
  -3   6   6         16.79         24.97         1.82 o                         
  -2   6   6          3.00          6.21         2.11 o                         
  -1   6   6         35.60         34.67         2.75 o                         
   0   6   6        128.69        111.59         8.66 o                         
   1   6   6          4.29          5.76         2.17 o                         
   2   6   6         85.52         97.70         3.26 o                         
   3   6   6         20.69         26.02         1.61 o                         
   4   6   6          1.01          2.41         0.78 o                         
   5   6   6         21.79         20.93         1.50 o                         
   6   6   6         15.96         14.36         1.34 o                         
   7   6   6          0.09          2.80         0.94 o                         
   8   6   6          5.85          4.75         1.02 o                         
   9   6   6          2.38          3.20         1.44 o                         
 -11   7   6          1.80          1.09         1.69 o                         
 -10   7   6          0.22          0.84         1.56 o                         
  -9   7   6          0.77          2.57         1.74 o                         
  -8   7   6          3.15          4.95         2.10 o                         
  -7   7   6         10.92          8.41         1.93 o                         
  -6   7   6          0.56          0.39         1.11 o                         
  -5   7   6          6.58          6.08         1.35 o                         
  -4   7   6         17.68         18.96         2.36 o                         
  -3   7   6          0.08          0.60         1.24 o                         
  -2   7   6          1.03          0.03         1.13 o                         
  -1   7   6         14.29         18.45         3.61 o                         
   0   7   6          2.96          2.82         1.92 o                         
   1   7   6         15.43         19.10         2.45 o                         
   2   7   6         42.41         40.17         3.30 o                         
   3   7   6         11.14         10.98         1.65 o                         
   4   7   6          0.25         -0.04         0.83 o                         
   5   7   6          1.44          1.71         0.98 o                         
   6   7   6          0.20          0.57         0.86 o                         
   7   7   6          0.13          1.21         0.97 o                         
   8   7   6          0.00          0.31         2.12 o                         
  -9   8   6          2.65          2.27         3.07 o                         
  -8   8   6         12.06         17.70         4.27 o                         
  -7   8   6          3.66          1.80         1.92 o                         
  -6   8   6          0.06         -0.51         1.40 o                         
  -5   8   6          5.93          8.37         2.53 o                         
  -4   8   6          0.01          1.03         1.36 o                         
  -3   8   6          1.77          0.01         1.38 o                         
  -2   8   6         50.07         56.73         4.03 o                         
  -1   8   6         14.11         15.37         2.41 o                         
   0   8   6          1.58          1.75         1.50 o                         
   1   8   6          0.44         -0.39         1.38 o                         
   2   8   6          3.49          5.67         2.02 o                         
   3   8   6          3.37          2.74         1.33 o                         
   4   8   6          6.43          8.26         1.72 o                         
   5   8   6          4.79          7.85         1.69 o                         
   6   8   6          0.10         -2.53         2.53 o                         
  -5   9   6          9.77         15.99         2.71 o                         
  -4   9   6          4.74          2.80         1.73 o                         
  -3   9   6         40.83         55.31         4.01 o                         
  -2   9   6          6.04          6.30         2.07 o                         
  -1   9   6          0.28         -1.42         1.42 o                         
   0   9   6         22.59         27.48         2.90 o                         
   1   9   6          7.11          9.41         1.82 o                         
   2   9   6          2.73          1.08         2.89 o                         
 -15   1   7          7.35         13.98         2.71 o                         
 -14   1   7          5.78          1.75         1.82 o                         
 -13   1   7          7.32          6.30         2.00 o                         
 -12   1   7          1.04          1.54         1.49 o                         
 -11   1   7         11.08          7.68         1.31 o                         
 -10   1   7         35.18         32.11         2.80 o                         
  -9   1   7         36.60         35.68         2.05 o                         
  -8   1   7          2.48          1.64         0.97 o                         
  -7   1   7        110.67        106.69         5.21 o                         
  -6   1   7        107.57        105.59         2.36 o                         
  -5   1   7         32.01         28.26         1.27 o                         
  -4   1   7          2.63          3.60         0.60 o                         
  -3   1   7        282.68        286.51         3.99 o                         
  -2   1   7         63.65         67.52         1.63 o                         
  -1   1   7        197.54        200.97         3.15 o                         
   0   1   7         58.64         50.38         1.41 o                         
   1   1   7         92.40         85.74         1.87 o                         
   2   1   7         37.27         41.71         1.32 o                         
   3   1   7          0.30          1.69         0.98 o                         
   4   1   7          8.63          8.60         0.74 o                         
   5   1   7          8.48          9.30         1.95 o                         
   6   1   7          4.27          4.04         0.76 o                         
   7   1   7         21.99         21.95         1.22 o                         
   8   1   7          7.33          7.53         1.32 o                         
   9   1   7         10.26          9.89         1.46 o                         
  10   1   7          0.83          1.24         1.15 o                         
  11   1   7          0.23         -1.18         1.21 o                         
  12   1   7          0.73         -0.31         1.35 o                         
 -15   2   7         20.05         26.88         3.27 o                         
 -14   2   7          0.14         -0.85         1.57 o                         
 -13   2   7         30.50         33.00         2.40 o                         
 -12   2   7          0.11          0.21         1.01 o                         
 -11   2   7          0.18          0.43         0.92 o                         
 -10   2   7          0.88          2.00         0.87 o                         
  -9   2   7         41.24         39.06         2.22 o                         
  -8   2   7        356.11        334.25         7.77 o                         
  -7   2   7         19.01         16.43         1.32 o                         
  -6   2   7        100.16        100.84         2.36 o                         
  -5   2   7        137.23        142.49         2.89 o                         
  -4   2   7         10.42         12.62         0.82 o                         
  -3   2   7        110.68        104.74         2.06 o                         
  -2   2   7         85.55         81.12         1.70 o                         
  -1   2   7        179.18        173.63         2.79 o                         
   0   2   7         22.24         26.16         1.37 o                         
   1   2   7         71.32         71.74         1.70 o                         
   2   2   7         22.49         23.95         1.05 o                         
   3   2   7         17.48         19.66         1.41 o                         
   4   2   7         23.06         23.16         1.39 o                         
   5   2   7        193.56        182.30         3.60 o                         
   6   2   7          4.70          6.37         0.95 o                         
   7   2   7         18.36         15.40         1.16 o                         
   8   2   7          2.69          1.71         0.73 o                         
   9   2   7          0.00          0.93         1.04 o                         
  10   2   7          0.44         -1.03         1.03 o                         
  11   2   7          8.50         11.97         1.75 o                         
  12   2   7          0.22          0.03         1.31 o                         
 -15   3   7          1.44          5.05         3.01 o                         
 -14   3   7          0.75          0.19         1.19 o                         
 -13   3   7          1.26          0.94         1.21 o                         
 -12   3   7          1.35          2.54         1.21 o                         
 -11   3   7          0.70          0.90         1.26 o                         
 -10   3   7          0.12          0.85         0.93 o                         
  -9   3   7        149.54        151.58         4.35 o                         
  -8   3   7         98.34         88.45         3.14 o                         
  -7   3   7         54.58         49.76         2.33 o                         
  -6   3   7          0.01          0.48         0.72 o                         
  -5   3   7        158.73        155.13         3.13 o                         
  -4   3   7         17.22         18.03         1.18 o                         
  -3   3   7          0.03         -0.24         0.66 o                         
  -2   3   7         38.20         38.63         1.59 o                         
  -1   3   7        360.02        355.55         5.16 o                         
   0   3   7         25.66         23.89         1.05 o                         
   1   3   7        204.59        193.15         3.55 o                         
   2   3   7        170.98        161.38         3.26 o                         
   3   3   7         75.20         70.06         2.14 o                         
   4   3   7        406.40        393.09         6.73 o                         
   5   3   7        118.20        114.08         4.19 o                         
   6   3   7          0.04          0.14         0.65 o                         
   7   3   7         13.28         11.16         1.10 o                         
   8   3   7          0.81          1.90         0.80 o                         
   9   3   7          1.37          0.93         0.79 o                         
  10   3   7          4.86          3.49         1.14 o                         
  11   3   7          5.82          6.87         1.59 o                         
 -14   4   7          0.80          3.33         2.17 o                         
 -13   4   7         26.77         33.17         2.94 o                         
 -12   4   7          0.39          0.26         1.33 o                         
 -11   4   7          6.86          7.78         1.48 o                         
 -10   4   7          6.56          7.22         1.32 o                         
  -9   4   7          1.01         -0.37         0.99 o                         
  -8   4   7         11.47         11.92         1.55 o                         
  -7   4   7          2.43          4.39         1.16 o                         
  -6   4   7          9.24          5.33         1.18 o                         
  -5   4   7         19.45         13.12         1.43 o                         
  -4   4   7         17.43         17.64         1.69 o                         
  -3   4   7          8.14          5.32         1.11 o                         
  -2   4   7         45.75         44.94         2.17 o                         
  -1   4   7         69.27         66.63         4.16 o                         
   0   4   7         20.28         19.58         2.60 o                         
   1   4   7          4.10          4.03         0.84 o                         
   2   4   7        180.44        175.61         3.80 o                         
   3   4   7         78.44         79.30         2.50 o                         
   4   4   7         10.49         12.96         1.32 o                         
   5   4   7         13.26         13.13         1.20 o                         
   6   4   7         12.74         13.74         1.25 o                         
   7   4   7          9.47          5.50         0.93 o                         
   8   4   7          7.12          5.56         0.98 o                         
   9   4   7          6.88          9.57         1.17 o                         
  10   4   7          3.98          2.34         1.13 o                         
  11   4   7          0.02         -1.17         1.17 o                         
 -13   5   7          9.85         10.39         1.90 o                         
 -12   5   7         10.65         10.95         1.81 o                         
 -11   5   7          1.55          1.36         1.19 o                         
 -10   5   7          1.70          0.63         1.31 o                         
  -9   5   7          0.27          0.24         1.08 o                         
  -8   5   7          2.34          1.92         1.08 o                         
  -7   5   7          7.53          7.98         1.46 o                         
  -6   5   7        259.32        255.30         6.03 o                         
  -5   5   7        174.16        170.16         6.19 o                         
  -4   5   7         42.82         37.61         2.21 o                         
  -3   5   7          8.32          6.84         1.73 o                         
  -2   5   7          6.69          6.41         2.59 o                         
  -1   5   7         11.54         11.75         1.82 o                         
   0   5   7         70.71         69.81         3.61 o                         
   1   5   7          0.19          0.04         1.23 o                         
   2   5   7        141.25        140.16         4.02 o                         
   3   5   7         25.59         27.77         1.70 o                         
   4   5   7         46.11         39.24         1.99 o                         
   5   5   7         22.87         21.59         1.50 o                         
   6   5   7          8.66          9.50         1.20 o                         
   7   5   7          0.04         -0.61         0.72 o                         
   8   5   7          3.81          2.76         0.95 o                         
   9   5   7          0.10         -0.19         0.89 o                         
  10   5   7          9.29          9.90         1.50 o                         
 -12   6   7         40.72         48.05         3.95 o                         
 -11   6   7          9.66         11.69         5.11 o                         
 -10   6   7          4.33          1.52         1.38 o                         
  -9   6   7          1.42          1.62         1.29 o                         
  -8   6   7          9.61         12.81         1.78 o                         
  -7   6   7         10.72         10.80         1.69 o                         
  -6   6   7         47.29         53.92         2.79 o                         
  -5   6   7          9.19         13.43         1.64 o                         
  -4   6   7          8.86         13.46         2.11 o                         
  -3   6   7          2.32          2.35         1.36 o                         
  -2   6   7          1.38          1.58         1.30 o                         
  -1   6   7          1.89          1.25         1.22 o                         
   0   6   7          0.64          0.24         1.16 o                         
   1   6   7          1.59          0.45         1.32 o                         
   2   6   7          1.39         -0.54         1.11 o                         
   3   6   7          0.13         -0.66         0.86 o                         
   4   6   7          4.75          4.97         1.09 o                         
   5   6   7         12.11          8.78         1.70 o                         
   6   6   7          0.20          0.58         0.89 o                         
   7   6   7          0.57          0.76         0.91 o                         
   8   6   7          1.37          1.84         0.99 o                         
 -10   7   7         20.30         24.01         3.15 o                         
  -9   7   7          9.72         11.55         1.95 o                         
  -8   7   7          0.20         -0.49         1.27 o                         
  -7   7   7         11.89          8.52         1.66 o                         
  -6   7   7         23.30         18.27         2.48 o                         
  -5   7   7          9.59         11.00         2.07 o                         
  -4   7   7          1.18          2.40         1.47 o                         
  -3   7   7         19.94         17.14         2.40 o                         
  -2   7   7          0.56          2.74         1.47 o                         
  -1   7   7          7.02          4.34         1.68 o                         
   0   7   7         13.89         15.83         2.43 o                         
   1   7   7          0.03         -0.56         1.24 o                         
   2   7   7         23.98         16.96         2.51 o                         
   3   7   7          5.65          6.86         1.57 o                         
   4   7   7          2.94          3.80         1.27 o                         
   5   7   7          3.71          4.52         1.41 o                         
   6   7   7          2.94          3.87         1.22 o                         
   7   7   7          0.18          1.54         1.56 o                         
  -8   8   7          0.02          1.90         1.74 o                         
  -7   8   7          4.97          9.66         2.25 o                         
  -6   8   7          3.91          6.90         2.00 o                         
  -5   8   7          0.00         -1.22         1.68 o                         
  -4   8   7          0.89         -0.98         1.29 o                         
  -3   8   7          6.14          9.49         3.43 o                         
  -2   8   7          0.87         -0.22         1.35 o                         
  -1   8   7         21.67         22.44         5.35 o                         
   0   8   7          0.26          1.88         1.92 o                         
   1   8   7          1.02          0.23         1.56 o                         
   2   8   7          0.04          0.31         1.22 o                         
   3   8   7          1.07          2.74         1.45 o                         
   4   8   7          4.75         13.95         4.21 o                         
 -15   0   8          6.55          5.89         3.37 o                         
 -14   0   8          2.11          7.70         3.13 o                         
 -13   0   8          6.59         10.83         3.25 o                         
 -12   0   8         39.53         34.65         4.57 o                         
 -11   0   8         41.77         41.39         4.69 o                         
 -10   0   8         20.76         18.29         3.25 o                         
  -9   0   8          3.23          3.01         2.04 o                         
  -8   0   8          7.74          6.40         1.49 o                         
  -7   0   8        221.78        217.05         6.29 o                         
  -6   0   8        194.80        201.86        13.54 o                         
  -5   0   8         15.84         37.67         2.55 o                         
  -4   0   8        249.74        255.34         6.94 o                         
  -3   0   8         11.27         11.50         1.24 o                         
  -2   0   8          2.72          1.73         0.82 o                         
  -1   0   8          0.53          0.78         0.78 o                         
   0   0   8          5.05         12.37         3.13 o                         
   1   0   8        561.72        557.74         8.49 o                         
   2   0   8         10.91         18.03         2.19 o                         
   3   0   8          0.44          5.47         1.45 o                         
   4   0   8         10.51          7.81         1.14 o                         
   5   0   8          9.86          7.61         2.59 o                         
   6   0   8          0.82          0.00         1.86 o                         
   7   0   8        101.79         95.34         9.51 o                         
   8   0   8          7.17          7.38         1.97 o                         
   9   0   8         30.36         38.63         3.67 o                         
  10   0   8          4.06          4.36         2.23 o                         
  11   0   8          1.12          2.50         2.11 o                         
 -15   1   8          4.26          0.24         2.65 o                         
 -14   1   8         23.41         24.18         3.18 o                         
 -13   1   8          9.94         14.06         6.68 o                         
 -12   1   8          5.60          4.98         1.83 o                         
 -11   1   8         60.24         51.52         3.66 o                         
 -10   1   8          5.01          3.97         1.53 o                         
  -9   1   8         11.32         11.85         1.51 o                         
  -8   1   8         70.14         70.79         3.06 o                         
  -7   1   8        191.07        194.10         4.55 o                         
  -6   1   8        260.99        269.61         4.60 o                         
  -5   1   8          2.01          2.54         0.83 o                         
  -4   1   8          2.49          2.80         0.75 o                         
  -3   1   8        112.03        107.79         2.53 o                         
  -2   1   8         49.32         52.65         1.57 o                         
  -1   1   8          8.06          8.32         0.96 o                         
   0   1   8          1.02          0.67         0.55 o                         
   1   1   8         46.56         46.52         1.49 o                         
   2   1   8         27.32         38.21         1.71 o                         
   3   1   8          9.45         18.36         1.18 o                         
   4   1   8          3.57          3.56         0.80 o                         
   5   1   8         13.29         14.29         1.17 o                         
   6   1   8          4.17          2.10         0.72 o                         
   7   1   8          1.00          2.85         1.08 o                         
   8   1   8          8.43          5.95         1.89 o                         
   9   1   8          0.66          0.80         1.16 o                         
  10   1   8          0.00          0.16         1.21 o                         
  11   1   8          0.10         -0.49         1.21 o                         
 -15   2   8          0.64         -2.04         2.53 o                         
 -14   2   8          7.37         12.22         2.53 o                         
 -13   2   8          1.06          0.99         1.66 o                         
 -12   2   8         11.60         12.74         2.38 o                         
 -11   2   8         16.35         10.77         3.07 o                         
 -10   2   8          0.86         -0.65         1.44 o                         
  -9   2   8         46.78         45.20         2.02 o                         
  -8   2   8        104.18        107.23         4.28 o                         
  -7   2   8        132.47        124.57         3.25 o                         
  -6   2   8        151.04        152.89         3.17 o                         
  -5   2   8          2.44          3.60         0.77 o                         
  -4   2   8         17.98         17.26         1.25 o                         
  -3   2   8         58.32         59.37         2.12 o                         
  -2   2   8          8.08         10.20         0.97 o                         
  -1   2   8          7.24         10.93         0.96 o                         
   0   2   8          0.47          1.72         0.61 o                         
   1   2   8         40.29         38.54         1.52 o                         
   2   2   8          8.80         15.03         1.69 o                         
   3   2   8         54.56         62.56         2.29 o                         
   4   2   8          0.07          4.12         1.07 o                         
   5   2   8         25.51         22.85         1.46 o                         
   6   2   8          0.02         -0.58         0.64 o                         
   7   2   8          8.38          7.86         1.10 o                         
   8   2   8         11.54         12.97         1.67 o                         
   9   2   8         10.80          8.48         1.50 o                         
  10   2   8          0.65          0.79         1.27 o                         
  11   2   8          0.01         -0.67         1.29 o                         
 -14   3   8          0.62          1.40         3.55 o                         
 -13   3   8          0.94          1.11         2.65 o                         
 -12   3   8          2.26         -0.52         1.44 o                         
 -11   3   8          4.44          3.61         1.64 o                         
 -10   3   8          7.10          7.49         1.82 o                         
  -9   3   8         12.16         13.96         1.82 o                         
  -8   3   8         20.75         21.51         1.86 o                         
  -7   3   8          4.98          7.37         1.52 o                         
  -6   3   8          0.16          0.54         0.85 o                         
  -5   3   8          3.47          1.31         0.85 o                         
  -4   3   8          0.52          1.71         0.84 o                         
  -3   3   8         42.63         44.49         2.22 o                         
  -2   3   8        125.08        122.32         3.54 o                         
  -1   3   8          9.29          9.69         1.18 o                         
   0   3   8         12.21          8.90         1.24 o                         
   1   3   8          0.58          1.17         0.74 o                         
   2   3   8          0.19          0.04         0.72 o                         
   3   3   8         97.75         97.97         2.86 o                         
   4   3   8         18.10         15.45         1.42 o                         
   5   3   8         68.44         71.24         2.64 o                         
   6   3   8          0.18          0.42         0.71 o                         
   7   3   8          7.58          4.82         0.97 o                         
   8   3   8          0.65         -0.58         0.74 o                         
   9   3   8          0.13         -0.16         0.80 o                         
  10   3   8          0.24          0.79         1.24 o                         
 -14   4   8          1.03         -1.20         1.92 o                         
 -13   4   8         12.68         18.04         3.49 o                         
 -12   4   8          1.64          4.24         1.80 o                         
 -11   4   8          1.77          4.34         1.73 o                         
 -10   4   8         22.79         23.22         2.13 o                         
  -9   4   8          3.81          2.29         1.18 o                         
  -8   4   8          2.37          6.68         1.30 o                         
  -7   4   8         11.61         15.03         1.68 o                         
  -6   4   8          0.07          4.80         1.23 o                         
  -5   4   8          3.78          2.25         0.98 o                         
  -4   4   8          0.06          1.81         0.98 o                         
  -3   4   8         32.65         34.97         2.42 o                         
  -2   4   8        111.71        108.33         3.43 o                         
  -1   4   8         21.73         22.53         2.45 o                         
   0   4   8         41.98         39.83         2.91 o                         
   1   4   8         41.06         39.29         2.04 o                         
   2   4   8        111.44         94.81         3.23 o                         
   3   4   8         62.58         58.54         2.27 o                         
   4   4   8        115.04        110.01         3.19 o                         
   5   4   8          3.18          3.93         0.95 o                         
   6   4   8         66.34         56.47         2.45 o                         
   7   4   8         27.44         22.00         1.52 o                         
   8   4   8          7.54          8.22         1.20 o                         
   9   4   8          3.11          5.54         1.10 o                         
 -13   5   8          0.44          3.61         2.53 o                         
 -12   5   8          8.58          9.41         3.55 o                         
 -11   5   8         20.77         23.82         2.85 o                         
 -10   5   8         12.73         11.20         1.80 o                         
  -9   5   8          6.34          6.44         1.52 o                         
  -8   5   8          1.87          2.64         1.18 o                         
  -7   5   8          0.16         -0.48         1.04 o                         
  -6   5   8          2.08          6.45         1.55 o                         
  -5   5   8        102.54        101.39         4.04 o                         
  -4   5   8          4.21          2.60         1.57 o                         
  -3   5   8          6.89          7.29         1.66 o                         
  -2   5   8          3.56          2.90         1.39 o                         
  -1   5   8          8.62          7.28         1.68 o                         
   0   5   8          7.33          9.88         1.95 o                         
   1   5   8          6.54          8.92         1.87 o                         
   2   5   8         34.22         31.18         3.43 o                         
   3   5   8          6.67          5.02         1.17 o                         
   4   5   8         11.39         11.08         2.41 o                         
   5   5   8          2.07          0.31         0.90 o                         
   6   5   8         19.40         19.15         1.59 o                         
   7   5   8          2.28          1.61         1.09 o                         
   8   5   8          1.48          1.42         0.95 o                         
 -11   6   8          1.01          1.65         1.82 o                         
 -10   6   8          7.79         15.11         2.12 o                         
  -9   6   8          0.73         -0.50         1.34 o                         
  -8   6   8          2.75          0.89         1.20 o                         
  -7   6   8          1.17          0.56         1.16 o                         
  -6   6   8         23.40         17.44         2.00 o                         
  -5   6   8         54.84         55.28         3.69 o                         
  -4   6   8        150.72        140.64         5.74 o                         
  -3   6   8          7.82         11.36         2.17 o                         
  -2   6   8          2.88          1.13         1.36 o                         
  -1   6   8          2.79          2.72         1.62 o                         
   0   6   8          0.65          6.67         2.04 o                         
   1   6   8          8.95         11.87         2.17 o                         
   2   6   8          6.14          7.84         1.91 o                         
   3   6   8         22.12         22.36         2.83 o                         
   4   6   8          5.35          6.11         1.46 o                         
   5   6   8         13.26         17.89         1.73 o                         
   6   6   8          4.96          5.23         1.70 o                         
   7   6   8          1.31          2.17         1.22 o                         
  -9   7   8          0.42         -0.54         1.44 o                         
  -8   7   8          1.19          1.76         2.11 o                         
  -7   7   8          0.62          2.13         1.74 o                         
  -6   7   8          0.89          1.05         1.66 o                         
  -5   7   8          7.08          6.70         1.93 o                         
  -4   7   8         59.93         55.72         4.99 o                         
  -3   7   8          6.78          6.44         2.89 o                         
  -2   7   8          2.85          3.87         1.60 o                         
  -1   7   8          0.15         -0.34         2.23 o                         
   0   7   8         12.80         16.65         2.57 o                         
   1   7   8          1.74          2.65         1.49 o                         
   2   7   8          4.05          2.46         1.92 o                         
   3   7   8          0.04         -1.15         1.15 o                         
   4   7   8          4.36          0.19         1.39 o                         
   5   7   8          0.00          2.65         3.01 o                         
  -6   8   8         10.38         13.75         2.55 o                         
  -5   8   8          9.21          9.31         2.31 o                         
  -4   8   8          0.91         -0.55         1.60 o                         
  -3   8   8         13.41         12.67         3.31 o                         
  -2   8   8          5.39          4.52         2.05 o                         
  -1   8   8          6.11          7.85         2.25 o                         
   0   8   8          1.28          1.90         1.69 o                         
   1   8   8          1.80          2.77         2.89 o                         
   2   8   8          1.26          2.41         3.25 o                         
 -14   1   9          0.87         -1.75         2.41 o                         
 -13   1   9          3.97          9.07         2.29 o                         
 -12   1   9          0.00          2.08         1.69 o                         
 -11   1   9         10.56         11.72         2.25 o                         
 -10   1   9          3.85          5.53         1.83 o                         
  -9   1   9         17.55         15.61         2.21 o                         
  -8   1   9          5.44          3.78         1.20 o                         
  -7   1   9        117.43        115.31         3.80 o                         
  -6   1   9         21.92         22.87         1.65 o                         
  -5   1   9        107.10        110.05         3.62 o                         
  -4   1   9          4.51          3.85         0.86 o                         
  -3   1   9          4.80          5.76         0.93 o                         
  -2   1   9          8.52          8.80         1.49 o                         
  -1   1   9         12.39         12.67         0.95 o                         
   0   1   9          0.07          0.05         0.61 o                         
   1   1   9         48.96         49.85         1.73 o                         
   2   1   9          0.25          0.12         0.76 o                         
   3   1   9         63.49         60.23         2.04 o                         
   4   1   9          8.07          6.43         1.69 o                         
   5   1   9          7.36          5.24         0.98 o                         
   6   1   9          2.70          1.57         1.05 o                         
   7   1   9          0.56          0.48         1.07 o                         
   8   1   9          1.45          1.31         1.15 o                         
   9   1   9          8.80          7.79         1.61 o                         
  10   1   9          0.01          0.38         1.28 o                         
 -14   2   9          0.17          0.24         2.65 o                         
 -13   2   9          2.49          0.71         1.91 o                         
 -12   2   9          4.29          2.62         1.68 o                         
 -11   2   9          0.52         -1.39         1.39 o                         
 -10   2   9          2.63          1.81         1.52 o                         
  -9   2   9         24.09         17.06         2.36 o                         
  -8   2   9          0.01         -0.04         0.92 o                         
  -7   2   9          5.86          4.24         1.16 o                         
  -6   2   9        218.28        203.79         5.07 o                         
  -5   2   9         71.88         66.98         4.53 o                         
  -4   2   9         61.96         59.76         2.28 o                         
  -3   2   9          5.97          8.08         1.56 o                         
  -2   2   9         30.58         34.82         1.61 o                         
  -1   2   9         22.33         18.82         1.26 o                         
   0   2   9          8.07          7.63         0.96 o                         
   1   2   9          0.60          0.75         0.75 o                         
   2   2   9          5.17          2.64         0.86 o                         
   3   2   9          2.64          2.59         0.93 o                         
   4   2   9         12.37         14.64         1.29 o                         
   5   2   9         29.29         29.29         2.65 o                         
   6   2   9          3.99          4.85         0.93 o                         
   7   2   9          0.01          0.52         1.11 o                         
   8   2   9          1.63          2.56         1.33 o                         
   9   2   9          0.71         -0.01         1.65 o                         
 -13   3   9          5.03          7.32         2.71 o                         
 -12   3   9          6.44          6.74         2.16 o                         
 -11   3   9          0.24         -1.30         1.30 o                         
 -10   3   9          2.52          3.44         1.41 o                         
  -9   3   9         20.28         18.15         3.71 o                         
  -8   3   9         25.62         25.37         2.05 o                         
  -7   3   9          7.58         11.35         1.65 o                         
  -6   3   9          6.94          8.64         1.50 o                         
  -5   3   9         11.01          9.64         1.41 o                         
  -4   3   9         51.05         55.02         2.33 o                         
  -3   3   9         47.66         47.58         2.10 o                         
  -2   3   9         41.78         43.01         2.28 o                         
  -1   3   9        341.90        349.74        10.36 o                         
   0   3   9         66.54         62.10         2.57 o                         
   1   3   9          6.78          7.35         1.28 o                         
   2   3   9          0.26         -0.35         0.87 o                         
   3   3   9          5.02          7.35         1.19 o                         
   4   3   9         19.98         20.74         1.69 o                         
   5   3   9          0.52          0.44         0.84 o                         
   6   3   9        122.09        125.33         3.00 o                         
   7   3   9          7.27          6.11         1.07 o                         
   8   3   9          0.00          1.10         1.23 o                         
   9   3   9          0.00          0.23         1.25 o                         
 -13   4   9          2.48          3.49         2.77 o                         
 -12   4   9          8.63          6.92         2.14 o                         
 -11   4   9          8.38          8.48         2.16 o                         
 -10   4   9         12.73         18.91         2.11 o                         
  -9   4   9          2.20          2.10         1.23 o                         
  -8   4   9         10.82         11.45         1.62 o                         
  -7   4   9         10.94         10.27         1.57 o                         
  -6   4   9          5.55          4.71         1.24 o                         
  -5   4   9          8.34          5.01         1.46 o                         
  -4   4   9         42.54         47.53         3.35 o                         
  -3   4   9          0.71         -1.10         1.10 o                         
  -2   4   9          1.02          1.10         1.21 o                         
  -1   4   9          0.33         -1.54         1.68 o                         
   0   4   9          3.87          0.48         1.68 o                         
   1   4   9          8.27          8.70         1.88 o                         
   2   4   9         33.94         38.13         2.31 o                         
   3   4   9         39.81         39.30         2.41 o                         
   4   4   9         30.24         31.91         2.23 o                         
   5   4   9          3.52          5.87         1.36 o                         
   6   4   9         32.33         33.80         1.77 o                         
   7   4   9          8.97          8.59         1.18 o                         
   8   4   9          1.11          0.76         0.98 o                         
 -12   5   9          0.96          1.20         2.65 o                         
 -11   5   9         16.12         22.44         4.21 o                         
 -10   5   9         11.85         10.32         1.84 o                         
  -9   5   9          5.84          7.82         1.66 o                         
  -8   5   9          0.56         -0.40         1.16 o                         
  -7   5   9          1.64          1.76         1.19 o                         
  -6   5   9         19.50         19.25         2.38 o                         
  -5   5   9          3.35          2.77         1.53 o                         
  -4   5   9         36.98         27.67         2.85 o                         
  -3   5   9          1.30          2.97         1.50 o                         
  -2   5   9          6.54          6.15         1.76 o                         
  -1   5   9          3.86          3.76         1.57 o                         
   0   5   9          3.40          1.48         3.01 o                         
   1   5   9          1.53         -0.79         1.21 o                         
   2   5   9          0.12         -1.24         1.24 o                         
   3   5   9          2.59          4.01         1.71 o                         
   4   5   9          5.36          3.33         1.27 o                         
   5   5   9          0.64          1.46         1.04 o                         
   6   5   9         10.27          9.95         1.49 o                         
   7   5   9         14.26         17.05         1.65 o                         
 -10   6   9         13.85         17.99         2.48 o                         
  -9   6   9          9.72          8.31         1.80 o                         
  -8   6   9          0.28          1.45         1.36 o                         
  -7   6   9          0.57         -0.11         1.47 o                         
  -6   6   9          3.40          5.41         1.88 o                         
  -5   6   9          0.08         -0.18         1.36 o                         
  -4   6   9         43.05         45.25         3.56 o                         
  -3   6   9          6.51          6.77         1.85 o                         
  -2   6   9         16.42         15.31         2.95 o                         
  -1   6   9          7.67         10.75         3.31 o                         
   0   6   9          0.57          1.37         2.53 o                         
   1   6   9          0.05         -0.65         1.44 o                         
   2   6   9         13.51         14.92         3.73 o                         
   3   6   9          0.10         -0.01         1.58 o                         
   4   6   9          4.15          5.69         1.60 o                         
   5   6   9          0.72          1.88         1.45 o                         
   6   6   9          0.32         -2.65         2.65 o                         
  -8   7   9         23.38         29.49         3.34 o                         
  -7   7   9          3.17          2.70         1.91 o                         
  -6   7   9          8.31          6.78         2.89 o                         
  -5   7   9         17.93         19.67         2.91 o                         
  -4   7   9         35.65         39.66         3.60 o                         
  -3   7   9          0.29          0.08         1.50 o                         
  -2   7   9          4.82          4.54         1.97 o                         
  -1   7   9          1.45          0.26         1.56 o                         
   0   7   9         18.67         26.32         4.99 o                         
   1   7   9          0.02         -0.20         1.53 o                         
   2   7   9          6.60          4.33         2.04 o                         
   3   7   9         11.36         14.07         4.33 o                         
 -13   0  10         12.74         13.35         3.73 o                         
 -12   0  10          3.56          0.00         2.41 o                         
 -11   0  10          0.61          2.77         2.41 o                         
 -10   0  10          1.15          1.32         2.17 o                         
  -9   0  10         42.84         42.23         4.81 o                         
  -8   0  10         23.55         27.31         3.97 o                         
  -7   0  10        104.51        110.82         6.74 o                         
  -6   0  10         42.75         42.23         4.33 o                         
  -5   0  10        405.23        424.72        14.58 o                         
  -4   0  10         89.81         96.86         5.90 o                         
  -3   0  10          2.19          4.57         1.92 o                         
  -2   0  10          0.59         -1.32         1.32 o                         
  -1   0  10          1.77          3.90         1.27 o                         
   0   0  10         38.53         52.64         3.02 o                         
   1   0  10        104.73         95.18         3.27 o                         
   2   0  10         54.17         53.83         2.52 o                         
   3   0  10         18.55         15.50         2.47 o                         
   4   0  10         15.43         12.87         2.14 o                         
   5   0  10          0.19         -1.27         1.27 o                         
   6   0  10          0.44         -0.37         1.29 o                         
   7   0  10          0.28         -0.68         1.56 o                         
   8   0  10          2.01          3.38         1.97 o                         
   9   0  10         14.56         20.09         5.05 o                         
 -13   1  10          0.59          2.13         2.04 o                         
 -12   1  10         19.61         32.06         5.23 o                         
 -11   1  10          5.28          6.80         2.17 o                         
 -10   1  10          5.61          4.08         1.74 o                         
  -9   1  10          1.75          0.73         1.44 o                         
  -8   1  10         13.96         13.97         2.28 o                         
  -7   1  10         27.70         25.68         2.63 o                         
  -6   1  10         19.10         18.75         2.38 o                         
  -5   1  10         49.07         49.12         5.37 o                         
  -4   1  10         81.72         74.63         3.66 o                         
  -3   1  10          0.00          1.43         0.92 o                         
  -2   1  10         37.42         40.19         2.10 o                         
  -1   1  10          0.27          1.94         0.81 o                         
   0   1  10          0.08          0.28         0.73 o                         
   1   1  10          3.59          4.36         1.02 o                         
   2   1  10         35.82         38.28         2.34 o                         
   3   1  10          3.50          3.74         0.94 o                         
   4   1  10          7.19          7.63         1.28 o                         
   5   1  10          0.38         -0.92         0.92 o                         
   6   1  10          1.87          2.83         1.17 o                         
   7   1  10          0.01          0.51         1.17 o                         
   8   1  10          0.32          2.33         1.37 o                         
 -13   2  10          0.55          3.37         2.77 o                         
 -12   2  10          5.61          7.26         2.17 o                         
 -11   2  10          0.00         -0.55         1.61 o                         
 -10   2  10          0.55         -0.91         1.56 o                         
  -9   2  10         21.40         26.05         2.85 o                         
  -8   2  10          2.53          4.31         1.80 o                         
  -7   2  10         13.99         14.49         2.17 o                         
  -6   2  10         21.02         20.67         1.84 o                         
  -5   2  10          4.16          4.11         1.20 o                         
  -4   2  10         49.69         58.75         3.11 o                         
  -3   2  10          0.63          0.21         1.23 o                         
  -2   2  10         23.07         24.26         1.86 o                         
  -1   2  10          4.30          2.07         1.19 o                         
   0   2  10         12.13          9.83         1.41 o                         
   1   2  10          0.33          0.83         0.91 o                         
   2   2  10          0.08         -0.18         1.15 o                         
   3   2  10          0.18          0.11         0.90 o                         
   4   2  10          1.00          2.36         0.97 o                         
   5   2  10         37.72         40.70         2.03 o                         
   6   2  10          0.78          1.33         1.18 o                         
   7   2  10          0.01          1.35         1.24 o                         
   8   2  10          4.57          3.07         1.39 o                         
 -12   3  10          0.54          0.55         1.90 o                         
 -11   3  10          4.58          3.97         1.98 o                         
 -10   3  10          2.43          5.83         1.87 o                         
  -9   3  10         30.71         36.54         3.27 o                         
  -8   3  10          8.60          8.68         2.00 o                         
  -7   3  10          0.33         -0.92         0.92 o                         
  -6   3  10          0.20          0.33         0.99 o                         
  -5   3  10          4.84          4.68         1.25 o                         
  -4   3  10          1.00          1.70         1.36 o                         
  -3   3  10         19.91         17.80         2.15 o                         
  -2   3  10          4.12          1.68         1.35 o                         
  -1   3  10          8.99          8.65         1.87 o                         
   0   3  10          2.25          3.21         1.49 o                         
   1   3  10          0.15          1.79         1.00 o                         
   2   3  10          0.40         -0.07         0.97 o                         
   3   3  10         17.07         16.37         1.84 o                         
   4   3  10          0.25          1.56         1.33 o                         
   5   3  10         25.13         26.81         2.01 o                         
   6   3  10          0.01          0.46         0.91 o                         
   7   3  10          4.48          2.19         1.34 o                         
   8   3  10          0.37          1.53         2.28 o                         
 -11   4  10          0.01         -1.50         2.29 o                         
 -10   4  10         20.47         23.74         4.39 o                         
  -9   4  10          0.70          2.41         1.33 o                         
  -8   4  10         36.47         38.97         3.51 o                         
  -7   4  10          0.70         -0.20         1.26 o                         
  -6   4  10          7.35          6.78         1.48 o                         
  -5   4  10         44.39         41.14         3.18 o                         
  -4   4  10         11.34         13.53         2.34 o                         
  -3   4  10          7.61         11.00         2.08 o                         
  -2   4  10         94.43         94.30         4.62 o                         
  -1   4  10          5.41          3.76         1.59 o                         
   0   4  10          6.42          5.17         1.70 o                         
   1   4  10          3.61          3.50         2.59 o                         
   2   4  10          0.27          0.24         1.35 o                         
   3   4  10          2.30          1.71         1.91 o                         
   4   4  10         36.50         33.64         2.68 o                         
   5   4  10         22.06         20.95         2.26 o                         
   6   4  10         19.63         17.93         2.20 o                         
   7   4  10          4.81          5.08         1.44 o                         
 -10   5  10          2.53          4.53         1.66 o                         
  -9   5  10          1.10          2.43         1.47 o                         
  -8   5  10          9.25          7.26         1.71 o                         
  -7   5  10          4.48          5.49         1.55 o                         
  -6   5  10          8.21          8.42         2.00 o                         
  -5   5  10          3.18          1.29         1.57 o                         
  -4   5  10          0.12          0.84         1.47 o                         
  -3   5  10          0.20          0.10         1.38 o                         
  -2   5  10          2.55          1.98         1.92 o                         
  -1   5  10          2.92          1.04         1.49 o                         
   0   5  10          5.40          5.72         1.91 o                         
   1   5  10          1.71          1.26         1.56 o                         
   2   5  10          0.19         -1.28         1.50 o                         
   3   5  10          5.16          4.67         1.91 o                         
   4   5  10          0.26          0.13         1.62 o                         
   5   5  10          0.89         -0.03         1.26 o                         
  -9   6  10         11.56         15.16         3.85 o                         
  -8   6  10          1.25          0.62         3.07 o                         
  -7   6  10          1.78          5.37         1.93 o                         
  -6   6  10          0.65         -0.82         1.50 o                         
  -5   6  10          0.47          0.05         1.69 o                         
  -4   6  10         69.63         72.29         9.87 o                         
  -3   6  10          2.58          3.77         1.91 o                         
  -2   6  10          0.13          1.94         1.73 o                         
  -1   6  10          1.64          6.52         2.08 o                         
   0   6  10          0.52          1.47         2.41 o                         
   1   6  10          4.88          6.07         2.05 o                         
   2   6  10         12.43         17.11         3.13 o                         
   3   6  10          2.66          4.45         3.13 o                         
  -5   7  10          2.65          0.36         3.13 o                         
  -4   7  10         10.64         10.10         3.61 o                         
  -3   7  10          0.09          3.25         3.37 o                         
  -2   7  10         30.99         32.36         5.41 o                         
  -1   7  10          0.78         -2.65         2.65 o                         
   0   7  10          9.25         12.75         4.21 o                         
 -12   1  11          0.00         -1.74         1.74 o                         
 -11   1  11          0.01         -0.15         1.74 o                         
 -10   1  11          0.21          0.84         1.62 o                         
  -9   1  11          0.03         -1.49         1.49 o                         
  -8   1  11          4.31          5.32         1.87 o                         
  -7   1  11          9.36          9.78         3.55 o                         
  -6   1  11          3.75          1.44         1.44 o                         
  -5   1  11        113.73        115.20         4.85 o                         
  -4   1  11          5.53          4.39         2.35 o                         
  -3   1  11         15.57         18.50         4.09 o                         
  -2   1  11          3.30          0.62         0.95 o                         
  -1   1  11          2.63          2.20         0.95 o                         
   0   1  11          7.69          6.27         1.95 o                         
   1   1  11          0.02         -0.34         0.88 o                         
   2   1  11          0.00          0.37         0.90 o                         
   3   1  11         18.62         15.18         1.87 o                         
   4   1  11          8.13          6.29         1.34 o                         
   5   1  11          0.94          1.69         1.22 o                         
   6   1  11          3.04          5.78         1.49 o                         
   7   1  11          0.24         -0.61         1.24 o                         
 -11   2  11          7.54         11.55         2.40 o                         
 -10   2  11          6.04          3.97         1.96 o                         
  -9   2  11          4.82          6.25         2.08 o                         
  -8   2  11         12.71         10.82         2.21 o                         
  -7   2  11         31.39         30.63         4.39 o                         
  -6   2  11         25.91         25.97         3.55 o                         
  -5   2  11         15.02         13.87         2.59 o                         
  -4   2  11          1.77         -0.30         1.19 o                         
  -3   2  11          0.10         -0.99         0.99 o                         
  -2   2  11         16.13         15.83         2.25 o                         
  -1   2  11          0.31          1.18         1.33 o                         
   0   2  11          1.65          1.38         1.08 o                         
   1   2  11          0.97         -0.36         1.01 o                         
   2   2  11          2.41          3.21         1.22 o                         
   3   2  11          0.77          2.65         1.08 o                         
   4   2  11          0.16          1.04         1.38 o                         
   5   2  11          0.27         -0.53         1.22 o                         
   6   2  11          0.00          0.40         1.78 o                         
 -11   3  11          3.96          2.17         3.01 o                         
 -10   3  11          0.02          0.02         1.53 o                         
  -9   3  11         10.16         13.76         3.49 o                         
  -8   3  11          8.24          8.24         2.00 o                         
  -7   3  11         53.58         62.56         4.03 o                         
  -6   3  11         39.89         42.27         4.99 o                         
  -5   3  11         39.84         42.50         3.20 o                         
  -4   3  11         22.36         24.43         3.13 o                         
  -3   3  11         33.59         30.08         2.93 o                         
  -2   3  11          0.15          0.35         1.39 o                         
  -1   3  11          0.05          0.00         1.45 o                         
   0   3  11         14.73         16.99         2.46 o                         
   1   3  11         14.90         14.11         2.36 o                         
   2   3  11          6.90          8.20         1.54 o                         
   3   3  11         16.51         18.83         2.11 o                         
   4   3  11          2.46          2.52         1.15 o                         
   5   3  11         16.54         16.12         1.82 o                         
   6   3  11         17.46         16.90         2.28 o                         
 -10   4  11          4.88          4.93         3.13 o                         
  -9   4  11         20.23         25.98         3.61 o                         
  -8   4  11          1.21          0.42         2.29 o                         
  -7   4  11          1.99          0.48         1.32 o                         
  -6   4  11          1.54          0.83         1.57 o                         
  -5   4  11          0.00          0.73         1.44 o                         
  -4   4  11          1.79          2.11         1.64 o                         
  -3   4  11          5.21          6.87         1.91 o                         
  -2   4  11          2.02          1.22         1.57 o                         
  -1   4  11          0.02          0.27         1.74 o                         
   0   4  11          4.83          3.13         1.73 o                         
   1   4  11          9.62          8.52         2.19 o                         
   2   4  11          1.40          2.23         1.70 o                         
   3   4  11          0.59         -0.64         1.62 o                         
   4   4  11          0.00         -0.96         1.64 o                         
   5   4  11          4.11          4.37         1.21 o                         
  -9   5  11          0.64         -1.08         2.29 o                         
  -8   5  11          0.07         -1.92         2.41 o                         
  -7   5  11          5.05          5.16         2.04 o                         
  -6   5  11          2.48          3.68         2.17 o                         
  -5   5  11          2.49          1.29         1.52 o                         
  -4   5  11          2.01          0.93         2.04 o                         
  -3   5  11          0.19          0.87         1.66 o                         
  -2   5  11          2.44          1.14         1.66 o                         
  -1   5  11          0.05         -0.46         1.52 o                         
   0   5  11          0.00         -1.36         1.36 o                         
   1   5  11          2.31          4.06         1.98 o                         
   2   5  11          2.19         -0.43         2.35 o                         
   3   5  11          0.20         -0.84         2.17 o                         
  -6   6  11          4.61          7.22         3.37 o                         
  -5   6  11          2.61         -2.29         2.53 o                         
  -4   6  11          2.41          1.68         2.89 o                         
  -3   6  11          7.16          6.74         3.49 o                         
  -2   6  11         11.18         12.63         4.09 o                         
  -1   6  11          2.25          1.92         2.89 o                         
   0   6  11          0.78          0.12         3.25 o                         
 -10   0  12          2.18          2.65         2.89 o                         
  -9   0  12          2.09          3.61         2.77 o                         
  -8   0  12          0.32          0.96         2.17 o                         
  -7   0  12         13.84         20.09         3.85 o                         
  -6   0  12          3.50          1.32         2.17 o                         
  -5   0  12         65.92         79.05         6.02 o                         
  -4   0  12          3.96          8.66         2.89 o                         
  -3   0  12        189.77        221.34         9.87 o                         
  -2   0  12          1.41          2.65         1.53 o                         
  -1   0  12         11.20         11.55         2.00 o                         
   0   0  12          2.22          1.92         2.04 o                         
   1   0  12          6.04          4.69         2.53 o                         
   2   0  12          4.90          0.96         2.29 o                         
   3   0  12         20.22         26.47         4.09 o                         
   4   0  12          3.78          8.33         2.16 o                         
   5   0  12          2.80          6.88         2.20 o                         
 -10   1  12          0.08          3.37         2.00 o                         
  -9   1  12          1.43         -1.07         1.57 o                         
  -8   1  12          0.03         -0.49         1.57 o                         
  -7   1  12          3.66          5.03         1.87 o                         
  -6   1  12          1.64          4.79         1.83 o                         
  -5   1  12          1.19         -0.35         1.40 o                         
  -4   1  12         52.75         51.95         3.49 o                         
  -3   1  12         12.40         14.22         2.53 o                         
  -2   1  12          8.89         11.79         2.89 o                         
  -1   1  12          0.08         -0.28         1.38 o                         
   0   1  12          1.64          2.51         1.61 o                         
   1   1  12          4.77          3.20         1.32 o                         
   2   1  12          2.81          2.23         1.35 o                         
   3   1  12          0.30         -1.05         1.35 o                         
   4   1  12          2.88          3.73         1.54 o                         
   5   1  12          0.10         -0.20         1.64 o                         
 -10   2  12          1.36          0.96         3.01 o                         
  -9   2  12          0.13          2.39         1.91 o                         
  -8   2  12          0.54         -0.55         1.69 o                         
  -7   2  12          5.01          2.20         1.74 o                         
  -6   2  12          1.26          2.47         1.80 o                         
  -5   2  12          3.48          3.01         1.66 o                         
  -4   2  12          8.64          9.86         3.01 o                         
  -3   2  12          0.68         -1.08         1.92 o                         
  -2   2  12          6.17          5.29         2.41 o                         
  -1   2  12          3.34          3.56         1.86 o                         
   0   2  12          5.46          8.63         1.99 o                         
   1   2  12          1.98          5.27         1.88 o                         
   2   2  12          2.00          1.85         1.17 o                         
   3   2  12          1.68          5.18         1.59 o                         
   4   2  12          4.37          3.30         1.54 o                         
  -9   3  12         15.99         21.17         4.33 o                         
  -8   3  12          2.80         -1.61         1.61 o                         
  -7   3  12          5.28         10.77         2.30 o                         
  -6   3  12          0.07         -1.57         1.57 o                         
  -5   3  12          0.17          1.08         2.04 o                         
  -4   3  12          0.81          3.97         2.41 o                         
  -3   3  12          5.85          4.78         1.85 o                         
  -2   3  12          1.85         -0.23         1.80 o                         
  -1   3  12          2.52          2.41         1.74 o                         
   0   3  12          0.50          0.15         1.50 o                         
   1   3  12          2.09          4.00         1.87 o                         
   2   3  12          0.22          0.92         1.62 o                         
   3   3  12          1.15          0.02         1.35 o                         
  -6   4  12          0.05          3.85         2.77 o                         
  -5   4  12          9.28          8.01         2.12 o                         
  -4   4  12          1.65          0.77         1.64 o                         
  -3   4  12          1.61          1.19         1.68 o                         
  -2   4  12          2.39          1.16         1.74 o                         
  -1   4  12          0.00          1.48         1.71 o                         
   0   4  12         21.92         24.63         4.87 o                         
   1   4  12          0.57          1.55         1.76 o                         
   2   4  12          0.06          2.64         1.90 o                         
  -5   5  12          0.41          1.80         2.77 o                         
  -4   5  12          1.13         10.10         3.37 o                         
  -3   5  12          0.15          1.56         2.89 o                         
  -2   5  12          1.36          1.92         3.01 o                         
  -1   5  12          0.61         -0.36         3.01 o                         
  -8   1  13          0.33         -0.19         1.83 o                         
  -7   1  13          1.00          1.60         1.78 o                         
  -6   1  13          0.10          0.45         1.66 o                         
  -5   1  13         11.55         12.36         2.42 o                         
  -4   1  13         26.50         25.32         2.93 o                         
  -3   1  13          9.39          7.94         2.77 o                         
  -2   1  13          0.33          0.84         2.17 o                         
  -1   1  13          4.83          1.25         1.66 o                         
   0   1  13          1.12          2.89         2.53 o                         
   1   1  13          0.33         -0.60         2.83 o                         
   2   1  13          0.67          0.94         1.74 o                         
  -8   2  13          0.99         -0.24         2.77 o                         
  -7   2  13         12.42         13.50         2.63 o                         
  -6   2  13          0.63          1.86         1.82 o                         
  -5   2  13          0.16         -0.84         2.17 o                         
  -4   2  13          9.18         13.83         3.61 o                         
  -3   2  13          0.89          0.36         2.17 o                         
  -2   2  13          0.87         -0.60         2.17 o                         
  -1   2  13          0.60          0.24         2.04 o                         
   0   2  13          0.57          0.12         2.29 o                         
   1   2  13          0.20         -2.04         2.04 o                         
  -5   3  13          0.13         -0.12         2.53 o                         
  -4   3  13          1.18          1.44         2.53 o                         
  -3   3  13          1.34          1.32         2.53 o                         
  -2   3  13          0.23         -1.68         2.17 o                         
  -1   3  13         18.72         20.93         4.09 o                         
   0   3  13          0.08          0.44         1.76 o                         
                                                                                
