# Supplementary material for: Crystal structures and Hirshfeld surface analyses of 4,4′-{[1,3-phenyl­enebis(methyl­ene)]bis­(­oxy)}bis­(3-meth­oxy­benzaldehyde) and 4,4′-{[(1,4-phenyl­ene­bis(methyl­ene)]bis­(­oxy)}bis­(3-meth­oxy­benzalde­hyde)
Source: Acta Crystallogr E Crystallogr Commun. 2019 May 24;75(Pt 6):875–9. doi: 10.1107/S2056989019006662 (PMC6658956; doi:10.1107/S2056989019006662)
Supplement: Supplementary file 4 [file e-75-00875-Isup4.cml]

<?xml version="1.0" ?>
<cml>
<molecule title="4,4&#39;-((1,3-phenylenebis(methylene))bis(oxy))bis(3-methoxybenzaldehyde)" id="m1">
  <atomArray>
    <atom id="a1" elementType="O" />
    <atom id="a2" elementType="C" />
    <atom id="a3" elementType="O" />
    <atom id="a4" elementType="C" />
    <atom id="a5" elementType="C" />
    <atom id="a6" elementType="O" />
    <atom id="a7" elementType="C" />
    <atom id="a8" elementType="C" />
    <atom id="a9" elementType="C" />
    <atom id="a10" elementType="C" />
    <atom id="a11" elementType="C" />
    <atom id="a12" elementType="C" />
    <atom id="a13" elementType="C" />
    <atom id="a14" elementType="C" />
    <atom id="a15" elementType="C" />
    <atom id="a16" elementType="C" />
    <atom id="a17" elementType="O" />
    <atom id="a18" elementType="C" />
    <atom id="a19" elementType="C" />
    <atom id="a20" elementType="C" />
    <atom id="a21" elementType="C" />
    <atom id="a22" elementType="O" />
    <atom id="a23" elementType="C" />
    <atom id="a24" elementType="C" />
    <atom id="a25" elementType="C" />
    <atom id="a26" elementType="C" />
    <atom id="a27" elementType="C" />
    <atom id="a28" elementType="C" />
    <atom id="a29" elementType="O" />
    <atom id="a30" elementType="C" />
  </atomArray>
  <bondArray>
    <bond atomRefs2="a2 a3" order="1" />
    <bond atomRefs2="a3 a4" order="1" />
    <bond atomRefs2="a4 a5" order="2">
      <bondStereo>C</bondStereo>
    </bond>
    <bond atomRefs2="a5 a6" order="1" />
    <bond atomRefs2="a6 a7" order="1" />
    <bond atomRefs2="a7 a8" order="1" />
    <bond atomRefs2="a8 a9" order="2" />
    <bond atomRefs2="a8 a10" order="1" />
    <bond atomRefs2="a10 a11" order="1" />
    <bond atomRefs2="a11 a12" order="2">
      <bondStereo>C</bondStereo>
    </bond>
    <bond atomRefs2="a12 a13" order="1" />
    <bond atomRefs2="a7 a13" order="1" />
    <bond atomRefs2="a13 a14" order="2" />
    <bond atomRefs2="a7 a15" order="1" />
    <bond atomRefs2="a15 a16" order="2">
      <bondStereo>C</bondStereo>
    </bond>
    <bond atomRefs2="a16 a17" order="1" />
    <bond atomRefs2="a17 a18" order="1" />
    <bond atomRefs2="a16 a19" order="1" />
    <bond atomRefs2="a19 a20" order="2">
      <bondStereo>T</bondStereo>
    </bond>
    <bond atomRefs2="a20 a21" order="1" />
    <bond atomRefs2="a21 a22" order="2" />
    <bond atomRefs2="a20 a23" order="1" />
    <bond atomRefs2="a23 a24" order="2">
      <bondStereo>C</bondStereo>
    </bond>
    <bond atomRefs2="a15 a24" order="1" />
    <bond atomRefs2="a5 a25" order="1" />
    <bond atomRefs2="a25 a26" order="2">
      <bondStereo>C</bondStereo>
    </bond>
    <bond atomRefs2="a26 a27" order="1" />
    <bond atomRefs2="a27 a28" order="1" />
    <bond atomRefs2="a28 a29" order="2" />
    <bond atomRefs2="a27 a30" order="2">
      <bondStereo>C</bondStereo>
    </bond>
    <bond atomRefs2="a4 a30" order="1" />
  </bondArray>
</molecule>
</cml>
